# Supplementary material for: Calculating and comparing codon usage values in rare disease genes highlights codon clustering with disease-and tissue- specific hierarchy
Source: PLoS One. 2022 Mar 31;17(3):e0265469. doi: 10.1371/journal.pone.0265469 (PMC8970475; doi:10.1371/journal.pone.0265469)
Supplement: S5 Table — Every gene is divided in a specific page (on the bottom) across species (on the top). (XLSX) [file pone.0265469.s007.xlsx]

## Sheet: DYSF
	Species	Felis_catus	Equus_caballus	Bos_taurus	Rhinolophus_ferrumequinum	Mus_musculus	Canis_lupus	Microcebus_murinus	Galeopterus_variegatus	Callithrix_jacchus	Macaca_mulatta	Nomascus_leucogenys	Pongo_abelii	Gorilla_gorilla	Pan_troglodytes	Homo_sapiens
Amino Acid	Codon	XM_003984110.5	XM_023618927.1	NM_001102490.2	XM_033124801.1	XM_006506163.2	XM_003432234.3	XM_012750072.1	XM_008588007.1	XM_017964245.1	XM_015112625.1	XM_012501109.1	XM_009237191.1	XM_019021025.1	XM_016948729.1	NM_001130987.1
PHE	UUU	0.446602	0.380952	0.373832	0.423077	0.386792	0.442308	0.396226	0.470588	0.438095	0.462264	0.462264	0.285714	0.451923	0.428571	0.427184
	UUC	0.553398	0.619048	0.626168	0.576923	0.613208	0.557692	0.603774	0.529412	0.561905	0.537736	0.537736	0.714286	0.548077	0.571429	0.572816
LEU	UUA	0.014218	0.0143541	0.014218	0.0188679	0.0219298	0.0272727	0.00454545	0	0	0	0	0	0	0	0
	UUG	0.07109	0.0430622	0.0521327	0.0896226	0.0964912	0.0636364	0.0681818	0.0898876	0.0688073	0.0711111	0.059633	0	0.0599078	0.0533333	0.0456621
	CUU	0.056872	0.0574163	0.07109	0.0613208	0.0877193	0.0772727	0.0318182	0.0449438	0.0825688	0.0933333	0.0825688	0.0909091	0.0737327	0.08	0.0776256
	CUC	0.279621	0.296651	0.293839	0.29717	0.289474	0.272727	0.295455	0.325843	0.261468	0.248889	0.256881	0.363636	0.253456	0.248889	0.251142
	CUA	0.0473934	0.0382775	0.028436	0.0518868	0.0482456	0.05	0.0227273	0.0224719	0.0366972	0.0222222	0.0183486	0	0.0322581	0.0311111	0.0365297
	CUG	0.530806	0.550239	0.540284	0.481132	0.45614	0.509091	0.577273	0.516854	0.550459	0.564444	0.582569	0.545455	0.580645	0.586667	0.589041
ILE	AUU	0.240741	0.163043	0.206186	0.202128	0.302083	0.242718	0.123711	0.25	0.216495	0.203883	0.192308	0	0.184466	0.196078	0.186275
	AUC	0.675926	0.771739	0.742268	0.712766	0.614583	0.679612	0.783505	0.692308	0.721649	0.699029	0.721154	1	0.728155	0.72549	0.735294
	AUA	0.0833333	0.0652174	0.0515464	0.0851064	0.0833333	0.0776699	0.0927835	0.0576923	0.0618557	0.0970874	0.0865385	0	0.0873786	0.0784314	0.0784314
VAL	GUU	0.0708661	0.0359712	0.0289855	0.0820896	0.0859375	0.0645161	0.0447761	0.0212766	0.0307692	0.0322581	0.0347826	0	0.0403226	0.0327869	0.0330579
	GUC	0.299213	0.352518	0.362319	0.291045	0.304688	0.298387	0.358209	0.361702	0.323077	0.314516	0.321739	0.5	0.314516	0.303279	0.289256
	GUA	0.0314961	0.0143885	0.0724638	0.0597015	0.0390625	0.0725806	0.0149254	0.106383	0.0692308	0.0483871	0.0695652	0.166667	0.0725806	0.0737705	0.0743802
	GUG	0.598425	0.597122	0.536232	0.567164	0.570312	0.564516	0.58209	0.510638	0.576923	0.604839	0.573913	0.333333	0.572581	0.590164	0.603306
SER	UCU	0.20155	0.15	0.166667	0.121739	0.204724	0.17037	0.177778	0.12	0.174603	0.161538	0.166667	0.25	0.167939	0.167939	0.162791
	UCC	0.27907	0.316667	0.30303	0.33913	0.267717	0.303704	0.303704	0.34	0.277778	0.292308	0.293651	0.125	0.290076	0.282443	0.286822
	UCA	0.0465116	0.025	0.0454545	0.0434783	0.0866142	0.0518519	0.0592593	0.12	0.0555556	0.0538462	0.0714286	0	0.0763359	0.0687023	0.0697674
	UCG	0.0620155	0.1	0.0681818	0.0782609	0.00787402	0.0592593	0.0444444	0.02	0.0714286	0.0615385	0.0634921	0.125	0.0610687	0.0610687	0.0542636
PRO	CCU	0.221519	0.190789	0.246835	0.261438	0.29697	0.25974	0.242424	0.202703	0.276074	0.25625	0.26875	0.181818	0.2625	0.257669	0.238994
	CCC	0.436709	0.473684	0.43038	0.385621	0.327273	0.428571	0.418182	0.432432	0.374233	0.40625	0.375	0.727273	0.3875	0.398773	0.402516
	CCA	0.240506	0.190789	0.139241	0.176471	0.29697	0.201299	0.169697	0.22973	0.226994	0.19375	0.23125	0.0909091	0.2	0.202454	0.207547
	CCG	0.101266	0.144737	0.183544	0.176471	0.0787879	0.11039	0.169697	0.135135	0.122699	0.14375	0.125	0	0.15	0.141104	0.150943
THR	ACU	0.1875	0.175258	0.12	0.183673	0.168224	0.263158	0.163636	0.354839	0.196078	0.172727	0.147059	0	0.169811	0.155963	0.168224
	ACC	0.447917	0.484536	0.46	0.459184	0.383178	0.368421	0.445455	0.322581	0.392157	0.372727	0.421569	0.555556	0.40566	0.394495	0.383178
	ACA	0.21875	0.175258	0.21	0.173469	0.271028	0.242105	0.181818	0.193548	0.254902	0.263636	0.245098	0.222222	0.226415	0.238532	0.252336
	ACG	0.145833	0.164948	0.21	0.183673	0.17757	0.126316	0.209091	0.129032	0.156863	0.190909	0.186275	0.222222	0.198113	0.211009	0.196262
ALA	GCU	0.264463	0.196581	0.204918	0.214876	0.352	0.280992	0.273504	0.230769	0.299145	0.253968	0.236641	0.111111	0.230159	0.230159	0.229508
	GCC	0.504132	0.547009	0.54918	0.512397	0.464	0.487603	0.504274	0.487179	0.435897	0.484127	0.480916	0.666667	0.5	0.492063	0.5
	GCA	0.123967	0.111111	0.106557	0.140496	0.144	0.132231	0.0940171	0.179487	0.153846	0.150794	0.167939	0.111111	0.174603	0.15873	0.147541
	GCG	0.107438	0.145299	0.139344	0.132231	0.04	0.0991736	0.128205	0.102564	0.111111	0.111111	0.114504	0.111111	0.0952381	0.119048	0.122951
TYR	UAU	0.246377	0.191176	0.238806	0.242424	0.369231	0.265625	0.184615	0.333333	0.333333	0.25	0.307692	0.333333	0.275362	0.253731	0.253731
	UAC	0.753623	0.808824	0.761194	0.757576	0.630769	0.734375	0.815385	0.666667	0.666667	0.75	0.692308	0.666667	0.724638	0.746269	0.746269
STOP	UAA	0	0	0	0	0	0	0	0	0	0	0	0	0	0	0
	UAG	0	0	0	0	0	0	0	0	0	0	0	0	0	0	0
	UGA	1	1	1	1	1	1	1	1	1	1	1	1	1	1	1
HIS	CAU	0.27027	0.216216	0.3	0.289474	0.425	0.333333	0.289474	0.428571	0.282051	0.333333	0.297297	0.5	0.333333	0.342105	0.358974
	CAC	0.72973	0.783784	0.7	0.710526	0.575	0.666667	0.710526	0.571429	0.717949	0.666667	0.702703	0.5	0.666667	0.657895	0.641026
GLN	CAA	0.111111	0.0681818	0.0786517	0.0941176	0.144444	0.146067	0.111111	0.0952381	0.101124	0.1	0.113636	0.2	0.102273	0.122222	0.102273
	CAG	0.888889	0.931818	0.921348	0.905882	0.855556	0.853933	0.888889	0.904762	0.898876	0.9	0.886364	0.8	0.897727	0.877778	0.897727
ASN	AAU	0.225806	0.222222	0.177419	0.225806	0.261538	0.246154	0.114754	0.181818	0.171875	0.145161	0.129032	0.285714	0.142857	0.142857	0.142857
	AAC	0.774194	0.777778	0.822581	0.774194	0.738462	0.753846	0.885246	0.818182	0.828125	0.854839	0.870968	0.714286	0.857143	0.857143	0.857143
LYS	AAA	0.193548	0.151261	0.144068	0.168067	0.184	0.16129	0.155738	0.169811	0.189655	0.184	0.183333	0.2	0.186992	0.18254	0.177419
	AAG	0.806452	0.848739	0.855932	0.831933	0.816	0.83871	0.844262	0.830189	0.810345	0.816	0.816667	0.8	0.813008	0.81746	0.822581
ASP	GAU	0.333333	0.316176	0.318841	0.316547	0.438356	0.364286	0.183673	0.350877	0.345324	0.326241	0.350365	0.125	0.345324	0.333333	0.318841
	GAC	0.666667	0.683824	0.681159	0.683453	0.561644	0.635714	0.816327	0.649123	0.654676	0.673759	0.649635	0.875	0.654676	0.666667	0.681159
GLU	GAA	0.251572	0.224359	0.242038	0.205128	0.302632	0.267974	0.261438	0.279412	0.237179	0.208861	0.235669	0.166667	0.23125	0.225	0.224359
	GAG	0.748428	0.775641	0.757962	0.794872	0.697368	0.732026	0.738562	0.720588	0.762821	0.791139	0.764331	0.833333	0.76875	0.775	0.775641
CYS	UGU	0.552632	0.380952	0.473684	0.45	0.547619	0.459459	0.384615	0.590909	0.472222	0.487179	0.447368	0	0.444444	0.461538	0.421053
	UGC	0.447368	0.619048	0.526316	0.55	0.452381	0.540541	0.615385	0.409091	0.527778	0.512821	0.552632	1	0.555556	0.538462	0.578947
ARG	CGU	0.0737705	0.0666667	0.08	0.0952381	0.0852713	0.0806452	0.0902256	0.0833333	0.0944882	0.108527	0.12	0	0.134921	0.129771	0.125
	CGC	0.237705	0.216667	0.216	0.230159	0.232558	0.225806	0.225564	0.25	0.23622	0.232558	0.208	0	0.198413	0.198473	0.203125
	CGA	0.0655738	0.0333333	0.048	0.047619	0.131783	0.0725806	0.0451128	0.0416667	0.0472441	0.0542636	0.048	0.142857	0.0555556	0.0534351	0.0546875
	CGG	0.270492	0.333333	0.328	0.277778	0.224806	0.266129	0.308271	0.270833	0.275591	0.271318	0.288	0	0.277778	0.29771	0.289062
SER	AGU	0.147287	0.0916667	0.106061	0.147826	0.125984	0.118519	0.118519	0.16	0.119048	0.153846	0.134921	0.25	0.129771	0.137405	0.139535
	AGC	0.263566	0.316667	0.310606	0.269565	0.307087	0.296296	0.296296	0.24	0.301587	0.276923	0.269841	0.25	0.274809	0.282443	0.286822
ARG	AGA	0.122951	0.108333	0.088	0.0714286	0.139535	0.145161	0.105263	0.0833333	0.141732	0.124031	0.136	0.285714	0.126984	0.122137	0.125
	AGG	0.229508	0.241667	0.24	0.277778	0.186047	0.209677	0.225564	0.270833	0.204724	0.209302	0.2	0.571429	0.206349	0.198473	0.203125
GLY	GGU	0.121212	0.048	0.114504	0.104839	0.151515	0.0942029	0.112782	0.166667	0.123077	0.107692	0.126984	0.1	0.137405	0.129771	0.123077
	GGC	0.401515	0.432	0.412214	0.467742	0.393939	0.42029	0.43609	0.5	0.4	0.423077	0.420635	0.3	0.389313	0.40458	0.4
	GGA	0.212121	0.208	0.19084	0.153226	0.181818	0.188406	0.157895	0.0833333	0.161538	0.161538	0.150794	0.1	0.160305	0.160305	0.176923
	GGG	0.265152	0.312	0.282443	0.274194	0.272727	0.297101	0.293233	0.25	0.315385	0.307692	0.301587	0.5	0.312977	0.305344	0.3

## Sheet: CAPN3
	Species	Felis_catus	Equus_caballus	Bos_taurus	Rhinolophus_ferrumequinum	Mus_musculus	Canis_lupus	Microcebus_murinus	Galeopterus_variegatus	Callithrix_jacchus	Macaca_mulatta	Nomascus_leucogenys	Pongo_abelii	Gorilla_gorilla	Pan_troglodytes	Homo_sapiens
Amino Acid	Codon	XM_019832623.2	XM_023619326.1	XM_024997265.1	XM_033109707.1	NM_001177799.1	XM_005638291.2	XM_012766526.2	XM_008585231.1	XM_008990927.2	XM_001103220.3	XM_012507248.1	XM_002825347.3	XM_019010619.1	XM_016928007.1	NM_000070.2
PHE	UUU	0.272727	0.0967742	0.288889	0.276596	0.244444	0.291667	0.26087	0.319149	0.194444	0.191489	0.15	0.234043	0.363636	0.356322	0.217391
	UUC	0.727273	0.903226	0.711111	0.723404	0.755556	0.708333	0.73913	0.680851	0.805556	0.808511	0.85	0.765957	0.636364	0.643678	0.782609
LEU	UUA	0	0	0	0.0166667	0	0	0	0.0163934	0	0	0.0344828	0	0.0510949	0.0444444	0
	UUG	0.0322581	0.047619	0.0363636	0.0333333	0.0545455	0.0625	0.0327869	0.0327869	0.1	0.0169492	0.0344828	0.0333333	0.0875912	0.0888889	0.0338983
	CUU	0.0645161	0.047619	0.109091	0.116667	0.163636	0.078125	0.0819672	0.0819672	0.1	0.101695	0.0862069	0.1	0.153285	0.133333	0.101695
	CUC	0.306452	0.333333	0.272727	0.3	0.309091	0.265625	0.360656	0.295082	0.316667	0.305085	0.293103	0.316667	0.240876	0.251852	0.322034
	CUA	0.0645161	0.0714286	0.0545455	0.05	0.0727273	0.0625	0.0655738	0.0983607	0.0166667	0.0338983	0.0344828	0.05	0.0510949	0.0518519	0.0508475
	CUG	0.532258	0.5	0.527273	0.483333	0.4	0.53125	0.459016	0.47541	0.466667	0.542373	0.517241	0.5	0.416058	0.42963	0.491525
ILE	AUU	0.307692	0.264706	0.357143	0.346939	0.219512	0.326531	0.340426	0.318182	0.25	0.297872	0.341463	0.382979	0.382022	0.370787	0.319149
	AUC	0.641026	0.705882	0.595238	0.591837	0.731707	0.591837	0.617021	0.636364	0.714286	0.659574	0.609756	0.574468	0.47191	0.483146	0.617021
	AUA	0.0512821	0.0294118	0.047619	0.0612245	0.0487805	0.0816327	0.0425532	0.0454545	0.0357143	0.0425532	0.0487805	0.0425532	0.146067	0.146067	0.0638298
VAL	GUU	0.243902	0.225806	0.243902	0.2	0.2	0.261905	0.214286	0.255814	0.15625	0.244444	0.184211	0.209302	0.2	0.2	0.227273
	GUC	0.268293	0.16129	0.268293	0.25	0.225	0.238095	0.261905	0.255814	0.375	0.266667	0.315789	0.27907	0.24	0.231579	0.272727
	GUA	0.0243902	0	0	0.025	0.15	0	0.0238095	0.0465116	0.03125	0.0222222	0.0263158	0.0232558	0.14	0.126316	0.0454545
	GUG	0.463415	0.612903	0.487805	0.525	0.425	0.5	0.5	0.44186	0.4375	0.466667	0.473684	0.488372	0.42	0.442105	0.454545
SER	UCU	0.225	0.184211	0.175	0.204082	0.2	0.218182	0.245283	0.207547	0.288889	0.226415	0.215686	0.218182	0.264957	0.265487	0.240741
	UCC	0.275	0.315789	0.325	0.265306	0.3	0.254545	0.207547	0.226415	0.311111	0.226415	0.235294	0.254545	0.205128	0.212389	0.240741
	UCA	0.1	0.105263	0.05	0.102041	0.05	0.0727273	0.113208	0.150943	0.0888889	0.0943396	0.0980392	0.0909091	0.17094	0.176991	0.0925926
	UCG	0.075	0.0789474	0.05	0.0612245	0.025	0.0909091	0.0566038	0.0566038	0.0444444	0.0754717	0.0588235	0.0545455	0.034188	0.0265487	0.037037
PRO	CCU	0.2	0.2	0.137931	0.184211	0.121212	0.219512	0.236842	0.2	0.458333	0.27027	0.318182	0.297297	0.371429	0.378788	0.282051
	CCC	0.44	0.4	0.448276	0.394737	0.30303	0.365854	0.342105	0.371429	0.333333	0.324324	0.409091	0.297297	0.257143	0.257576	0.25641
	CCA	0.28	0.25	0.310345	0.289474	0.424242	0.292683	0.289474	0.285714	0.166667	0.27027	0.181818	0.324324	0.342857	0.333333	0.25641
	CCG	0.08	0.15	0.103448	0.131579	0.151515	0.121951	0.131579	0.142857	0.0416667	0.135135	0.0909091	0.0810811	0.0285714	0.030303	0.205128
THR	ACU	0.219512	0.0967742	0.194444	0.159091	0.205128	0.166667	0.142857	0.139535	0.129032	0.0731707	0.125	0.0731707	0.223404	0.21978	0.1
	ACC	0.390244	0.419355	0.388889	0.431818	0.333333	0.395833	0.404762	0.348837	0.451613	0.463415	0.4	0.439024	0.351064	0.318681	0.45
	ACA	0.268293	0.419355	0.333333	0.340909	0.358974	0.3125	0.380952	0.372093	0.354839	0.390244	0.4	0.365854	0.37234	0.395604	0.35
	ACG	0.121951	0.0645161	0.0833333	0.0681818	0.102564	0.125	0.0714286	0.139535	0.0645161	0.0731707	0.075	0.121951	0.0531915	0.0659341	0.1
ALA	GCU	0.25641	0.12	0.292683	0.244444	0.35	0.204545	0.268293	0.219512	0.192308	0.244444	0.228571	0.27907	0.321839	0.304878	0.227273
	GCC	0.461538	0.52	0.463415	0.444444	0.45	0.5	0.463415	0.487805	0.423077	0.422222	0.457143	0.395349	0.367816	0.390244	0.454545
	GCA	0.230769	0.28	0.219512	0.2	0.175	0.227273	0.219512	0.268293	0.307692	0.266667	0.285714	0.27907	0.298851	0.292683	0.272727
	GCG	0.0512821	0.08	0.0243902	0.111111	0.025	0.0681818	0.0487805	0.0243902	0.0769231	0.0666667	0.0285714	0.0465116	0.0114943	0.0121951	0.0454545
TYR	UAU	0.541667	0.388889	0.28	0.384615	0.583333	0.653846	0.6	0.48	0.4375	0.5	0.363636	0.48	0.507937	0.516129	0.44
	UAC	0.458333	0.611111	0.72	0.615385	0.416667	0.346154	0.4	0.52	0.5625	0.5	0.636364	0.52	0.492063	0.483871	0.56
STOP	UAA	0	0	0	0	0	1	0	0	0	0	0	0	1	0	0
	UAG	0	0	0	0	0	0	0	0	0	0	0	0	0	0	0
	UGA	1	1	1	1	1	0	1	1	1	1	1	1	0	1	1
HIS	CAU	0.352941	0.384615	0.4375	0.5	0.35	0.4375	0.277778	0.444444	0.411765	0.238095	0.35	0.238095	0.365385	0.408163	0.190476
	CAC	0.647059	0.615385	0.5625	0.5	0.65	0.5625	0.722222	0.555556	0.588235	0.761905	0.65	0.761905	0.634615	0.591837	0.809524
GLN	CAA	0.166667	0.192308	0.206897	0.258065	0.275862	0.28125	0.25	0.181818	0.148148	0.194444	0.230769	0.189189	0.352941	0.323529	0.189189
	CAG	0.833333	0.807692	0.793103	0.741935	0.724138	0.71875	0.75	0.818182	0.851852	0.805556	0.769231	0.810811	0.647059	0.676471	0.810811
ASN	AAU	0.307692	0.25	0.378378	0.268293	0.428571	0.311111	0.318182	0.325581	0.151515	0.261905	0.275	0.195122	0.352113	0.376812	0.195122
	AAC	0.692308	0.75	0.621622	0.731707	0.571429	0.688889	0.681818	0.674419	0.848485	0.738095	0.725	0.804878	0.647887	0.623188	0.804878
LYS	AAA	0.297872	0.414634	0.265306	0.389831	0.326087	0.40678	0.37931	0.37931	0.357143	0.363636	0.384615	0.355932	0.401869	0.398148	0.327586
	AAG	0.702128	0.585366	0.734694	0.610169	0.673913	0.59322	0.62069	0.62069	0.642857	0.636364	0.615385	0.644068	0.598131	0.601852	0.672414
ASP	GAU	0.407407	0.361702	0.38	0.37931	0.375	0.360656	0.372881	0.416667	0.44186	0.368421	0.454545	0.473684	0.523364	0.528302	0.473684
	GAC	0.592593	0.638298	0.62	0.62069	0.625	0.639344	0.627119	0.583333	0.55814	0.631579	0.545455	0.526316	0.476636	0.471698	0.526316
GLU	GAA	0.178571	0.234043	0.163636	0.253968	0.236364	0.206349	0.190476	0.186441	0.238095	0.2	0.188679	0.186441	0.336066	0.355372	0.183333
	GAG	0.821429	0.765957	0.836364	0.746032	0.763636	0.793651	0.809524	0.813559	0.761905	0.8	0.811321	0.813559	0.663934	0.644628	0.816667
CYS	UGU	0.333333	0.222222	0.25	0.1875	0.3125	0.315789	0.375	0.333333	0.416667	0.1875	0.235294	0.1875	0.333333	0.346154	0.1875
	UGC	0.666667	0.777778	0.75	0.8125	0.6875	0.684211	0.625	0.666667	0.583333	0.8125	0.764706	0.8125	0.666667	0.653846	0.8125
ARG	CGU	0.0784314	0.05	0.1	0.0681818	0.0487805	0.0588235	0.0869565	0.0652174	0.09375	0.0652174	0.0769231	0.0714286	0.111111	0.128205	0.0697674
	CGC	0.156863	0.125	0.225	0.227273	0.219512	0.196078	0.152174	0.152174	0.15625	0.195652	0.179487	0.166667	0.123457	0.115385	0.162791
	CGA	0.0784314	0.025	0.025	0.0909091	0.097561	0.0784314	0.0652174	0.0652174	0.09375	0.0652174	0.0769231	0.0714286	0.111111	0.115385	0.0697674
	CGG	0.27451	0.3	0.275	0.204545	0.219512	0.215686	0.304348	0.326087	0.34375	0.282609	0.307692	0.309524	0.17284	0.179487	0.325581
SER	AGU	0.1	0.105263	0.175	0.102041	0.2	0.109091	0.113208	0.169811	0.0666667	0.113208	0.196078	0.127273	0.145299	0.141593	0.148148
	AGC	0.225	0.210526	0.225	0.265306	0.225	0.254545	0.264151	0.188679	0.2	0.264151	0.196078	0.254545	0.179487	0.176991	0.240741
ARG	AGA	0.156863	0.275	0.2	0.227273	0.170732	0.196078	0.195652	0.23913	0.125	0.195652	0.230769	0.238095	0.271605	0.25641	0.232558
	AGG	0.254902	0.225	0.175	0.181818	0.243902	0.254902	0.195652	0.152174	0.1875	0.195652	0.128205	0.142857	0.209877	0.205128	0.139535
GLY	GGU	0.142857	0.142857	0.173913	0.150943	0.170213	0.169811	0.176471	0.222222	0.205882	0.196078	0.222222	0.196078	0.19469	0.201835	0.196078
	GGC	0.367347	0.428571	0.391304	0.415094	0.340426	0.377358	0.313725	0.314815	0.382353	0.294118	0.266667	0.294118	0.292035	0.302752	0.294118
	GGA	0.244898	0.2	0.173913	0.245283	0.191489	0.226415	0.235294	0.240741	0.176471	0.254902	0.266667	0.254902	0.283186	0.275229	0.254902
	GGG	0.244898	0.228571	0.26087	0.188679	0.297872	0.226415	0.27451	0.222222	0.235294	0.254902	0.244444	0.254902	0.230088	0.220183	0.254902

## Sheet: SGCB
	Species	Felis_catus	Equus_caballus	Bos_taurus	Rhinolophus_ferrumequinum	Mus_musculus	Canis_lupus	Microcebus_murinus	Galeopterus_variegatus	Callithrix_jacchus	Macaca_mulatta	Nomascus_leucogenys	Pongo_abelii	Gorilla_gorilla	Pan_troglodytes	Homo_sapiens
Amino Acid	Codon	XM_023253126.1	XM_023638103.1	NM_001102188.1	XM_033106081.1	NM_011890.4	XM_848697.4	XM_012768759.2	XM_008587044.1	XM_002745850.3	XM_015138713.1	XM_003268367.3	NM_001132393.1	XM_019025879.1	XM_517299.4	NM_000232.4
PHE	UUU	0.692308	0.538462	0.615385	0.666667	0.416667	0.692308	0.769231	0.615385	0.583333	0.75	0.75	0.75	0.75	0.75	0.75
	UUC	0.307692	0.461538	0.384615	0.333333	0.583333	0.307692	0.230769	0.384615	0.416667	0.25	0.25	0.25	0.25	0.25	0.25
LEU	UUA	0.227273	0.227273	0.217391	0.217391	0.130435	0.136364	0.136364	0.192308	0.217391	0.26087	0.217391	0.217391	0.217391	0.217391	0.217391
	UUG	0.227273	0.181818	0.0434783	0.217391	0.0434783	0.318182	0.272727	0.269231	0.217391	0.217391	0.26087	0.26087	0.26087	0.26087	0.26087
	CUU	0.136364	0.136364	0.130435	0.130435	0.0869565	0.136364	0.136364	0.115385	0.130435	0.130435	0.130435	0.130435	0.130435	0.173913	0.130435
	CUC	0.227273	0.272727	0.26087	0.304348	0.26087	0.227273	0.227273	0.192308	0.217391	0.217391	0.217391	0.217391	0.217391	0.173913	0.217391
	CUA	0.0909091	0.0909091	0.0434783	0	0.0434783	0.0909091	0.136364	0.0769231	0.0869565	0.0869565	0.0869565	0.0869565	0.0869565	0.0869565	0.0869565
	CUG	0.0909091	0.0909091	0.304348	0.130435	0.434783	0.0909091	0.0909091	0.153846	0.130435	0.0869565	0.0869565	0.0869565	0.0869565	0.0869565	0.0869565
ILE	AUU	0.384615	0.5	0.478261	0.416667	0.26087	0.52	0.52	0.541667	0.461538	0.5	0.5	0.461538	0.444444	0.461538	0.461538
	AUC	0.5	0.384615	0.391304	0.458333	0.73913	0.36	0.36	0.333333	0.461538	0.423077	0.423077	0.423077	0.444444	0.423077	0.423077
	AUA	0.115385	0.115385	0.130435	0.125	0	0.12	0.12	0.125	0.0769231	0.0769231	0.0769231	0.115385	0.111111	0.115385	0.115385
VAL	GUU	0.217391	0.347826	0.208333	0.32	0.115385	0.217391	0.230769	0.333333	0.26087	0.2	0.185185	0.217391	0.238095	0.217391	0.217391
	GUC	0.217391	0.0869565	0.291667	0.2	0.384615	0.26087	0.115385	0.185185	0.173913	0.16	0.259259	0.173913	0.142857	0.173913	0.173913
	GUA	0.347826	0.26087	0.0833333	0.12	0.0769231	0.26087	0.269231	0.222222	0.26087	0.28	0.259259	0.304348	0.285714	0.304348	0.304348
	GUG	0.217391	0.304348	0.416667	0.36	0.423077	0.26087	0.384615	0.259259	0.304348	0.36	0.296296	0.304348	0.333333	0.304348	0.304348
SER	UCU	0.125	0.2	0.166667	0.136364	0.04	0.125	0.0909091	0.0967742	0.148148	0.148148	0.125	0.148148	0.16	0.148148	0.142857
	UCC	0.166667	0.1	0.125	0.181818	0.2	0.166667	0.272727	0.225806	0.148148	0.148148	0.15625	0.148148	0.08	0.148148	0.142857
	UCA	0.0416667	0.05	0.0416667	0	0.08	0.0416667	0	0.0645161	0.037037	0.037037	0.03125	0.037037	0.04	0.037037	0.0357143
	UCG	0	0	0	0	0.04	0	0	0.0322581	0	0	0	0	0	0	0
PRO	CCU	0.333333	0.222222	0.333333	0.4	0.2	0.444444	0.111111	0.235294	0.333333	0.333333	0.230769	0.333333	0.25	0.333333	0.333333
	CCC	0.222222	0.222222	0.111111	0.2	0.2	0.111111	0.333333	0.294118	0.222222	0.222222	0.384615	0.222222	0.25	0.222222	0.222222
	CCA	0.333333	0.333333	0.555556	0.4	0.5	0.333333	0.555556	0.294118	0.333333	0.222222	0.153846	0.222222	0.25	0.222222	0.222222
	CCG	0.111111	0.222222	0	0	0.1	0.111111	0	0.176471	0.111111	0.222222	0.230769	0.222222	0.25	0.222222	0.222222
THR	ACU	0.363636	0.5	0.409091	0.5	0.190476	0.409091	0.238095	0.318182	0.4	0.3	0.368421	0.35	0.3	0.3	0.3
	ACC	0.181818	0.0909091	0.0909091	0.0909091	0.333333	0.181818	0.333333	0.272727	0.2	0.3	0.263158	0.25	0.3	0.3	0.3
	ACA	0.363636	0.318182	0.272727	0.363636	0.190476	0.272727	0.285714	0.363636	0.4	0.4	0.368421	0.35	0.35	0.35	0.35
	ACG	0.0909091	0.0909091	0.227273	0.0454545	0.285714	0.136364	0.142857	0.0454545	0	0	0	0.05	0.05	0.05	0.05
ALA	GCU	0.25	0.545455	0.4375	0.238095	0.210526	0.3	0.263158	0.583333	0.368421	0.4	0.333333	0.368421	0.6	0.35	0.388889
	GCC	0.15	0.181818	0.1875	0.190476	0.105263	0.2	0.315789	0.166667	0.157895	0.1	0.0833333	0.105263	0.2	0.1	0.111111
	GCA	0.2	0.181818	0.0625	0.190476	0.263158	0.15	0.105263	0.0833333	0.105263	0.15	0.166667	0.105263	0.1	0.15	0.166667
	GCG	0.4	0.0909091	0.3125	0.380952	0.421053	0.35	0.315789	0.166667	0.368421	0.35	0.416667	0.421053	0.1	0.4	0.333333
TYR	UAU	0.75	0.75	0.6	0.25	0.75	0.5	0.25	0.8	0.5	0.5	0.5	0.5	0.5	0.5	0.5
	UAC	0.25	0.25	0.4	0.75	0.25	0.5	0.75	0.2	0.5	0.5	0.5	0.5	0.5	0.5	0.5
STOP	UAA	0	0	0	0	0	0	0	0	0	0	1	1	1	1	1
	UAG	1	1	1	1	1	1	1	1	1	1	0	0	0	0	0
	UGA	0	0	0	0	0	0	0	0	0	0	0	0	0	0	0
HIS	CAU	0.625	0.714286	0.714286	0.875	0.3	0.75	0.5	0.714286	0.625	0.5	0.625	0.625	0.625	0.625	0.5
	CAC	0.375	0.285714	0.285714	0.125	0.7	0.25	0.5	0.285714	0.375	0.5	0.375	0.375	0.375	0.375	0.5
GLN	CAA	0.384615	0.4	0.428571	0.538462	0.363636	0.384615	0.461538	0.5	0.538462	0.538462	0.533333	0.538462	0.545455	0.538462	0.538462
	CAG	0.615385	0.6	0.571429	0.461538	0.636364	0.615385	0.538462	0.5	0.461538	0.461538	0.466667	0.461538	0.454545	0.461538	0.461538
ASN	AAU	0.666667	0.541667	0.666667	0.5	0.304348	0.625	0.541667	0.68	0.64	0.6	0.6	0.6	0.608696	0.6	0.583333
	AAC	0.333333	0.458333	0.333333	0.5	0.695652	0.375	0.458333	0.32	0.36	0.4	0.4	0.4	0.391304	0.4	0.416667
LYS	AAA	0.421053	0.588235	0.555556	0.444444	0.473684	0.421053	0.473684	0.5	0.444444	0.444444	0.473684	0.5	0.5	0.444444	0.444444
	AAG	0.578947	0.411765	0.444444	0.555556	0.526316	0.578947	0.526316	0.5	0.555556	0.555556	0.526316	0.5	0.5	0.555556	0.555556
ASP	GAU	0.307692	0.333333	0.214286	0.307692	0.357143	0.230769	0.307692	0.384615	0.384615	0.461538	0.5	0.461538	0.461538	0.461538	0.461538
	GAC	0.692308	0.666667	0.785714	0.692308	0.642857	0.769231	0.692308	0.615385	0.615385	0.538462	0.5	0.538462	0.538462	0.538462	0.538462
GLU	GAA	0.5	0.5625	0.571429	0.5	0.375	0.5625	0.5	0.6	0.5625	0.5625	0.473684	0.625	0.6	0.625	0.625
	GAG	0.5	0.4375	0.428571	0.5	0.625	0.4375	0.5	0.4	0.4375	0.4375	0.526316	0.375	0.4	0.375	0.375
CYS	UGU	0.833333	0.833333	0.666667	0.666667	0.5	0.833333	0.666667	0.571429	0.666667	0.666667	0.666667	0.666667	0.666667	0.666667	0.666667
	UGC	0.166667	0.166667	0.333333	0.333333	0.5	0.166667	0.333333	0.428571	0.333333	0.333333	0.333333	0.333333	0.333333	0.333333	0.333333
ARG	CGU	0.1875	0.235294	0.235294	0.235294	0.0625	0.1875	0.125	0.185185	0.25	0.25	0.217391	0.25	0.25	0.25	0.25
	CGC	0.25	0.294118	0.176471	0.176471	0.1875	0.25	0.1875	0.185185	0.1875	0.125	0.217391	0.1875	0.1875	0.1875	0.1875
	CGA	0	0.0588235	0.117647	0.117647	0.125	0.0625	0.0625	0.111111	0.1875	0.1875	0.0434783	0.125	0.0625	0.125	0.125
	CGG	0.125	0	0	0	0.3125	0.0625	0.1875	0.148148	0	0	0.173913	0	0	0	0
SER	AGU	0.416667	0.4	0.375	0.409091	0.24	0.333333	0.363636	0.354839	0.407407	0.444444	0.4375	0.481481	0.48	0.481481	0.5
	AGC	0.25	0.25	0.291667	0.272727	0.4	0.333333	0.272727	0.225806	0.259259	0.222222	0.25	0.185185	0.24	0.185185	0.178571
ARG	AGA	0.125	0.117647	0.235294	0.235294	0	0.1875	0.1875	0.111111	0.125	0.1875	0.173913	0.1875	0.25	0.1875	0.1875
	AGG	0.3125	0.294118	0.235294	0.235294	0.3125	0.25	0.25	0.259259	0.25	0.25	0.173913	0.25	0.25	0.25	0.25
GLY	GGU	0.241379	0.148148	0.258065	0.206897	0.1	0.206897	0.16129	0.205882	0.214286	0.185185	0.159091	0.178571	0.148148	0.214286	0.214286
	GGC	0.241379	0.222222	0.258065	0.344828	0.3	0.275862	0.290323	0.235294	0.25	0.259259	0.318182	0.25	0.259259	0.25	0.25
	GGA	0.344828	0.518519	0.387097	0.344828	0.166667	0.448276	0.322581	0.323529	0.392857	0.407407	0.295455	0.428571	0.444444	0.392857	0.392857
	GGG	0.172414	0.111111	0.0967742	0.103448	0.433333	0.0689655	0.225806	0.235294	0.142857	0.148148	0.227273	0.142857	0.148148	0.142857	0.142857

## Sheet: SGCA
	Species	Felis_catus	Equus_caballus	Bos_taurus	Rhinolophus_ferrumequinum	Mus_musculus	Canis_lupus	Microcebus_murinus	Galeopterus_variegatus	Callithrix_jacchus	Macaca_mulatta	Nomascus_leucogenys	Pongo_abelii	Gorilla_gorilla	Pan_troglodytes	Homo_sapiens
Amino Acid	Codon	XM_003996700.4	XM_014741089.2	XM_005220623.4	XM_033091871.1	XM_011248836.2	XM_005624635.1	XM_012789740.2	XM_008571813.1	XM_008989973.2	XM_001092850.3	XM_003281242.3	XM_002834287.3	XM_019027041.1	XM_016932498.1	NM_000023.3
PHE	UUU	0.25	0.1	0.0769231	0.0833333	0.357143	0.166667	0.166667	0.333333	0.153846	0.230769	0.230769	0.307692	0.230769	0.230769	0.307692
	UUC	0.75	0.9	0.923077	0.916667	0.642857	0.833333	0.833333	0.666667	0.846154	0.769231	0.769231	0.692308	0.769231	0.769231	0.692308
LEU	UUA	0	0	0	0	0.0350877	0	0	0	0	0	0.0181818	0	0	0	0
	UUG	0.181818	0.111111	0.111111	0.109091	0.210526	0.105263	0.0740741	0.0638298	0.125	0.109091	0.109091	0.111111	0.109091	0.107143	0.107143
	CUU	0.127273	0.0925926	0.0740741	0.127273	0.140351	0.122807	0.0740741	0.106383	0.142857	0.109091	0.109091	0.111111	0.109091	0.107143	0.107143
	CUC	0.236364	0.259259	0.222222	0.218182	0.140351	0.245614	0.222222	0.255319	0.232143	0.254545	0.236364	0.259259	0.254545	0.267857	0.267857
	CUA	0.0545455	0	0.0555556	0.0181818	0.0350877	0.0526316	0.0740741	0.0425532	0.0535714	0.0181818	0.0545455	0.0185185	0.0363636	0.0178571	0.0178571
	CUG	0.4	0.537037	0.537037	0.527273	0.438596	0.473684	0.555556	0.531915	0.446429	0.509091	0.472727	0.5	0.490909	0.5	0.5
ILE	AUU	0.307692	0.166667	0.266667	0.166667	0.272727	0.428571	0.181818	0.3	0.416667	0.545455	0.5	0.454545	0.5	0.5	0.555556
	AUC	0.615385	0.666667	0.6	0.5	0.636364	0.571429	0.818182	0.7	0.583333	0.454545	0.5	0.545455	0.5	0.5	0.444444
	AUA	0.0769231	0.166667	0.133333	0.333333	0.0909091	0	0	0	0	0	0	0	0	0	0
VAL	GUU	0.125	0.03125	0.0666667	0.0625	0.111111	0.103448	0.1	0.037037	0	0.03125	0.0606061	0.0588235	0.0606061	0.0606061	0.0606061
	GUC	0.25	0.34375	0.266667	0.3125	0.148148	0.275862	0.233333	0.259259	0.275862	0.34375	0.333333	0.323529	0.30303	0.30303	0.333333
	GUA	0.03125	0.03125	0.0666667	0.09375	0.259259	0.0344828	0	0.037037	0.0344828	0	0	0	0	0	0.030303
	GUG	0.59375	0.59375	0.6	0.53125	0.481481	0.586207	0.666667	0.666667	0.689655	0.625	0.606061	0.617647	0.636364	0.636364	0.575758
SER	UCU	0.181818	0.130435	0.347826	0.117647	0.176471	0.2	0.176471	0.277778	0.3	0.3	0.3	0.25	0.25	0.25	0.25
	UCC	0.227273	0.304348	0.130435	0.352941	0.352941	0.3	0.352941	0.277778	0.1	0.1	0.05	0.15	0.15	0.15	0.15
	UCA	0.181818	0.0869565	0.173913	0.176471	0.0588235	0.15	0.117647	0.166667	0.2	0.2	0.25	0.2	0.2	0.2	0.2
	UCG	0.0454545	0.173913	0	0	0.0588235	0	0	0	0.05	0.05	0	0	0	0	0
PRO	CCU	0.216216	0.282051	0.305556	0.263158	0.315789	0.361111	0.105263	0.193548	0.257143	0.216216	0.236842	0.210526	0.210526	0.210526	0.210526
	CCC	0.486486	0.461538	0.333333	0.368421	0.421053	0.305556	0.5	0.451613	0.4	0.378378	0.421053	0.447368	0.447368	0.447368	0.447368
	CCA	0.216216	0.153846	0.305556	0.263158	0.236842	0.305556	0.315789	0.322581	0.285714	0.243243	0.263158	0.263158	0.289474	0.263158	0.289474
	CCG	0.0810811	0.102564	0.0555556	0.105263	0.0263158	0.0277778	0.0789474	0.0322581	0.0571429	0.162162	0.0789474	0.0789474	0.0526316	0.0789474	0.0526316
THR	ACU	0.0714286	0.0740741	0.08	0.0357143	0.344828	0.2	0.1	0.0909091	0.185185	0.24	0.185185	0.185185	0.185185	0.185185	0.148148
	ACC	0.642857	0.777778	0.68	0.785714	0.344828	0.566667	0.7	0.545455	0.62963	0.56	0.555556	0.555556	0.555556	0.555556	0.592593
	ACA	0.0357143	0.111111	0.2	0.178571	0.310345	0.1	0.166667	0.181818	0.111111	0.12	0.111111	0.148148	0.185185	0.185185	0.185185
	ACG	0.25	0.037037	0.04	0	0	0.133333	0.0333333	0.181818	0.0740741	0.08	0.148148	0.111111	0.0740741	0.0740741	0.0740741
ALA	GCU	0.12	0.259259	0.185185	0.181818	0.148148	0.208333	0.148148	0.115385	0.111111	0.259259	0.185185	0.192308	0.185185	0.192308	0.185185
	GCC	0.48	0.407407	0.444444	0.590909	0.481481	0.416667	0.592593	0.576923	0.62963	0.592593	0.592593	0.615385	0.592593	0.615385	0.592593
	GCA	0.32	0.259259	0.259259	0.181818	0.296296	0.375	0.222222	0.269231	0.185185	0.111111	0.148148	0.153846	0.148148	0.153846	0.148148
	GCG	0.08	0.0740741	0.111111	0.0454545	0.0740741	0	0.037037	0.0384615	0.0740741	0.037037	0.0740741	0.0384615	0.0740741	0.0384615	0.0740741
TYR	UAU	0	0.5	0.555556	0.25	0.181818	0.1	0.111111	0.25	0.111111	0	0	0.125	0.25	0.25	0.125
	UAC	1	0.5	0.444444	0.75	0.818182	0.9	0.888889	0.75	0.888889	1	1	0.875	0.75	0.75	0.875
STOP	UAA	0	0	0	0	0	0	0	1	0	0	0	0	0	0	0
	UAG	0	0	0	0	0	0	0	0	0	0	0	0	0	0	0
	UGA	1	1	1	1	1	1	1	0	1	1	1	1	1	1	1
HIS	CAU	0.142857	0.294118	0.0625	0.375	0.333333	0.363636	0.266667	0.333333	0.25	0.176471	0.25	0.25	0.166667	0.1875	0.157895
	CAC	0.857143	0.705882	0.9375	0.625	0.666667	0.636364	0.733333	0.666667	0.75	0.823529	0.75	0.75	0.833333	0.8125	0.842105
GLN	CAA	0	0.0588235	0.0555556	0.125	0.142857	0.166667	0.0714286	0.181818	0.176471	0.0666667	0.125	0.0714286	0.0714286	0.125	0.0714286
	CAG	1	0.941176	0.944444	0.875	0.857143	0.833333	0.928571	0.818182	0.823529	0.933333	0.875	0.928571	0.928571	0.875	0.928571
ASN	AAU	0.4	0.6	0.428571	0.166667	0.571429	0.4	0.5	0.5	0.5	0.5	0.6	0.6	0.4	0.6	0.6
	AAC	0.6	0.4	0.571429	0.833333	0.428571	0.6	0.5	0.5	0.5	0.5	0.4	0.4	0.6	0.4	0.4
LYS	AAA	0	0.142857	0	0.142857	0	0	0	0	0	0.2	0.2	0.166667	0.2	0.2	0.2
	AAG	1	0.857143	1	0.857143	1	1	1	1	1	0.8	0.8	0.833333	0.8	0.8	0.8
ASP	GAU	0.25	0.0909091	0.1	0.217391	0.227273	0.26087	0.181818	0.277778	0.272727	0.347826	0.347826	0.347826	0.347826	0.347826	0.347826
	GAC	0.75	0.909091	0.9	0.782609	0.772727	0.73913	0.818182	0.722222	0.727273	0.652174	0.652174	0.652174	0.652174	0.652174	0.652174
GLU	GAA	0.333333	0.238095	0.304348	0.272727	0.380952	0.217391	0.2	0.235294	0.181818	0.130435	0.173913	0.136364	0.130435	0.125	0.125
	GAG	0.666667	0.761905	0.695652	0.727273	0.619048	0.782609	0.8	0.764706	0.818182	0.869565	0.826087	0.863636	0.869565	0.875	0.875
CYS	UGU	0.125	0.125	0.142857	0.285714	0.285714	0.111111	0	0.142857	0.125	0.111111	0.125	0.125	0.125	0.125	0.125
	UGC	0.875	0.875	0.857143	0.714286	0.714286	0.888889	1	0.857143	0.875	0.888889	0.875	0.875	0.875	0.875	0.875
ARG	CGU	0.222222	0.08	0.2	0.166667	0.172414	0.178571	0.137931	0.238095	0.269231	0.230769	0.192308	0.206897	0.185185	0.192308	0.2
	CGC	0.296296	0.44	0.28	0.266667	0.172414	0.321429	0.482759	0.380952	0.269231	0.346154	0.384615	0.37931	0.37037	0.384615	0.32
	CGA	0.111111	0.12	0.16	0.133333	0.206897	0.107143	0	0.047619	0.0769231	0.0384615	0.0384615	0.0344828	0.037037	0.0384615	0.04
	CGG	0.296296	0.32	0.28	0.233333	0.275862	0.285714	0.275862	0.238095	0.269231	0.269231	0.269231	0.275862	0.296296	0.269231	0.32
SER	AGU	0.0454545	0	0	0.117647	0.117647	0.05	0	0.0555556	0	0	0	0	0	0	0
	AGC	0.318182	0.304348	0.347826	0.235294	0.235294	0.3	0.352941	0.222222	0.35	0.35	0.4	0.4	0.4	0.4	0.4
ARG	AGA	0.037037	0.04	0.04	0.0666667	0.0689655	0.0357143	0.0344828	0.047619	0.0769231	0.0384615	0.0384615	0.0344828	0.037037	0.0384615	0.04
	AGG	0.037037	0	0.04	0.133333	0.103448	0.0714286	0.0689655	0.047619	0.0384615	0.0769231	0.0769231	0.0689655	0.0740741	0.0769231	0.08
GLY	GGU	0.125	0.0909091	0.0833333	0.0833333	0.130435	0.136364	0.111111	0.08	0.192308	0.0434783	0.0869565	0.0434783	0.0869565	0.130435	0.130435
	GGC	0.333333	0.409091	0.416667	0.416667	0.217391	0.363636	0.407407	0.32	0.346154	0.391304	0.347826	0.391304	0.347826	0.304348	0.304348
	GGA	0.166667	0.136364	0.125	0.166667	0.391304	0.181818	0.111111	0.08	0.115385	0.217391	0.173913	0.173913	0.173913	0.173913	0.173913
	GGG	0.375	0.363636	0.375	0.333333	0.26087	0.318182	0.37037	0.52	0.346154	0.347826	0.391304	0.391304	0.391304	0.391304	0.391304

## Sheet: LMNA
	Species	Felis_catus	Equus_caballus	Bos_taurus	Rhinolophus_ferrumequinum	Mus_musculus	Canis_lupus	Microcebus_murinus	Galeopterus_variegatus	Callithrix_jacchus	Macaca_mulatta	Nomascus_leucogenys	Pongo_abelii	Gorilla_gorilla	Pan_troglodytes	Homo_sapiens
Amino Acid	Codon	XM_023254069.1	XM_023625116.1	XM_005203621.1	XM_033103389.1	XM_006501073.1	NM_001287151.1	XM_012767772.2	XM_008570688.1	XM_002760091.4	XM_015110223.1	XM_012510973.1	XM_009243073.1	XM_019024232.1	XM_016959881.1	NM_170707.3
PHE	UUU	0.518519	0.4	0.125	0.5	0.111111	0.25	0.25	0.25	0.375	0.285714	0.3	0.375	0.375	0.375	0.375
	UUC	0.481481	0.6	0.875	0.5	0.888889	0.75	0.75	0.75	0.625	0.714286	0.7	0.625	0.625	0.625	0.625
LEU	UUA	0.117021	0.104167	0	0.18	0	0	0	0	0	0	0	0	0	0	0
	UUG	0.159574	0.208333	0.027027	0.2	0.08	0.0405405	0.08	0.0540541	0.04	0.0338983	0.0243902	0.0273973	0.0410959	0.0410959	0.0410959
	CUU	0.223404	0.0833333	0.0540541	0.08	0.106667	0.0135135	0.0533333	0.0405405	0.0533333	0.0677966	0.0609756	0.0684932	0.0821918	0.0821918	0.0821918
	CUC	0.212766	0.25	0.202703	0.22	0.2	0.22973	0.2	0.216216	0.146667	0.152542	0.170732	0.164384	0.136986	0.136986	0.136986
	CUA	0.0638298	0.0833333	0.0135135	0.04	0.0666667	0.027027	0.04	0	0.0533333	0.0677966	0.0487805	0.0410959	0.0273973	0.0273973	0.0273973
	CUG	0.223404	0.270833	0.702703	0.28	0.546667	0.689189	0.626667	0.689189	0.706667	0.677966	0.695122	0.69863	0.712329	0.712329	0.712329
ILE	AUU	0.590909	0.470588	0.0625	0.428571	0.133333	0.0625	0.0666667	0.0666667	0	0.181818	0.0555556	0.0625	0.0625	0.0625	0.0625
	AUC	0.227273	0.529412	0.875	0.357143	0.866667	0.9375	0.933333	0.933333	1	0.818182	0.888889	0.875	0.875	0.875	0.875
	AUA	0.181818	0	0.0625	0.214286	0	0	0	0	0	0	0.0555556	0.0625	0.0625	0.0625	0.0625
VAL	GUU	0.302326	0.1	0	0.130435	0.0344828	0	0.03125	0.0322581	0.0322581	0.0416667	0.030303	0.0322581	0.0322581	0.0322581	0.0322581
	GUC	0.325581	0.4	0.233333	0.434783	0.206897	0.2	0.1875	0.193548	0.225806	0.208333	0.212121	0.225806	0.225806	0.225806	0.225806
	GUA	0.162791	0.25	0	0.217391	0.0689655	0.0333333	0.03125	0.0322581	0	0.0416667	0.030303	0.0322581	0.0322581	0.0322581	0.0322581
	GUG	0.209302	0.25	0.766667	0.217391	0.689655	0.766667	0.75	0.741935	0.741935	0.708333	0.727273	0.709677	0.709677	0.709677	0.709677
SER	UCU	0.361446	0.327586	0.0547945	0.296296	0.138889	0.0657895	0.114286	0.115942	0.0869565	0.12069	0.144578	0.1	0.130435	0.132353	0.130435
	UCC	0.228916	0.206897	0.315068	0.222222	0.263889	0.289474	0.3	0.26087	0.289855	0.275862	0.240964	0.257143	0.231884	0.235294	0.231884
	UCA	0.168675	0.137931	0.0273973	0.166667	0.0694444	0.0526316	0.0428571	0.0434783	0.0724638	0.0689655	0.0843373	0.0857143	0.0869565	0.0882353	0.0869565
	UCG	0.0361446	0	0.136986	0	0.0833333	0.105263	0.114286	0.130435	0.115942	0.0689655	0.0843373	0.0857143	0.0869565	0.0882353	0.0869565
PRO	CCU	0.387097	0.47619	0.142857	0.560976	0.307692	0.142857	0.153846	0.214286	0.142857	0.166667	0.102564	0.133333	0.2	0.2	0.2
	CCC	0.236559	0.166667	0.571429	0.121951	0.384615	0.571429	0.538462	0.571429	0.571429	0.666667	0.435897	0.6	0.533333	0.533333	0.533333
	CCA	0.322581	0.357143	0.142857	0.268293	0.153846	0.142857	0.0769231	0.0714286	0.142857	0.166667	0.230769	0.133333	0.133333	0.133333	0.133333
	CCG	0.0537634	0	0.142857	0.0487805	0.153846	0.142857	0.230769	0.142857	0.142857	0	0.230769	0.133333	0.133333	0.133333	0.133333
THR	ACU	0.309859	0.257143	0.205882	0.4	0.212121	0.135135	0.166667	0.189189	0.25	0.321429	0.243902	0.25	0.222222	0.222222	0.25
	ACC	0.28169	0.257143	0.588235	0.257143	0.575758	0.675676	0.666667	0.594595	0.583333	0.5	0.609756	0.583333	0.611111	0.611111	0.583333
	ACA	0.366197	0.485714	0.0882353	0.314286	0.0909091	0.027027	0.0555556	0.0540541	0.0555556	0.107143	0	0.0277778	0.0277778	0.0277778	0.0277778
	ACG	0.0422535	0	0.117647	0.0285714	0.121212	0.162162	0.111111	0.162162	0.111111	0.0714286	0.146341	0.138889	0.138889	0.138889	0.138889
ALA	GCU	0.307692	0.44	0.163934	0.423077	0.322034	0.172414	0.241379	0.224138	0.25	0.297872	0.205479	0.237288	0.237288	0.220339	0.237288
	GCC	0.269231	0.2	0.557377	0.192308	0.457627	0.551724	0.534483	0.517241	0.5	0.468085	0.506849	0.525424	0.491525	0.508475	0.491525
	GCA	0.403846	0.32	0.147541	0.346154	0.0508475	0.103448	0.12069	0.103448	0.166667	0.191489	0.164384	0.152542	0.152542	0.135593	0.152542
	GCG	0.0192308	0.04	0.131148	0.0384615	0.169492	0.172414	0.103448	0.155172	0.0833333	0.0425532	0.123288	0.0847458	0.118644	0.135593	0.118644
TYR	UAU	0.461538	0.666667	0.0909091	0.615385	0.3	0.181818	0.0909091	0.181818	0.0909091	0.111111	0.181818	0.181818	0.181818	0.181818	0.181818
	UAC	0.538462	0.333333	0.909091	0.384615	0.7	0.818182	0.909091	0.818182	0.909091	0.888889	0.818182	0.818182	0.818182	0.818182	0.818182
STOP	UAA	0	0	1	0	1	0	1	1	1	1	1	1	1	1	1
	UAG	0	0	0	1	0	0	0	0	0	0	0	0	0	0	0
	UGA	1	1	0	0	0	1	0	0	0	0	0	0	0	0	0
HIS	CAU	0.5	0.307692	0.230769	0.75	0.666667	0.538462	0.538462	0.230769	0.461538	0.461538	0.25	0.357143	0.307692	0.307692	0.307692
	CAC	0.5	0.692308	0.769231	0.25	0.333333	0.461538	0.461538	0.769231	0.538462	0.538462	0.75	0.642857	0.692308	0.692308	0.692308
GLN	CAA	0.375	0.366667	0.075	0.333333	0.025	0.125	0.0512821	0.05	0.025	0.0285714	0.0444444	0.025641	0.025	0.025	0.025
	CAG	0.625	0.633333	0.925	0.666667	0.975	0.875	0.948718	0.95	0.975	0.971429	0.955556	0.974359	0.975	0.975	0.975
ASN	AAU	0.53125	0.533333	0.238095	0.55	0.190476	0.277778	0.238095	0.227273	0.285714	0.45	0.347826	0.380952	0.380952	0.363636	0.380952
	AAC	0.46875	0.466667	0.761905	0.45	0.809524	0.722222	0.761905	0.772727	0.714286	0.55	0.652174	0.619048	0.619048	0.636364	0.619048
LYS	AAA	0.517857	0.5	0.075	0.578947	0.0769231	0.075	0.125	0.125	0.1	0.030303	0.0714286	0.075	0.1	0.1	0.1
	AAG	0.482143	0.5	0.925	0.421053	0.923077	0.925	0.875	0.875	0.9	0.969697	0.928571	0.925	0.9	0.9	0.9
ASP	GAU	0.5	0.48	0.263158	0.5	0.371429	0.324324	0.378378	0.351351	0.378378	0.290323	0.333333	0.305556	0.305556	0.305556	0.333333
	GAC	0.5	0.52	0.736842	0.5	0.628571	0.675676	0.621622	0.648649	0.621622	0.709677	0.666667	0.694444	0.694444	0.694444	0.666667
GLU	GAA	0.630435	0.625	0.102941	0.648649	0.150685	0.1	0.0714286	0.114286	0.0714286	0.0727273	0.108108	0.084507	0.0985915	0.084507	0.0985915
	GAG	0.369565	0.375	0.897059	0.351351	0.849315	0.9	0.928571	0.885714	0.928571	0.927273	0.891892	0.915493	0.901408	0.915493	0.901408
CYS	UGU	0.6	1	0	1	0.4	0	0.2	0	0	0	0.333333	0	0	0	0
	UGC	0.4	0	1	0	0.6	1	0.8	1	1	1	0.666667	1	1	1	1
ARG	CGU	0.0909091	0.0714286	0.0615385	0.05	0.136364	0.140625	0.107692	0.0615385	0.107692	0.166667	0.123457	0.125	0.15625	0.140625	0.140625
	CGC	0.030303	0.0714286	0.523077	0.05	0.439394	0.484375	0.553846	0.6	0.523077	0.416667	0.444444	0.546875	0.484375	0.5	0.5
	CGA	0.0606061	0.214286	0.107692	0.05	0.106061	0.03125	0.0153846	0.0153846	0.0307692	0.0416667	0.0740741	0.046875	0.046875	0.046875	0.046875
	CGG	0.121212	0.0714286	0.230769	0.15	0.212121	0.25	0.246154	0.215385	0.230769	0.270833	0.222222	0.203125	0.234375	0.234375	0.234375
SER	AGU	0.13253	0.241379	0.0684932	0.222222	0.0833333	0.0921053	0.0714286	0.0724638	0.0724638	0.103448	0.0722892	0.0857143	0.0724638	0.0735294	0.0724638
	AGC	0.0722892	0.0862069	0.39726	0.0925926	0.361111	0.394737	0.357143	0.376812	0.362319	0.362069	0.373494	0.385714	0.391304	0.382353	0.391304
ARG	AGA	0.424242	0.357143	0.0153846	0.4	0	0	0	0.0153846	0.0153846	0	0.037037	0	0	0	0
	AGG	0.272727	0.214286	0.0615385	0.3	0.106061	0.09375	0.0769231	0.0923077	0.0923077	0.104167	0.0987654	0.078125	0.078125	0.078125	0.078125
GLY	GGU	0.121951	0.15	0.05	0.2	0.113636	0.075	0.0930233	0.119048	0.146341	0.1	0.0727273	0.0731707	0.0952381	0.0952381	0.0952381
	GGC	0.219512	0.1	0.375	0	0.295455	0.4	0.372093	0.333333	0.365854	0.4	0.4	0.365854	0.380952	0.380952	0.380952
	GGA	0.292683	0.3	0.175	0.5	0.204545	0.15	0.116279	0.142857	0.121951	0.125	0.163636	0.146341	0.142857	0.119048	0.119048
	GGG	0.365854	0.45	0.4	0.3	0.386364	0.375	0.418605	0.404762	0.365854	0.375	0.363636	0.414634	0.380952	0.404762	0.404762

## Sheet: DES
	Species	Felis_catus	Equus_caballus	Bos_taurus	Rhinolophus_ferrumequinum	Mus_musculus	Canis_lupus	Microcebus_murinus	Galeopterus_variegatus	Callithrix_jacchus	Macaca_mulatta	Nomascus_leucogenys	Pongo_abelii	Gorilla_gorilla	Pan_troglodytes	Homo_sapiens
Amino Acid	Codon	XM_003991178.4	XM_001492002.6	NM_001081575.1	XM_033112593.1	NM_010043.2	NM_001012394.1	XM_012740164.1	XM_008580486.1	XM_002749815.4	NM_001194266.1	XM_003272405.3	XM_002812893.3	XM_019021739.1	XM_526039.6	NM_001927.3
PHE	UUU	0.0769231	0.0769231	0.0769231	0.0769231	0.0769231	0.0833333	0.0769231	0.153846	0.0769231	0.153846	0.166667	0.153846	0.166667	0.166667	0.166667
	UUC	0.923077	0.923077	0.923077	0.923077	0.923077	0.916667	0.923077	0.846154	0.923077	0.846154	0.833333	0.846154	0.833333	0.833333	0.833333
LEU	UUA	0	0	0	0	0	0	0	0	0	0	0	0	0	0	0
	UUG	0.0625	0.0208333	0.0416667	0.0208333	0.106383	0.0638298	0.04	0.0612245	0.0612245	0.0612245	0.0612245	0.0980392	0.0967742	0.0816327	0.0816327
	CUU	0.0416667	0.0416667	0.0625	0.0625	0.0851064	0.0425532	0.04	0.0204082	0.0612245	0.0408163	0.0408163	0.0784314	0.0645161	0.0408163	0.0408163
	CUC	0.3125	0.3125	0.291667	0.291667	0.255319	0.340426	0.36	0.367347	0.306122	0.346939	0.346939	0.294118	0.290323	0.346939	0.326531
	CUA	0.0833333	0.0416667	0.0625	0.0625	0.106383	0.0425532	0.02	0.0204082	0.0612245	0.0204082	0.0204082	0.0196078	0.016129	0.0204082	0.0204082
	CUG	0.5	0.583333	0.541667	0.5625	0.446809	0.510638	0.54	0.530612	0.510204	0.530612	0.530612	0.509804	0.532258	0.510204	0.530612
ILE	AUU	0.3	0.157895	0.315789	0.315789	0.210526	0.157895	0.0952381	0.411765	0.222222	0.277778	0.333333	0.5	0.368421	0.388889	0.388889
	AUC	0.7	0.842105	0.684211	0.684211	0.736842	0.842105	0.809524	0.588235	0.777778	0.722222	0.666667	0.5	0.631579	0.611111	0.611111
	AUA	0	0	0	0	0.0526316	0	0.0952381	0	0	0	0	0	0	0	0
VAL	GUU	0	0	0.037037	0	0.08	0.0384615	0	0.0384615	0	0.0384615	0	0.0384615	0	0	0
	GUC	0.230769	0.307692	0.259259	0.259259	0.24	0.192308	0.241379	0.230769	0.192308	0.192308	0.230769	0.230769	0.206897	0.230769	0.230769
	GUA	0.0769231	0	0	0.037037	0	0.0384615	0	0	0	0	0.0384615	0	0	0	0
	GUG	0.692308	0.692308	0.703704	0.703704	0.68	0.730769	0.758621	0.730769	0.807692	0.769231	0.730769	0.730769	0.793103	0.769231	0.769231
SER	UCU	0.0769231	0.0571429	0.111111	0.0810811	0.171429	0.09375	0.113636	0.147059	0.108108	0.189189	0.166667	0.162162	0.15	0.166667	0.166667
	UCC	0.358974	0.371429	0.222222	0.351351	0.371429	0.34375	0.340909	0.323529	0.324324	0.297297	0.305556	0.297297	0.325	0.305556	0.305556
	UCA	0.0512821	0.0285714	0.0555556	0.0540541	0.0571429	0.03125	0.0454545	0	0.027027	0.027027	0.0555556	0.0540541	0.075	0.0555556	0.0555556
	UCG	0.230769	0.228571	0.305556	0.243243	0.142857	0.25	0.227273	0.235294	0.243243	0.189189	0.194444	0.216216	0.175	0.194444	0.194444
PRO	CCU	0.111111	0.111111	0.1	0.333333	0.222222	0	0.25	0.3	0.222222	0.1	0.1	0.181818	0.210526	0.1	0.1
	CCC	0.222222	0.222222	0.3	0.111111	0.222222	0.444444	0.25	0.2	0.333333	0.3	0.3	0.272727	0.315789	0.3	0.3
	CCA	0.111111	0.222222	0.1	0.111111	0.111111	0.111111	0.0625	0.1	0.111111	0.2	0.1	0.0909091	0.157895	0.1	0.2
	CCG	0.555556	0.444444	0.5	0.444444	0.444444	0.444444	0.4375	0.4	0.333333	0.4	0.5	0.454545	0.315789	0.5	0.4
THR	ACU	0.125	0.0384615	0.0416667	0.166667	0.125	0.0416667	0.115385	0.125	0.190476	0.25	0.166667	0.166667	0.185185	0.16	0.16
	ACC	0.541667	0.653846	0.625	0.583333	0.625	0.666667	0.615385	0.583333	0.52381	0.458333	0.541667	0.5	0.481481	0.52	0.52
	ACA	0.125	0.0769231	0.125	0.166667	0.166667	0.0833333	0.0384615	0.0416667	0.0952381	0.0833333	0.0833333	0.166667	0.148148	0.08	0.08
	ACG	0.208333	0.230769	0.208333	0.0833333	0.0833333	0.208333	0.230769	0.25	0.190476	0.208333	0.208333	0.166667	0.185185	0.24	0.24
ALA	GCU	0.204545	0.133333	0.155556	0.177778	0.222222	0.130435	0.156863	0.191489	0.148936	0.177778	0.177778	0.155556	0.153846	0.159091	0.159091
	GCC	0.568182	0.6	0.6	0.511111	0.511111	0.565217	0.529412	0.489362	0.574468	0.511111	0.555556	0.555556	0.557692	0.545455	0.545455
	GCA	0.0909091	0.0888889	0.0444444	0.111111	0.0888889	0.0869565	0.117647	0.12766	0.12766	0.0888889	0.0888889	0.0444444	0.0769231	0.0909091	0.0909091
	GCG	0.136364	0.177778	0.2	0.2	0.177778	0.217391	0.196078	0.191489	0.148936	0.222222	0.177778	0.244444	0.211538	0.204545	0.204545
TYR	UAU	0.0769231	0.0769231	0.153846	0.0769231	0.230769	0	0	0	0.153846	0.153846	0.0714286	0.133333	0.0714286	0.0714286	0.0714286
	UAC	0.923077	0.923077	0.846154	0.923077	0.769231	1	1	1	0.846154	0.846154	0.928571	0.866667	0.928571	0.928571	0.928571
STOP	UAA	1	1	1	1	1	1	1	1	1	1	1	0.5	1	1	1
	UAG	0	0	0	0	0	0	0	0	0	0	0	0	0	0	0
	UGA	0	0	0	0	0	0	0	0	0	0	0	0.5	0	0	0
HIS	CAU	0.428571	0.166667	0.333333	0.333333	0.666667	0.5	0.25	0.166667	0.333333	0.333333	0.5	0.571429	0.428571	0.5	0.666667
	CAC	0.571429	0.833333	0.666667	0.666667	0.333333	0.5	0.75	0.833333	0.666667	0.666667	0.5	0.428571	0.571429	0.5	0.333333
GLN	CAA	0.21875	0.09375	0.0625	0.125	0.1875	0.1875	0.117647	0.125	0.0625	0.0625	0.03125	0.0666667	0.027027	0.03125	0.03125
	CAG	0.78125	0.90625	0.9375	0.875	0.8125	0.8125	0.882353	0.875	0.9375	0.9375	0.96875	0.933333	0.972973	0.96875	0.96875
ASN	AAU	0.2	0.1	0.25	0.142857	0.190476	0.15	0.15	0.25	0.05	0.15	0.15	0.2	0.1	0.1	0.15
	AAC	0.8	0.9	0.75	0.857143	0.809524	0.85	0.85	0.75	0.95	0.85	0.85	0.8	0.9	0.9	0.85
LYS	AAA	0.0909091	0.0909091	0.136364	0.0909091	0.142857	0.0909091	0.0909091	0.0454545	0.0909091	0.0909091	0.0909091	0.0909091	0.12	0.0454545	0.0454545
	AAG	0.909091	0.909091	0.863636	0.909091	0.857143	0.909091	0.909091	0.954545	0.909091	0.909091	0.909091	0.909091	0.88	0.954545	0.954545
ASP	GAU	0.304348	0.318182	0.173913	0.217391	0.347826	0.217391	0.304348	0.304348	0.217391	0.304348	0.391304	0.333333	0.192308	0.217391	0.217391
	GAC	0.695652	0.681818	0.826087	0.782609	0.652174	0.782609	0.695652	0.695652	0.782609	0.695652	0.608696	0.666667	0.807692	0.782609	0.782609
GLU	GAA	0.245614	0.155172	0.175439	0.175439	0.22807	0.192982	0.157895	0.140351	0.22807	0.210526	0.22807	0.22807	0.206897	0.210526	0.210526
	GAG	0.754386	0.844828	0.824561	0.824561	0.77193	0.807018	0.842105	0.859649	0.77193	0.789474	0.77193	0.77193	0.793103	0.789474	0.789474
CYS	UGU	0	0	0	0	0	1	0	0	1	0	0	0.5	0.25	0	0
	UGC	1	1	1	1	1	0	1	1	0	1	1	0.5	0.75	1	1
ARG	CGU	0.0238095	0	0.0232558	0	0.0681818	0	0.0425532	0.0930233	0.0465116	0.0232558	0.0232558	0.0243902	0.0204082	0.0232558	0.0232558
	CGC	0.428571	0.488372	0.511628	0.511628	0.409091	0.488372	0.531915	0.44186	0.465116	0.488372	0.488372	0.536585	0.44898	0.465116	0.465116
	CGA	0.119048	0.0930233	0.0930233	0.116279	0.136364	0.0930233	0.106383	0.0697674	0.139535	0.116279	0.116279	0.0731707	0.102041	0.116279	0.116279
	CGG	0.285714	0.325581	0.255814	0.27907	0.204545	0.302326	0.212766	0.302326	0.255814	0.27907	0.27907	0.268293	0.326531	0.302326	0.302326
SER	AGU	0.0769231	0.0571429	0.0555556	0.0540541	0.0285714	0.03125	0.0681818	0.0294118	0.0540541	0.0810811	0.0833333	0.0810811	0.1	0.0833333	0.111111
	AGC	0.205128	0.257143	0.25	0.216216	0.228571	0.25	0.204545	0.264706	0.243243	0.216216	0.194444	0.189189	0.175	0.194444	0.166667
ARG	AGA	0	0.0232558	0	0	0.0454545	0.0232558	0.0212766	0.0232558	0.0232558	0.0232558	0.0232558	0.0487805	0.0204082	0.0232558	0.0232558
	AGG	0.142857	0.0697674	0.116279	0.0930233	0.136364	0.0930233	0.0851064	0.0697674	0.0697674	0.0697674	0.0697674	0.0487805	0.0816327	0.0697674	0.0697674
GLY	GGU	0.0952381	0.05	0.1	0.111111	0.0952381	0.0416667	0.04	0.047619	0.047619	0.05	0.0952381	0.136364	0.185185	0.0952381	0.0952381
	GGC	0.571429	0.7	0.65	0.555556	0.666667	0.75	0.64	0.666667	0.52381	0.6	0.571429	0.5	0.444444	0.571429	0.571429
	GGA	0	0.05	0	0	0.0952381	0	0.04	0	0.047619	0.05	0.047619	0.0909091	0.037037	0.047619	0.047619
	GGG	0.333333	0.2	0.25	0.333333	0.142857	0.208333	0.28	0.285714	0.380952	0.3	0.285714	0.272727	0.333333	0.285714	0.285714

## Sheet: MYOT
	Species	Felis_catus	Equus_caballus	Bos_taurus	Rhinolophus_ferrumequinum	Mus_musculus	Canis_lupus	Microcebus_murinus	Galeopterus_variegatus	Callithrix_jacchus	Macaca_mulatta	Nomascus_leucogenys	Pongo_abelii	Gorilla_gorilla	Pan_troglodytes	Homo_sapiens
Amino Acid	Codon	XM_006927620.2	XM_023617646.1	XM_005209366.4	XM_033096643.1	XM_006526131.3	XM_005626582.2	XM_012748836.1	XM_008588702.1	XM_002744187.3	XM_001106921.3	XM_003266423.2	XM_002815919.3	XM_004042563.2	XM_016954570.1	NM_006790.2
PHE	UUU	0.6	0.625	0.5	0.631579	0.428571	0.545455	0.47619	0.6	0.473684	0.4	0.428571	0.421053	0.421053	0.421053	0.421053
	UUC	0.4	0.375	0.5	0.368421	0.571429	0.454545	0.52381	0.4	0.526316	0.6	0.571429	0.578947	0.578947	0.578947	0.578947
LEU	UUA	0.227273	0.181818	0.181818	0.181818	0.181818	0.193548	0.151515	0.176471	0.205882	0.205882	0.2	0.2	0.228571	0.171429	0.2
	UUG	0.136364	0.0909091	0.0909091	0.151515	0.151515	0.0967742	0.212121	0.176471	0.176471	0.235294	0.2	0.2	0.171429	0.2	0.2
	CUU	0.136364	0.181818	0.272727	0.181818	0.121212	0.193548	0.242424	0.264706	0.235294	0.205882	0.2	0.257143	0.228571	0.228571	0.228571
	CUC	0.0909091	0.0909091	0.121212	0.121212	0.151515	0.0967742	0.0606061	0.0882353	0.0882353	0.0882353	0.0857143	0.0571429	0.0857143	0.0857143	0.0857143
	CUA	0.0909091	0.227273	0.181818	0.151515	0.030303	0.129032	0.121212	0.117647	0.117647	0.147059	0.142857	0.114286	0.114286	0.142857	0.114286
	CUG	0.318182	0.227273	0.151515	0.212121	0.363636	0.290323	0.212121	0.176471	0.176471	0.117647	0.171429	0.171429	0.171429	0.171429	0.171429
ILE	AUU	0.3	0.2	0.210526	0.263158	0.105263	0.277778	0.210526	0.157895	0.210526	0.222222	0.210526	0.210526	0.2	0.190476	0.190476
	AUC	0.4	0.5	0.421053	0.473684	0.631579	0.444444	0.421053	0.526316	0.473684	0.444444	0.473684	0.473684	0.45	0.47619	0.428571
	AUA	0.3	0.3	0.368421	0.263158	0.263158	0.277778	0.368421	0.315789	0.315789	0.333333	0.315789	0.315789	0.35	0.333333	0.380952
VAL	GUU	0.259259	0.32	0.258065	0.3	0.181818	0.28125	0.310345	0.357143	0.310345	0.321429	0.333333	0.333333	0.357143	0.321429	0.346154
	GUC	0.185185	0.08	0.0967742	0.0666667	0.212121	0.125	0.103448	0.0714286	0.0689655	0.0714286	0.0740741	0.0740741	0.0714286	0.0714286	0.0769231
	GUA	0.148148	0.08	0.16129	0.3	0.151515	0.1875	0.103448	0.107143	0.241379	0.214286	0.222222	0.222222	0.214286	0.214286	0.192308
	GUG	0.407407	0.52	0.483871	0.333333	0.454545	0.40625	0.482759	0.464286	0.37931	0.392857	0.37037	0.37037	0.357143	0.392857	0.384615
SER	UCU	0.166667	0.2	0.196429	0.2	0.170213	0.178571	0.166667	0.211538	0.173077	0.113208	0.148148	0.153846	0.150943	0.153846	0.150943
	UCC	0.0416667	0.04	0.232143	0.2	0.319149	0.232143	0.240741	0.230769	0.25	0.301887	0.259259	0.25	0.264151	0.269231	0.264151
	UCA	0.5	0.48	0.267857	0.290909	0.191489	0.267857	0.277778	0.269231	0.269231	0.283019	0.277778	0.269231	0.264151	0.269231	0.264151
	UCG	0	0	0.0178571	0.0181818	0.0638298	0.0178571	0.0185185	0.0384615	0.0384615	0.0377358	0.0555556	0.0576923	0.0566038	0.0576923	0.0566038
PRO	CCU	0.333333	0.315789	0.342857	0.317073	0.219512	0.324324	0.333333	0.263158	0.325	0.324324	0.333333	0.333333	0.324324	0.324324	0.314286
	CCC	0	0	0.114286	0.121951	0.146341	0.135135	0.0833333	0.184211	0.1	0.0810811	0.0833333	0.0833333	0.0810811	0.0810811	0.0857143
	CCA	0.611111	0.684211	0.514286	0.536585	0.463415	0.486486	0.527778	0.526316	0.55	0.540541	0.555556	0.583333	0.594595	0.594595	0.6
	CCG	0.0555556	0	0.0285714	0.0243902	0.170732	0.0540541	0.0555556	0.0263158	0.025	0.0540541	0.0277778	0	0	0	0
THR	ACU	0.461538	0.454545	0.391304	0.4	0.291667	0.285714	0.307692	0.4	0.333333	0.296296	0.307692	0.259259	0.346154	0.346154	0.333333
	ACC	0.230769	0.272727	0.173913	0.2	0.333333	0.333333	0.307692	0.2	0.3	0.333333	0.307692	0.37037	0.307692	0.307692	0.296296
	ACA	0.307692	0.181818	0.391304	0.36	0.333333	0.380952	0.346154	0.36	0.366667	0.333333	0.346154	0.37037	0.307692	0.307692	0.333333
	ACG	0	0.0909091	0.0434783	0.04	0.0416667	0	0.0384615	0.04	0	0.037037	0.0384615	0	0.0384615	0.0384615	0.037037
ALA	GCU	0.461538	0.392857	0.473684	0.529412	0.425	0.5	0.459459	0.384615	0.5	0.487179	0.512821	0.5	0.473684	0.487179	0.512821
	GCC	0.0769231	0.178571	0.157895	0.147059	0.25	0.166667	0.189189	0.25641	0.176471	0.153846	0.128205	0.138889	0.131579	0.128205	0.102564
	GCA	0.461538	0.392857	0.368421	0.323529	0.25	0.333333	0.324324	0.358974	0.294118	0.333333	0.333333	0.333333	0.368421	0.358974	0.358974
	GCG	0	0.0357143	0	0	0.075	0	0.027027	0	0.0294118	0.025641	0.025641	0.0277778	0.0263158	0.025641	0.025641
TYR	UAU	0.75	0.75	0.666667	0.625	0.615385	0.733333	0.571429	0.615385	0.769231	0.692308	0.692308	0.692308	0.692308	0.692308	0.692308
	UAC	0.25	0.25	0.333333	0.375	0.384615	0.266667	0.428571	0.384615	0.230769	0.307692	0.307692	0.307692	0.307692	0.307692	0.307692
STOP	UAA	1	1	1	1	1	1	1	1	1	1	1	1	1	1	1
	UAG	0	0	0	0	0	0	0	0	0	0	0	0	0	0	0
	UGA	0	0	0	0	0	0	0	0	0	0	0	0	0	0	0
HIS	CAU	0.571429	0.571429	0.3	0.545455	0.5	0.727273	0.6	0.636364	0.5	0.555556	0.555556	0.444444	0.555556	0.555556	0.6
	CAC	0.428571	0.428571	0.7	0.454545	0.5	0.272727	0.4	0.363636	0.5	0.444444	0.444444	0.555556	0.444444	0.444444	0.4
GLN	CAA	0.666667	0.631579	0.575	0.529412	0.463415	0.619048	0.552632	0.55	0.5	0.5	0.5	0.487805	0.5	0.5	0.5
	CAG	0.333333	0.368421	0.425	0.470588	0.536585	0.380952	0.447368	0.45	0.5	0.5	0.5	0.512195	0.5	0.5	0.5
ASN	AAU	0.4375	0.5	0.482759	0.535714	0.37037	0.481481	0.423077	0.461538	0.428571	0.481481	0.571429	0.5	0.518519	0.518519	0.518519
	AAC	0.5625	0.5	0.517241	0.464286	0.62963	0.518519	0.576923	0.538462	0.571429	0.518519	0.428571	0.5	0.481481	0.481481	0.481481
LYS	AAA	0.684211	0.588235	0.666667	0.633333	0.571429	0.642857	0.678571	0.645161	0.666667	0.678571	0.666667	0.689655	0.666667	0.666667	0.666667
	AAG	0.315789	0.411765	0.333333	0.366667	0.428571	0.357143	0.321429	0.354839	0.333333	0.321429	0.333333	0.310345	0.333333	0.333333	0.333333
ASP	GAU	0.722222	0.705882	0.666667	0.666667	0.7	0.73913	0.73913	0.73913	0.708333	0.708333	0.652174	0.75	0.75	0.75	0.75
	GAC	0.277778	0.294118	0.333333	0.333333	0.3	0.26087	0.26087	0.26087	0.291667	0.291667	0.347826	0.25	0.25	0.25	0.25
GLU	GAA	0.789474	0.789474	0.642857	0.633333	0.517241	0.703704	0.703704	0.653846	0.769231	0.76	0.791667	0.76	0.76	0.76	0.76
	GAG	0.210526	0.210526	0.357143	0.366667	0.482759	0.296296	0.296296	0.346154	0.230769	0.24	0.208333	0.24	0.24	0.24	0.24
CYS	UGU	0.5	0.5	0.428571	0.428571	0.375	0.5	0.5	0.428571	0.571429	0.571429	0.571429	0.571429	0.571429	0.571429	0.571429
	UGC	0.5	0.5	0.571429	0.571429	0.625	0.5	0.5	0.571429	0.428571	0.428571	0.428571	0.428571	0.428571	0.428571	0.428571
ARG	CGU	0.136364	0.125	0.103448	0.137931	0.1	0.16129	0.16129	0.142857	0.166667	0.129032	0.172414	0.172414	0.172414	0.172414	0.172414
	CGC	0.0454545	0.0833333	0.103448	0.0689655	0.133333	0.0645161	0.0645161	0.0357143	0.0666667	0.0645161	0.0689655	0.0689655	0.0689655	0.0689655	0.0689655
	CGA	0.136364	0.125	0.137931	0.0689655	0.1	0.0967742	0.0967742	0.142857	0.133333	0.0967742	0.0689655	0.103448	0.103448	0.103448	0.103448
	CGG	0	0	0.0689655	0.103448	0.0666667	0.0322581	0.0322581	0.0357143	0.0333333	0.0645161	0.0689655	0.0344828	0.0344828	0.0344828	0.0344828
SER	AGU	0.125	0.08	0.107143	0.0909091	0.148936	0.160714	0.111111	0.0961538	0.0961538	0.0754717	0.0740741	0.0769231	0.0943396	0.0961538	0.0943396
	AGC	0.166667	0.2	0.178571	0.2	0.106383	0.142857	0.185185	0.153846	0.173077	0.188679	0.185185	0.192308	0.169811	0.153846	0.169811
ARG	AGA	0.636364	0.583333	0.551724	0.517241	0.466667	0.548387	0.516129	0.535714	0.533333	0.548387	0.551724	0.551724	0.551724	0.551724	0.551724
	AGG	0.0454545	0.0833333	0.0344828	0.103448	0.133333	0.0967742	0.129032	0.107143	0.0666667	0.0967742	0.0689655	0.0689655	0.0689655	0.0689655	0.0689655
GLY	GGU	0.25	0.0625	0.130435	0.166667	0.136364	0.173913	0.0869565	0.130435	0.0869565	0.125	0.125	0.125	0.125	0.125	0.125
	GGC	0	0.0625	0.130435	0.166667	0.181818	0.173913	0.173913	0.173913	0.173913	0.166667	0.166667	0.166667	0.166667	0.166667	0.166667
	GGA	0.625	0.6875	0.652174	0.583333	0.454545	0.608696	0.565217	0.565217	0.608696	0.583333	0.583333	0.583333	0.583333	0.583333	0.583333
	GGG	0.125	0.1875	0.0869565	0.0833333	0.227273	0.0434783	0.173913	0.130435	0.130435	0.125	0.125	0.125	0.125	0.125	0.125

## Sheet: ANO5
	Species	Felis_catus	Equus_caballus	Bos_taurus	Rhinolophus_ferrumequinum	Mus_musculus	Canis_lupus	Microcebus_murinus	Galeopterus_variegatus	Callithrix_jacchus	Macaca_mulatta	Nomascus_leucogenys	Pongo_abelii	Gorilla_gorilla	Pan_troglodytes	Homo_sapiens
Amino Acid	Codon	XM_023239651.1	XM_005612220.3	XM_024986963.1	XM_033120796.1	XM_006540822.3	XM_014122435.1	XM_012735526.1	XM_008590769.1	XM_009007830.2	XM_015114626.1	XM_003254325.3	XM_009246522.1	XM_004050827.2	XM_016920570.1	NM_213599.2
PHE	UUU	0.671642	0.583333	0.680556	0.642857	0.621622	0.694444	0.633803	0.645833	0.632353	0.608696	0.632353	0.619718	0.628571	0.628571	0.642857
	UUC	0.328358	0.416667	0.319444	0.357143	0.378378	0.305556	0.366197	0.354167	0.367647	0.391304	0.367647	0.380282	0.371429	0.371429	0.357143
LEU	UUA	0.153846	0.161616	0.127451	0.16	0.121739	0.133333	0.136842	0.230769	0.193182	0.157303	0.133333	0.170455	0.155556	0.166667	0.155556
	UUG	0.21978	0.222222	0.22549	0.22	0.13913	0.222222	0.221053	0.230769	0.227273	0.213483	0.2	0.204545	0.211111	0.222222	0.222222
	CUU	0.208791	0.161616	0.127451	0.17	0.104348	0.2	0.2	0.153846	0.227273	0.247191	0.228571	0.227273	0.233333	0.233333	0.233333
	CUC	0.142857	0.171717	0.186275	0.13	0.165217	0.155556	0.147368	0.0769231	0.147727	0.146067	0.142857	0.170455	0.155556	0.155556	0.155556
	CUA	0.0769231	0.030303	0.0784314	0.07	0.0347826	0.0888889	0.115789	0.107692	0.0568182	0.0674157	0.047619	0.0681818	0.0666667	0.0555556	0.0666667
	CUG	0.197802	0.252525	0.254902	0.25	0.434783	0.2	0.178947	0.2	0.147727	0.168539	0.247619	0.159091	0.177778	0.166667	0.166667
ILE	AUU	0.508475	0.387097	0.492063	0.47541	0.327869	0.387097	0.47619	0.454545	0.492063	0.47541	0.5	0.508197	0.5	0.5	0.5
	AUC	0.322034	0.403226	0.349206	0.360656	0.47541	0.451613	0.269841	0.318182	0.253968	0.295082	0.283333	0.278689	0.275862	0.275862	0.275862
	AUA	0.169492	0.209677	0.15873	0.163934	0.196721	0.16129	0.253968	0.227273	0.253968	0.229508	0.216667	0.213115	0.224138	0.224138	0.224138
VAL	GUU	0.283019	0.196721	0.290323	0.229508	0.175676	0.254545	0.271429	0.272727	0.264151	0.269231	0.227273	0.245283	0.254545	0.272727	0.254545
	GUC	0.320755	0.295082	0.290323	0.360656	0.256757	0.236364	0.2	0.295455	0.245283	0.211538	0.272727	0.226415	0.236364	0.218182	0.236364
	GUA	0.132075	0.180328	0.16129	0.114754	0.0540541	0.163636	0.271429	0.295455	0.207547	0.192308	0.166667	0.226415	0.218182	0.218182	0.218182
	GUG	0.264151	0.327869	0.258065	0.295082	0.513514	0.345455	0.257143	0.136364	0.283019	0.326923	0.333333	0.301887	0.290909	0.290909	0.290909
SER	UCU	0.147541	0.1625	0.178571	0.2	0.214286	0.196721	0.125	0.272727	0.183333	0.196721	0.161765	0.2	0.183333	0.180328	0.183333
	UCC	0.180328	0.1875	0.130952	0.1625	0.204082	0.163934	0.194444	0.0909091	0.116667	0.0983607	0.132353	0.1	0.1	0.0983607	0.1
	UCA	0.262295	0.175	0.190476	0.2	0.173469	0.278689	0.291667	0.212121	0.283333	0.245902	0.235294	0.266667	0.266667	0.278689	0.283333
	UCG	0.0491803	0.1	0.119048	0.0625	0.0816327	0.0327869	0.0277778	0.0909091	0.0666667	0.0491803	0.0441176	0.0333333	0.05	0.0491803	0.0333333
PRO	CCU	0.571429	0.322581	0.45	0.419355	0.402985	0.534884	0.457627	0.695652	0.634146	0.52381	0.467742	0.585366	0.609756	0.609756	0.609756
	CCC	0.119048	0.290323	0.233333	0.241935	0.253731	0.209302	0.20339	0.130435	0.121951	0.190476	0.177419	0.170732	0.146341	0.146341	0.146341
	CCA	0.261905	0.177419	0.15	0.177419	0.268657	0.255814	0.237288	0.130435	0.195122	0.261905	0.16129	0.219512	0.219512	0.219512	0.219512
	CCG	0.047619	0.209677	0.166667	0.16129	0.0746269	0	0.101695	0.0434783	0.0487805	0.0238095	0.193548	0.0243902	0.0243902	0.0243902	0.0243902
THR	ACU	0.382979	0.373134	0.352941	0.262295	0.355932	0.446809	0.339623	0.342105	0.285714	0.254902	0.267857	0.26	0.301887	0.283019	0.283019
	ACC	0.191489	0.223881	0.254902	0.262295	0.220339	0.234043	0.226415	0.157895	0.244898	0.254902	0.232143	0.26	0.226415	0.245283	0.245283
	ACA	0.297872	0.268657	0.254902	0.262295	0.288136	0.276596	0.339623	0.421053	0.408163	0.372549	0.375	0.44	0.415094	0.415094	0.415094
	ACG	0.12766	0.134328	0.137255	0.213115	0.135593	0.0425532	0.0943396	0.0789474	0.0612245	0.117647	0.125	0.04	0.0566038	0.0566038	0.0566038
ALA	GCU	0.470588	0.328125	0.283582	0.31746	0.274194	0.46	0.385714	0.526316	0.42	0.44898	0.309859	0.44898	0.416667	0.446809	0.4375
	GCC	0.254902	0.328125	0.298507	0.31746	0.467742	0.32	0.314286	0.263158	0.34	0.285714	0.28169	0.244898	0.270833	0.276596	0.270833
	GCA	0.196078	0.078125	0.223881	0.111111	0.145161	0.18	0.142857	0.131579	0.2	0.244898	0.225352	0.265306	0.25	0.234043	0.25
	GCG	0.0784314	0.265625	0.19403	0.253968	0.112903	0.04	0.157143	0.0789474	0.04	0.0204082	0.183099	0.0408163	0.0625	0.0425532	0.0416667
TYR	UAU	0.612245	0.52	0.541667	0.509804	0.490196	0.416667	0.5	0.515152	0.54902	0.612245	0.568627	0.5625	0.55102	0.55102	0.55102
	UAC	0.387755	0.48	0.458333	0.490196	0.509804	0.583333	0.5	0.484848	0.45098	0.387755	0.431373	0.4375	0.44898	0.44898	0.44898
STOP	UAA	1	0	1	0	1	1	1	1	1	1	1	1	1	1	1
	UAG	0	1	0	1	0	0	0	0	0	0	0	0	0	0	0
	UGA	0	0	0	0	0	0	0	0	0	0	0	0	0	0	0
HIS	CAU	0.5625	0.666667	0.619048	0.619048	0.387097	0.6875	0.666667	0.727273	0.684211	0.666667	0.631579	0.722222	0.722222	0.777778	0.777778
	CAC	0.4375	0.333333	0.380952	0.380952	0.612903	0.3125	0.333333	0.272727	0.315789	0.333333	0.368421	0.277778	0.277778	0.222222	0.222222
GLN	CAA	0.275862	0.214286	0.363636	0.139535	0.25	0.352941	0.23913	0.2	0.363636	0.441176	0.368421	0.454545	0.393939	0.424242	0.424242
	CAG	0.724138	0.785714	0.636364	0.860465	0.75	0.647059	0.76087	0.8	0.636364	0.558824	0.631579	0.545455	0.606061	0.575758	0.575758
ASN	AAU	0.647059	0.529412	0.439024	0.617647	0.380952	0.5625	0.615385	0.48	0.675676	0.702703	0.710526	0.710526	0.702703	0.702703	0.702703
	AAC	0.352941	0.470588	0.560976	0.382353	0.619048	0.4375	0.384615	0.52	0.324324	0.297297	0.289474	0.289474	0.297297	0.297297	0.297297
LYS	AAA	0.533333	0.5	0.477612	0.5	0.428571	0.592593	0.571429	0.636364	0.603774	0.6	0.477612	0.563636	0.574074	0.574074	0.574074
	AAG	0.466667	0.5	0.522388	0.5	0.571429	0.407407	0.428571	0.363636	0.396226	0.4	0.522388	0.436364	0.425926	0.425926	0.425926
ASP	GAU	0.625	0.521739	0.530612	0.5	0.5	0.567568	0.583333	0.55	0.625	0.605263	0.590909	0.631579	0.631579	0.605263	0.631579
	GAC	0.375	0.478261	0.469388	0.5	0.5	0.432432	0.416667	0.45	0.375	0.394737	0.409091	0.368421	0.368421	0.394737	0.368421
GLU	GAA	0.647887	0.377358	0.452632	0.48	0.46729	0.65625	0.407407	0.634146	0.545455	0.573529	0.40404	0.61194	0.594203	0.594203	0.594203
	GAG	0.352113	0.622642	0.547368	0.52	0.53271	0.34375	0.592593	0.365854	0.454545	0.426471	0.59596	0.38806	0.405797	0.405797	0.405797
CYS	UGU	0.6875	0.588235	0.705882	0.642857	0.375	0.7	0.647059	0.642857	0.615385	0.615385	0.5	0.714286	0.692308	0.692308	0.692308
	UGC	0.3125	0.411765	0.294118	0.357143	0.625	0.3	0.352941	0.357143	0.384615	0.384615	0.5	0.285714	0.307692	0.307692	0.307692
ARG	CGU	0.0652174	0.045977	0.0519481	0.0833333	0.0410959	0.14	0.0454545	0.111111	0.0408163	0.0434783	0.0714286	0.0425532	0.0425532	0.0425532	0.0425532
	CGC	0.0434783	0.103448	0.038961	0.0833333	0.191781	0.02	0.0795455	0.0740741	0.0612245	0.0434783	0.119048	0.0638298	0.0638298	0.0638298	0.0638298
	CGA	0.195652	0.195402	0.12987	0.125	0.136986	0.16	0.113636	0.222222	0.22449	0.23913	0.107143	0.234043	0.191489	0.191489	0.191489
	CGG	0.0869565	0.195402	0.207792	0.166667	0.0958904	0.1	0.159091	0.037037	0.0612245	0.0869565	0.166667	0.0851064	0.0851064	0.0851064	0.0851064
SER	AGU	0.131148	0.1375	0.166667	0.175	0.102041	0.163934	0.125	0.181818	0.133333	0.180328	0.191176	0.183333	0.2	0.180328	0.183333
	AGC	0.229508	0.2375	0.214286	0.2	0.22449	0.163934	0.236111	0.151515	0.216667	0.229508	0.235294	0.216667	0.2	0.213115	0.216667
ARG	AGA	0.413043	0.252874	0.337662	0.333333	0.273973	0.4	0.318182	0.444444	0.428571	0.413043	0.285714	0.425532	0.468085	0.468085	0.468085
	AGG	0.195652	0.206897	0.233766	0.208333	0.260274	0.18	0.284091	0.111111	0.183673	0.173913	0.25	0.148936	0.148936	0.148936	0.148936
GLY	GGU	0.121212	0.0434783	0.163636	0.147541	0.12963	0.147059	0.140625	0.222222	0.184211	0.194444	0.166667	0.171429	0.171429	0.171429	0.142857
	GGC	0.181818	0.304348	0.272727	0.196721	0.166667	0.176471	0.234375	0.111111	0.131579	0.138889	0.263889	0.171429	0.171429	0.171429	0.2
	GGA	0.484848	0.304348	0.327273	0.360656	0.314815	0.5	0.34375	0.518519	0.526316	0.472222	0.347222	0.457143	0.457143	0.457143	0.457143
	GGG	0.212121	0.347826	0.236364	0.295082	0.388889	0.176471	0.28125	0.148148	0.157895	0.194444	0.222222	0.2	0.2	0.2	0.2

## Sheet: COL6A1
	Species	Felis_catus	Equus_caballus	Bos_taurus	Rhinolophus_ferrumequinum	Mus_musculus	Canis_lupus	Microcebus_murinus	Galeopterus_variegatus	Callithrix_jacchus	Macaca_mulatta	Nomascus_leucogenys	Pongo_abelii	Gorilla_gorilla	Pan_troglodytes	Homo_sapiens
Amino Acid	Codon	XM_011285711.3	XM_001488351.5	NM_001143865.2	XM_033126228.1	NM_009933.4	XM_003434001.4	XM_020284768.1	XM_008592474.1	XM_017967170.1	XM_015132686.1	XM_012501786.1	-	XM_004062939.2	XM_016938668.1	NM_001848.2
PHE	UUU	0.212121	0.2	0.176471	0.125	0.363636	0.0606061	0	0.142857	0.147059	0.242424	0.225806	-	0.235294	0.21875	0.242424
	UUC	0.787879	0.8	0.823529	0.875	0.636364	0.939394	1	0.857143	0.852941	0.757576	0.774194	-	0.764706	0.78125	0.757576
LEU	UUA	0	0	0	0	0.0294118	0	0	0	0	0	0	-	0	0	0
	UUG	0.0298507	0.0422535	0.0857143	0.0675676	0.0735294	0.0147059	0	0.028169	0.0142857	0.0422535	0.0253165	-	0.0140845	0.0277778	0.0140845
	CUU	0.0149254	0.0140845	0.0428571	0.0405405	0.0735294	0	0	0.0140845	0	0	0	-	0	0	0
	CUC	0.223881	0.239437	0.171429	0.243243	0.191176	0.205882	0.25	0.211268	0.242857	0.239437	0.21519	-	0.267606	0.236111	0.253521
	CUA	0.0597015	0.0140845	0.0285714	0.0135135	0.191176	0	0	0	0	0.028169	0.0253165	-	0	0	0
	CUG	0.671642	0.690141	0.671429	0.635135	0.441176	0.779412	0.75	0.746479	0.742857	0.690141	0.734177	-	0.71831	0.736111	0.732394
ILE	AUU	0.108696	0.125	0.139535	0.097561	0.416667	0.047619	0.0810811	0.136364	0.186047	0.146341	0.15	-	0.195122	0.189189	0.166667
	AUC	0.804348	0.833333	0.813953	0.829268	0.520833	0.880952	0.864865	0.772727	0.767442	0.804878	0.8	-	0.756098	0.783784	0.785714
	AUA	0.0869565	0.0416667	0.0465116	0.0731707	0.0625	0.0714286	0.0540541	0.0909091	0.0465116	0.0487805	0.05	-	0.0487805	0.027027	0.047619
VAL	GUU	0	0.031746	0.015625	0.0166667	0.0441176	0.0151515	0.015625	0	0.031746	0.0298507	0.0277778	-	0.030303	0.0454545	0.0307692
	GUC	0.313433	0.349206	0.3125	0.316667	0.264706	0.30303	0.328125	0.328125	0.285714	0.358209	0.305556	-	0.363636	0.333333	0.353846
	GUA	0.0298507	0	0	0.0166667	0.0882353	0	0	0.015625	0.015873	0.0149254	0	-	0	0.030303	0
	GUG	0.656716	0.619048	0.671875	0.65	0.602941	0.681818	0.65625	0.65625	0.666667	0.597015	0.666667	-	0.606061	0.590909	0.615385
SER	UCU	0.0612245	0.0384615	0.0612245	0.0714286	0.132075	0.0697674	0.0392157	0.130435	0.0714286	0.0784314	0.116667	-	0.0384615	0.0526316	0.0740741
	UCC	0.265306	0.230769	0.306122	0.309524	0.245283	0.348837	0.215686	0.217391	0.267857	0.215686	0.216667	-	0.25	0.245614	0.222222
	UCA	0.0816327	0.0961538	0.0612245	0.0714286	0.132075	0	0.0196078	0.130435	0.107143	0.0980392	0.0833333	-	0.0576923	0.157895	0.0740741
	UCG	0.163265	0.173077	0.102041	0.166667	0.0943396	0.139535	0.27451	0.0869565	0.0892857	0.137255	0.116667	-	0.173077	0.122807	0.148148
PRO	CCU	0.172043	0.197674	0.217391	0.181818	0.365854	0.106383	0.0444444	0.209302	0.25	0.228261	0.211111	-	0.228261	0.193548	0.191011
	CCC	0.419355	0.511628	0.478261	0.454545	0.219512	0.489362	0.577778	0.372093	0.358696	0.413043	0.411111	-	0.423913	0.44086	0.438202
	CCA	0.204301	0.162791	0.141304	0.204545	0.329268	0.138298	0.1	0.244186	0.293478	0.23913	0.177778	-	0.173913	0.182796	0.191011
	CCG	0.204301	0.127907	0.163043	0.159091	0.0853659	0.265957	0.277778	0.174419	0.0978261	0.119565	0.2	-	0.173913	0.182796	0.179775
THR	ACU	0.0888889	0.0416667	0.121951	0.0444444	0.125	0	0.0697674	0.05	0.097561	0.0731707	0.0666667	-	0.0487805	0.113636	0.0487805
	ACC	0.444444	0.5625	0.560976	0.488889	0.35	0.55814	0.44186	0.55	0.414634	0.463415	0.444444	-	0.487805	0.386364	0.487805
	ACA	0.0888889	0.104167	0.0731707	0.0666667	0.375	0.0232558	0.0465116	0.075	0.0487805	0.0487805	0.0888889	-	0.121951	0.136364	0.121951
	ACG	0.377778	0.291667	0.243902	0.4	0.15	0.418605	0.44186	0.325	0.439024	0.414634	0.4	-	0.341463	0.363636	0.341463
ALA	GCU	0.119403	0.140845	0.150685	0.109756	0.242857	0.136986	0.097561	0.185185	0.123288	0.150685	0.113924	-	0.142857	0.1375	0.155844
	GCC	0.597015	0.577465	0.534247	0.536585	0.457143	0.589041	0.573171	0.530864	0.547945	0.547945	0.544304	-	0.558442	0.55	0.558442
	GCA	0.0447761	0.112676	0.136986	0.097561	0.171429	0.0410959	0.0487805	0.135802	0.164384	0.164384	0.164557	-	0.155844	0.125	0.116883
	GCG	0.238806	0.169014	0.178082	0.256098	0.128571	0.232877	0.280488	0.148148	0.164384	0.136986	0.177215	-	0.142857	0.1875	0.168831
TYR	UAU	0.172414	0.172414	0.185185	0.0344828	0.214286	0.137931	0	0.107143	0.0740741	0.142857	0.153846	-	0.0714286	0.0769231	0.107143
	UAC	0.827586	0.827586	0.814815	0.965517	0.785714	0.862069	1	0.892857	0.925926	0.857143	0.846154	-	0.928571	0.923077	0.892857
STOP	UAA	0	0	0	0	0	0	0	0	0	0	0	-	0	0	0
	UAG	1	1	1	1	1	1	1	1	1	1	0	-	1	1	1
	UGA	0	0	0	0	0	0	0	0	0	0	0	-	0	0	0
HIS	CAU	0.0666667	0.0714286	0.153846	0.133333	0.2	0.0714286	0	0	0.0625	0	0	-	0	0	0
	CAC	0.933333	0.928571	0.846154	0.866667	0.8	0.928571	1	1	0.9375	1	1	-	1	1	1
GLN	CAA	0.102564	0.128205	0.153846	0.114286	0.268293	0.111111	0.1	0.131579	0.097561	0.125	0.113636	-	0.142857	0.119048	0.119048
	CAG	0.897436	0.871795	0.846154	0.885714	0.731707	0.888889	0.9	0.868421	0.902439	0.875	0.886364	-	0.857143	0.880952	0.880952
ASN	AAU	0.0666667	0.142857	0.3	0.129032	0.258065	0.0666667	0.0357143	0.222222	0.275862	0.172414	0.172414	-	0.178571	0.214286	0.214286
	AAC	0.933333	0.857143	0.7	0.870968	0.741935	0.933333	0.964286	0.777778	0.724138	0.827586	0.827586	-	0.821429	0.785714	0.785714
LYS	AAA	0.160714	0.163636	0.22807	0.160714	0.25	0.142857	0.113208	0.166667	0.181818	0.166667	0.204082	-	0.203704	0.22	0.203704
	AAG	0.839286	0.836364	0.77193	0.839286	0.75	0.857143	0.886792	0.833333	0.818182	0.833333	0.795918	-	0.796296	0.78	0.796296
ASP	GAU	0.111111	0.191781	0.16	0.194444	0.369863	0.108108	0.0416667	0.194444	0.2	0.123288	0.149254	-	0.15493	0.166667	0.15493
	GAC	0.888889	0.808219	0.84	0.805556	0.630137	0.891892	0.958333	0.805556	0.8	0.876712	0.850746	-	0.84507	0.833333	0.84507
GLU	GAA	0.253731	0.217391	0.223881	0.164179	0.279412	0.19697	0.191176	0.220588	0.188406	0.176471	0.19697	-	0.220588	0.212121	0.220588
	GAG	0.746269	0.782609	0.776119	0.835821	0.720588	0.80303	0.808824	0.779412	0.811594	0.823529	0.80303	-	0.779412	0.787879	0.779412
CYS	UGU	0.35	0.2	0.15	0.15	0.5	0.3	0.15	0.15	0.238095	0.2	0.176471	-	0.176471	0.2	0.2
	UGC	0.65	0.8	0.85	0.85	0.5	0.7	0.85	0.85	0.761905	0.8	0.823529	-	0.823529	0.8	0.8
ARG	CGU	0.0847458	0.0491803	0.0666667	0.016129	0.157895	0.016129	0.03125	0.0677966	0.0714286	0.0806452	0.140625	-	0.0983607	0.0769231	0.0833333
	CGC	0.271186	0.262295	0.316667	0.370968	0.175439	0.322581	0.40625	0.305085	0.25	0.290323	0.234375	-	0.295082	0.276923	0.3
	CGA	0.0508475	0.0983607	0.116667	0.0645161	0.140351	0.0645161	0.0625	0.0677966	0.0892857	0.0806452	0.046875	-	0.0655738	0.0461538	0.0666667
	CGG	0.220339	0.245902	0.183333	0.258065	0.210526	0.290323	0.234375	0.169492	0.267857	0.225806	0.25	-	0.229508	0.230769	0.233333
SER	AGU	0.0408163	0.0384615	0.0204082	0	0.132075	0.0232558	0	0.0652174	0.0535714	0.0588235	0.1	-	0.0576923	0.0701754	0.037037
	AGC	0.387755	0.423077	0.44898	0.380952	0.264151	0.418605	0.45098	0.369565	0.410714	0.411765	0.366667	-	0.423077	0.350877	0.444444
ARG	AGA	0.101695	0.0491803	0.1	0.0806452	0.192982	0.0483871	0.0625	0.118644	0.107143	0.129032	0.125	-	0.0983607	0.138462	0.116667
	AGG	0.271186	0.295082	0.216667	0.209677	0.122807	0.258065	0.203125	0.271186	0.214286	0.193548	0.203125	-	0.213115	0.230769	0.2
GLY	GGU	0.0714286	0.0921053	0.121795	0.08125	0.22293	0.081761	0.0506329	0.119497	0.0700637	0.0967742	0.10596	-	0.0769231	0.0653595	0.0769231
	GGC	0.428571	0.427632	0.410256	0.44375	0.267516	0.459119	0.493671	0.396226	0.44586	0.406452	0.397351	-	0.442308	0.424837	0.429487
	GGA	0.246753	0.276316	0.25	0.2625	0.312102	0.245283	0.240506	0.27673	0.242038	0.277419	0.245033	-	0.25641	0.281046	0.269231
	GGG	0.253247	0.203947	0.217949	0.2125	0.197452	0.213836	0.21519	0.207547	0.242038	0.219355	0.251656	-	0.224359	0.228758	0.224359

## Sheet: TRIM32
	Species	Felis_catus	Equus_caballus	Bos_taurus	Rhinolophus_ferrumequinum	Mus_musculus	Canis_lupus	Microcebus_murinus	Galeopterus_variegatus	Callithrix_jacchus	Macaca_mulatta	Nomascus_leucogenys	Pongo_abelii	Gorilla_gorilla	Pan_troglodytes	Homo_sapiens
Amino Acid	Codon	XM_019815492.2	XM_014736007.2	XM_024995743.1	XM_033122815.1	XM_006538235.1	XM_005626961.2	XM_012768787.1	XM_008590174.1	XM_009002158.1	XM_015116961.1	XM_003264055.1	XM_009244798.1	XM_019033433.1	XM_016961541.1	NM_012210.3
PHE	UUU	0.217391	0.434783	0.375	0.304348	0.347826	0.26087	0.347826	0.434783	0.521739	0.521739	0.478261	0.478261	0.478261	0.478261	0.478261
	UUC	0.782609	0.565217	0.625	0.695652	0.652174	0.73913	0.652174	0.565217	0.478261	0.478261	0.521739	0.521739	0.521739	0.521739	0.521739
LEU	UUA	0	0.027027	0	0	0	0	0	0	0.0540541	0.0405405	0.0405405	0.0405405	0.0405405	0.0540541	0.0405405
	UUG	0.0789474	0.135135	0.0555556	0.108108	0.112676	0.0821918	0.135135	0.135135	0.108108	0.121622	0.121622	0.121622	0.121622	0.108108	0.135135
	CUU	0.0657895	0.108108	0.0277778	0.027027	0.169014	0.0821918	0.0945946	0.135135	0.148649	0.135135	0.135135	0.135135	0.135135	0.135135	0.135135
	CUC	0.381579	0.297297	0.402778	0.297297	0.239437	0.342466	0.283784	0.283784	0.27027	0.256757	0.256757	0.256757	0.243243	0.243243	0.243243
	CUA	0	0.027027	0.0277778	0.027027	0.112676	0.0273973	0.027027	0.0540541	0.108108	0.108108	0.108108	0.0945946	0.121622	0.121622	0.121622
	CUG	0.473684	0.405405	0.486111	0.540541	0.366197	0.465753	0.459459	0.391892	0.310811	0.337838	0.337838	0.351351	0.337838	0.337838	0.324324
ILE	AUU	0.48	0.5	0.130435	0.304348	0.36	0.25	0.392857	0.56	0.481481	0.48	0.44	0.4	0.44	0.44	0.44
	AUC	0.52	0.384615	0.826087	0.695652	0.64	0.708333	0.464286	0.36	0.37037	0.4	0.44	0.44	0.44	0.44	0.44
	AUA	0	0.115385	0.0434783	0	0	0.0416667	0.142857	0.08	0.148148	0.12	0.12	0.16	0.12	0.12	0.12
VAL	GUU	0.0961538	0.145833	0.0588235	0.0408163	0.142857	0.122449	0.12766	0.244898	0.166667	0.183673	0.166667	0.166667	0.166667	0.166667	0.163265
	GUC	0.25	0.208333	0.333333	0.306122	0.265306	0.265306	0.255319	0.204082	0.229167	0.22449	0.25	0.25	0.25	0.25	0.244898
	GUA	0.0576923	0.0833333	0	0.0204082	0.142857	0.0816327	0.12766	0.163265	0.1875	0.163265	0.166667	0.145833	0.166667	0.166667	0.163265
	GUG	0.596154	0.5625	0.607843	0.632653	0.44898	0.530612	0.489362	0.387755	0.416667	0.428571	0.416667	0.4375	0.416667	0.416667	0.428571
SER	UCU	0.173077	0.1875	0.06	0.104167	0.173077	0.142857	0.1875	0.208333	0.208333	0.18	0.183673	0.18	0.18	0.18	0.18
	UCC	0.173077	0.1875	0.24	0.229167	0.192308	0.204082	0.166667	0.145833	0.145833	0.18	0.183673	0.18	0.18	0.18	0.18
	UCA	0.0384615	0.0416667	0.04	0.0416667	0.0384615	0.0612245	0.0208333	0.0416667	0.0625	0.06	0.0816327	0.06	0.06	0.06	0.06
	UCG	0.0384615	0.0208333	0.1	0.0625	0.0192308	0	0.0416667	0.0208333	0.0208333	0.02	0	0.02	0.02	0.02	0.02
PRO	CCU	0.16129	0.357143	0.129032	0.25	0.206897	0.206897	0.310345	0.310345	0.344828	0.344828	0.37931	0.37931	0.37931	0.37931	0.37931
	CCC	0.580645	0.5	0.451613	0.535714	0.586207	0.586207	0.482759	0.448276	0.37931	0.37931	0.344828	0.344828	0.344828	0.344828	0.344828
	CCA	0.16129	0.142857	0.0967742	0.0714286	0.172414	0.0689655	0.137931	0.241379	0.206897	0.206897	0.241379	0.241379	0.206897	0.206897	0.206897
	CCG	0.0967742	0	0.322581	0.142857	0.0344828	0.137931	0.0689655	0	0.0689655	0.0689655	0.0344828	0.0344828	0.0689655	0.0689655	0.0689655
THR	ACU	0.21875	0.181818	0.133333	0.09375	0.322581	0.15625	0.242424	0.242424	0.151515	0.21875	0.212121	0.1875	0.212121	0.212121	0.212121
	ACC	0.40625	0.393939	0.5	0.5	0.387097	0.5	0.424242	0.393939	0.454545	0.4375	0.484848	0.46875	0.424242	0.454545	0.454545
	ACA	0.0625	0.30303	0.0666667	0.125	0.258065	0.1875	0.272727	0.272727	0.363636	0.34375	0.30303	0.34375	0.333333	0.333333	0.333333
	ACG	0.3125	0.121212	0.3	0.28125	0.0322581	0.15625	0.0606061	0.0909091	0.030303	0	0	0	0.030303	0	0
ALA	GCU	0.0980392	0.3	0.0980392	0.169811	0.34	0.245283	0.306122	0.382979	0.395833	0.395833	0.367347	0.367347	0.375	0.375	0.375
	GCC	0.607843	0.44	0.607843	0.490566	0.32	0.45283	0.44898	0.404255	0.333333	0.3125	0.326531	0.326531	0.333333	0.333333	0.3125
	GCA	0.156863	0.26	0.0392157	0.0377358	0.24	0.188679	0.22449	0.212766	0.25	0.25	0.306122	0.306122	0.291667	0.291667	0.291667
	GCG	0.137255	0	0.254902	0.301887	0.1	0.113208	0.0204082	0	0.0208333	0.0416667	0	0	0	0	0.0208333
TYR	UAU	0.285714	0.357143	0.0714286	0.142857	0.5	0.357143	0.285714	0.357143	0.5	0.428571	0.5	0.428571	0.5	0.5	0.5
	UAC	0.714286	0.642857	0.928571	0.857143	0.5	0.642857	0.714286	0.642857	0.5	0.571429	0.5	0.571429	0.5	0.5	0.5
STOP	UAA	0	0	0	0	1	0	0	1	0	0	0	0	0	0	0
	UAG	1	1	1	1	0	1	1	0	1	1	1	1	1	1	1
	UGA	0	0	0	0	0	0	0	0	0	0	0	0	0	0	0
HIS	CAU	0.0625	0.25	0.125	0.0588235	0.3125	0.2	0.333333	0.533333	0.5	0.4	0.4	0.466667	0.466667	0.466667	0.466667
	CAC	0.9375	0.75	0.875	0.941176	0.6875	0.8	0.666667	0.466667	0.5	0.6	0.6	0.533333	0.533333	0.533333	0.533333
GLN	CAA	0.0689655	0.142857	0.0740741	0	0.321429	0.166667	0.137931	0.266667	0.214286	0.241379	0.241379	0.241379	0.241379	0.241379	0.241379
	CAG	0.931034	0.857143	0.925926	1	0.678571	0.833333	0.862069	0.733333	0.785714	0.758621	0.758621	0.758621	0.758621	0.758621	0.758621
ASN	AAU	0.25	0.470588	0	0.25	0.375	0.4375	0.466667	0.529412	0.5625	0.5625	0.5625	0.5	0.5625	0.5625	0.5625
	AAC	0.75	0.529412	1	0.75	0.625	0.5625	0.533333	0.470588	0.4375	0.4375	0.4375	0.5	0.4375	0.4375	0.4375
LYS	AAA	0.258065	0.225806	0.193548	0.225806	0.2	0.225806	0.225806	0.322581	0.3	0.290323	0.258065	0.258065	0.258065	0.258065	0.258065
	AAG	0.741935	0.774194	0.806452	0.774194	0.8	0.774194	0.774194	0.677419	0.7	0.709677	0.741935	0.741935	0.741935	0.741935	0.741935
ASP	GAU	0.357143	0.535714	0.206897	0.310345	0.571429	0.357143	0.517241	0.633333	0.724138	0.655172	0.655172	0.655172	0.655172	0.655172	0.655172
	GAC	0.642857	0.464286	0.793103	0.689655	0.428571	0.642857	0.482759	0.366667	0.275862	0.344828	0.344828	0.344828	0.344828	0.344828	0.344828
GLU	GAA	0.156863	0.196078	0.244898	0.117647	0.307692	0.137255	0.16	0.24	0.28	0.3	0.26	0.28	0.26	0.28	0.26
	GAG	0.843137	0.803922	0.755102	0.882353	0.692308	0.862745	0.84	0.76	0.72	0.7	0.74	0.72	0.74	0.72	0.74
CYS	UGU	0.433333	0.5	0.241379	0.275862	0.535714	0.464286	0.344828	0.464286	0.482759	0.535714	0.535714	0.535714	0.535714	0.535714	0.535714
	UGC	0.566667	0.5	0.758621	0.724138	0.464286	0.535714	0.655172	0.535714	0.517241	0.464286	0.464286	0.464286	0.464286	0.464286	0.464286
ARG	CGU	0.0434783	0.0888889	0.0454545	0.0222222	0.0434783	0.0909091	0.0666667	0.204545	0.133333	0.155556	0.155556	0.155556	0.155556	0.155556	0.155556
	CGC	0.282609	0.311111	0.340909	0.466667	0.26087	0.25	0.311111	0.204545	0.266667	0.266667	0.266667	0.266667	0.266667	0.266667	0.266667
	CGA	0.0869565	0.0888889	0.0227273	0.0444444	0.130435	0.0681818	0.111111	0.0681818	0.0666667	0.0666667	0.0444444	0.0444444	0.0444444	0.0444444	0.0444444
	CGG	0.391304	0.377778	0.454545	0.311111	0.304348	0.409091	0.333333	0.363636	0.377778	0.355556	0.377778	0.377778	0.377778	0.377778	0.377778
SER	AGU	0.192308	0.229167	0.12	0.125	0.134615	0.163265	0.125	0.208333	0.25	0.2	0.22449	0.22	0.2	0.2	0.2
	AGC	0.384615	0.333333	0.44	0.4375	0.442308	0.428571	0.458333	0.375	0.3125	0.36	0.326531	0.34	0.36	0.36	0.36
ARG	AGA	0.0869565	0.0666667	0.0681818	0.0666667	0.0652174	0.0681818	0.0666667	0.0681818	0.0666667	0.0666667	0.0666667	0.0666667	0.0666667	0.0666667	0.0666667
	AGG	0.108696	0.0666667	0.0681818	0.0888889	0.195652	0.113636	0.111111	0.0909091	0.0888889	0.0888889	0.0888889	0.0888889	0.0888889	0.0888889	0.0888889
GLY	GGU	0.0943396	0.22	0.12	0.08	0.134615	0.142857	0.18	0.22	0.265306	0.32	0.28	0.28	0.28	0.28	0.28
	GGC	0.54717	0.44	0.52	0.54	0.576923	0.530612	0.48	0.44	0.367347	0.32	0.36	0.36	0.36	0.36	0.36
	GGA	0.0566038	0.06	0.06	0.04	0.115385	0.0816327	0.08	0.06	0.122449	0.12	0.1	0.1	0.1	0.1	0.12
	GGG	0.301887	0.28	0.3	0.34	0.173077	0.244898	0.26	0.28	0.244898	0.24	0.26	0.26	0.26	0.26	0.24

[truncated: 1 more sheets: DMD]
