# Supplementary material for: Calculating and comparing codon usage values in rare disease genes highlights codon clustering with disease-and tissue- specific hierarchy
Source: PLoS One. 2022 Mar 31;17(3):e0265469. doi: 10.1371/journal.pone.0265469 (PMC8970475; doi:10.1371/journal.pone.0265469)
Supplement: S7 Table — Every gene is divided in a specific page (on the bottom) across species (on the top). (XLS) [file pone.0265469.s009.xls]

## Sheet: UMOD
	Species	Felis_catus	Equus_caballus	Bos_taurus	Rhinolophus_ferrumequinum	Mus_musculus	Canis_lupus	Microcebus_murinus	Galeopterus_variegatus	Callithrix_jacchus	Macaca_mulatta	Nomascus_leucogenys	Pongo_abelii	Gorilla_gorilla	Pan_troglodytes	Homo_sapiens
Amino Acid	Codon	XM_019820884.1	XM_001488179.2	NM_174213.2	XM_033101060.1	NM_009470.5	NM_001003003.2	XM_012736078.1	XM_008594323.1	XM_002755951.3	XM_015125742.1	XM_003261477.3	NM_001133329.1	XM_004057293.2	XM_016929591.1	NM_001008389.2
PHE	UUU	0.466667	0.277778	0.368421	0.294118	0.478261	0.4	0.208333	0.3	0.375	0.35	0.285714	0.333333	0.318182	0.333333	0.333333
	UUC	0.533333	0.722222	0.631579	0.705882	0.521739	0.6	0.791667	0.7	0.625	0.65	0.714286	0.666667	0.681818	0.666667	0.666667
LEU	UUA	0.0222222	0.0185185	0	0	0	0	0	0	0	0.0350877	0	0	0	0	0
	UUG	0.133333	0.0925926	0.101695	0.0178571	0.269231	0.125	0.105263	0.117647	0.116667	0.122807	0.157895	0.127273	0.118644	0.116667	0.127273
	CUU	0.0888889	0.0555556	0.0508475	0	0.0384615	0.0535714	0.0175439	0.0588235	0.05	0.0526316	0.0350877	0.0363636	0.0508475	0.05	0.0363636
	CUC	0.133333	0.166667	0.254237	0.267857	0.0961538	0.160714	0.22807	0.196078	0.2	0.175439	0.175439	0.2	0.20339	0.216667	0.218182
	CUA	0.0222222	0.0185185	0.0169492	0.0178571	0.0769231	0.0357143	0.0175439	0	0.05	0.0526316	0.105263	0.0545455	0.118644	0.1	0.0545455
	CUG	0.6	0.648148	0.576271	0.696429	0.519231	0.625	0.631579	0.627451	0.583333	0.561404	0.526316	0.581818	0.508475	0.516667	0.563636
ILE	AUU	0.210526	0.0416667	0.05	0	0.227273	0.12	0.0454545	0.0666667	0.0952381	0.117647	0.111111	0.0588235	0.0555556	0.0526316	0.0588235
	AUC	0.631579	0.833333	0.85	1	0.545455	0.76	0.772727	0.866667	0.761905	0.823529	0.722222	0.823529	0.833333	0.842105	0.823529
	AUA	0.157895	0.125	0.1	0	0.227273	0.12	0.181818	0.0666667	0.142857	0.0588235	0.166667	0.117647	0.111111	0.105263	0.117647
VAL	GUU	0.0571429	0.0434783	0.0454545	0	0.0789474	0.0212766	0.0408163	0.0208333	0	0	0	0.0444444	0.0217391	0.0212766	0.0227273
	GUC	0.2	0.347826	0.272727	0.3	0.263158	0.234043	0.346939	0.333333	0.361702	0.369565	0.380952	0.333333	0.347826	0.361702	0.363636
	GUA	0.0857143	0.0217391	0.0227273	0.06	0.131579	0.106383	0.0204082	0.0625	0.0638298	0.0869565	0.0714286	0.0666667	0.0869565	0.0851064	0.0681818
	GUG	0.657143	0.586957	0.659091	0.64	0.526316	0.638298	0.591837	0.583333	0.574468	0.543478	0.547619	0.555556	0.543478	0.531915	0.545455
SER	UCU	0.195652	0.0655738	0.163636	0.0943396	0.129032	0.169811	0.1	0.0961538	0.0833333	0.12069	0.109091	0.0943396	0.107143	0.105263	0.0909091
	UCC	0.26087	0.295082	0.218182	0.339623	0.306452	0.283019	0.283333	0.326923	0.383333	0.362069	0.381818	0.358491	0.339286	0.350877	0.345455
	UCA	0.0869565	0.0327869	0.0909091	0.0566038	0.0967742	0.0566038	0.0333333	0.0576923	0.0833333	0.0517241	0.0545455	0.0566038	0.0535714	0.0526316	0.0545455
	UCG	0	0.147541	0.0909091	0.0943396	0.0483871	0.0943396	0.116667	0.115385	0.0666667	0.103448	0.0727273	0.0943396	0.0892857	0.0877193	0.0909091
PRO	CCU	0.217391	0.111111	0.34375	0.09375	0.333333	0.206897	0.137931	0.133333	0.133333	0.214286	0.206897	0.2	0.258065	0.21875	0.172414
	CCC	0.391304	0.555556	0.375	0.5	0.433333	0.37931	0.448276	0.433333	0.5	0.428571	0.413793	0.466667	0.419355	0.40625	0.482759
	CCA	0.304348	0.185185	0.15625	0.03125	0.166667	0.172414	0.137931	0.133333	0.2	0.214286	0.206897	0.2	0.193548	0.21875	0.206897
	CCG	0.0869565	0.148148	0.125	0.375	0.0666667	0.241379	0.275862	0.3	0.166667	0.142857	0.172414	0.133333	0.129032	0.15625	0.137931
THR	ACU	0.0232558	0.104167	0.152174	0.08	0.160714	0.16	0.04	0.106383	0.215686	0.170213	0.196078	0.192308	0.176471	0.185185	0.173077
	ACC	0.534884	0.458333	0.434783	0.58	0.392857	0.44	0.58	0.446809	0.372549	0.382979	0.392157	0.403846	0.411765	0.425926	0.423077
	ACA	0.232558	0.166667	0.217391	0.12	0.339286	0.32	0.16	0.148936	0.215686	0.148936	0.176471	0.173077	0.196078	0.185185	0.192308
	ACG	0.209302	0.270833	0.195652	0.22	0.107143	0.08	0.22	0.297872	0.196078	0.297872	0.235294	0.230769	0.215686	0.203704	0.211538
ALA	GCU	0.121212	0.166667	0.155556	0.170213	0.258065	0.0882353	0.2	0.12766	0.195122	0.119048	0.177778	0.159091	0.183673	0.152174	0.136364
	GCC	0.545455	0.52381	0.422222	0.425532	0.419355	0.5	0.466667	0.468085	0.487805	0.547619	0.466667	0.5	0.469388	0.5	0.522727
	GCA	0.212121	0.119048	0.2	0.12766	0.16129	0.205882	0.133333	0.0638298	0.195122	0.142857	0.111111	0.113636	0.102041	0.130435	0.113636
	GCG	0.121212	0.190476	0.222222	0.276596	0.16129	0.205882	0.2	0.340426	0.121951	0.190476	0.244444	0.227273	0.244898	0.217391	0.227273
TYR	UAU	0.173913	0.217391	0.130435	0.0909091	0.227273	0.166667	0.16	0.227273	0.181818	0.304348	0.136364	0.136364	0.136364	0.136364	0.136364
	UAC	0.826087	0.782609	0.869565	0.909091	0.772727	0.833333	0.84	0.772727	0.818182	0.695652	0.863636	0.863636	0.863636	0.863636	0.863636
STOP	UAA	0	0	0	0	0	0	0	0	0	0	0	0	0	0	0
	UAG	0	0	0	0	0	0	0	0	0	0	0	0	0	0	0
	UGA	1	1	1	1	1	1	1	1	1	1	1	1	1	1	1
HIS	CAU	0.230769	0.266667	0.307692	0.3125	0.333333	0.333333	0.2	0.176471	0.266667	0.133333	0.1875	0	0.0625	0.117647	0.133333
	CAC	0.769231	0.733333	0.692308	0.6875	0.666667	0.666667	0.8	0.823529	0.733333	0.866667	0.8125	1	0.9375	0.882353	0.866667
GLN	CAA	0.153846	0.0526316	0.210526	0.157895	0.259259	0.1	0.1	0.125	0.181818	0.157895	0.190476	0.157895	0.15	0.130435	0.157895
	CAG	0.846154	0.947368	0.789474	0.842105	0.740741	0.9	0.9	0.875	0.818182	0.842105	0.809524	0.842105	0.85	0.869565	0.842105
ASN	AAU	0.210526	0.2	0.347826	0.173913	0.290323	0.392857	0.269231	0.130435	0.36	0.346154	0.307692	0.37037	0.407407	0.407407	0.44
	AAC	0.789474	0.8	0.652174	0.826087	0.709677	0.607143	0.730769	0.869565	0.64	0.653846	0.692308	0.62963	0.592593	0.592593	0.56
LYS	AAA	0.545455	0.333333	0.333333	0.466667	0.333333	0.466667	0.4	0.2	0.421053	0.421053	0.352941	0.375	0.375	0.444444	0.375
	AAG	0.454545	0.666667	0.666667	0.533333	0.666667	0.533333	0.6	0.8	0.578947	0.578947	0.647059	0.625	0.625	0.555556	0.625
ASP	GAU	0.352941	0.210526	0.25641	0.131579	0.5	0.368421	0.157895	0.175	0.325	0.289474	0.307692	0.307692	0.289474	0.282051	0.307692
	GAC	0.647059	0.789474	0.74359	0.868421	0.5	0.631579	0.842105	0.825	0.675	0.710526	0.692308	0.692308	0.710526	0.717949	0.692308
GLU	GAA	0.16	0.192308	0.257143	0.264706	0.371429	0.225806	0.142857	0.15625	0.354839	0.28125	0.272727	0.233333	0.28125	0.30303	0.233333
	GAG	0.84	0.807692	0.742857	0.735294	0.628571	0.774194	0.857143	0.84375	0.645161	0.71875	0.727273	0.766667	0.71875	0.69697	0.766667
CYS	UGU	0.272727	0.25	0.367347	0.270833	0.416667	0.285714	0.215686	0.208333	0.229167	0.270833	0.22449	0.229167	0.229167	0.229167	0.229167
	UGC	0.727273	0.75	0.632653	0.729167	0.583333	0.714286	0.784314	0.791667	0.770833	0.729167	0.77551	0.770833	0.770833	0.770833	0.770833
ARG	CGU	0.0909091	0.0740741	0.172414	0.1875	0.0967742	0.125	0.0322581	0.103448	0.0967742	0.0666667	0.0588235	0.0666667	0.0571429	0.0769231	0.0666667
	CGC	0.318182	0.37037	0.275862	0.25	0.129032	0.34375	0.322581	0.448276	0.193548	0.333333	0.264706	0.3	0.228571	0.205128	0.266667
	CGA	0	0.111111	0.0344828	0.03125	0.16129	0.0625	0.0322581	0.0689655	0.0645161	0.1	0.0882353	0.1	0.0857143	0.0769231	0.1
	CGG	0.227273	0.222222	0.172414	0.21875	0.225806	0.125	0.290323	0.206897	0.129032	0.2	0.205882	0.233333	0.2	0.179487	0.233333
SER	AGU	0.0434783	0.0163934	0.0909091	0.0943396	0.209677	0.0377358	0.15	0.0769231	0.133333	0.12069	0.127273	0.132075	0.125	0.122807	0.127273
	AGC	0.413043	0.442623	0.345455	0.320755	0.209677	0.358491	0.316667	0.326923	0.25	0.241379	0.254545	0.264151	0.285714	0.280702	0.290909
ARG	AGA	0.0454545	0.0740741	0.137931	0.0625	0.225806	0.125	0.129032	0.0689655	0.322581	0.233333	0.235294	0.2	0.285714	0.333333	0.233333
	AGG	0.318182	0.148148	0.206897	0.25	0.16129	0.21875	0.193548	0.103448	0.193548	0.0666667	0.147059	0.1	0.142857	0.128205	0.1
GLY	GGU	0.108696	0.0545455	0.0961538	0.0727273	0.319149	0.12963	0.12963	0.0892857	0.0566038	0.0961538	0.0754717	0.0943396	0.0754717	0.0727273	0.0769231
	GGC	0.543478	0.581818	0.557692	0.6	0.404255	0.518519	0.537037	0.535714	0.54717	0.557692	0.584906	0.566038	0.566038	0.545455	0.576923
	GGA	0.0652174	0.0181818	0.0576923	0	0.0638298	0.037037	0.0555556	0.0714286	0.0377358	0.115385	0.0754717	0.0754717	0.0943396	0.0727273	0.0576923
	GGG	0.282609	0.345455	0.288462	0.327273	0.212766	0.314815	0.277778	0.303571	0.358491	0.230769	0.264151	0.264151	0.264151	0.309091	0.288462

## Sheet: SLC12A1
	Species	Felis_catus	Equus_caballus	Bos_taurus	Rhinolophus_ferrumequinum	Mus_musculus	Canis_lupus	Microcebus_murinus	Galeopterus_variegatus	Callithrix_jacchus	Macaca_mulatta	Nomascus_leucogenys	Pongo_abelii	Gorilla_gorilla	Pan_troglodytes	Homo_sapiens
Amino Acid	Codon	XM_003987165.2	XM_003363509.3	XM_002690936.6	XM_033108422.1	NM_183354.2	XM_014109428.1	XM_012763537.2	XM_008593449.1	XM_002753437.4	XM_015142174.1	XM_003266689.1	XM_002825417.2	XM_019011248.1	XM_016927023.1	NM_000338.2
PHE	UUU	0.6	0.516129	0.629032	0.55	0.5	0.557377	0.52459	0.545455	0.633333	0.633333	0.666667	0.633333	0.639344	0.633333	0.616667
	UUC	0.4	0.483871	0.370968	0.45	0.5	0.442623	0.47541	0.454545	0.366667	0.366667	0.333333	0.366667	0.360656	0.366667	0.383333
LEU	UUA	0.138298	0.148936	0.154639	0.150538	0.132653	0.145833	0.112245	0.0408163	0.14	0.14	0.14433	0.14	0.148515	0.14	0.15
	UUG	0.148936	0.106383	0.113402	0.11828	0.142857	0.15625	0.142857	0.0816327	0.14	0.14	0.134021	0.14	0.128713	0.14	0.13
	CUU	0.223404	0.170213	0.226804	0.225806	0.183673	0.239583	0.22449	0.285714	0.25	0.25	0.247423	0.24	0.267327	0.27	0.27
	CUC	0.180851	0.234043	0.206186	0.204301	0.193878	0.197917	0.204082	0.265306	0.2	0.2	0.175258	0.18	0.148515	0.16	0.16
	CUA	0.0319149	0.0425532	0.0412371	0.0430108	0.0204082	0.0208333	0.0408163	0.0204082	0.03	0.04	0.0412371	0.05	0.039604	0.05	0.05
	CUG	0.276596	0.297872	0.257732	0.258065	0.326531	0.239583	0.27551	0.306122	0.24	0.23	0.257732	0.25	0.267327	0.24	0.24
ILE	AUU	0.417582	0.488636	0.386364	0.423913	0.348315	0.445652	0.404494	0.436364	0.434783	0.455556	0.453488	0.460674	0.455556	0.465909	0.460674
	AUC	0.43956	0.375	0.431818	0.380435	0.505618	0.369565	0.483146	0.381818	0.413043	0.377778	0.372093	0.370787	0.366667	0.375	0.370787
	AUA	0.142857	0.136364	0.181818	0.195652	0.146067	0.184783	0.11236	0.181818	0.152174	0.166667	0.174419	0.168539	0.177778	0.159091	0.168539
VAL	GUU	0.214286	0.152941	0.234568	0.192771	0.158537	0.21519	0.180723	0.173077	0.210526	0.192308	0.225352	0.2125	0.209877	0.2125	0.2125
	GUC	0.25	0.341176	0.308642	0.313253	0.341463	0.278481	0.313253	0.269231	0.315789	0.346154	0.267606	0.3	0.308642	0.3125	0.3125
	GUA	0.119048	0.0941176	0.0617284	0.0843373	0.0853659	0.0886076	0.108434	0.134615	0.118421	0.115385	0.126761	0.1375	0.148148	0.125	0.1375
	GUG	0.416667	0.411765	0.395062	0.409639	0.414634	0.417722	0.39759	0.423077	0.355263	0.346154	0.380282	0.35	0.333333	0.35	0.3375
SER	UCU	0.230769	0.223684	0.186667	0.168831	0.179487	0.220779	0.164384	0.2	0.191781	0.180556	0.191781	0.173333	0.168831	0.173333	0.171053
	UCC	0.141026	0.171053	0.213333	0.207792	0.205128	0.168831	0.205479	0.254545	0.232877	0.25	0.219178	0.24	0.233766	0.24	0.236842
	UCA	0.192308	0.144737	0.173333	0.181818	0.166667	0.181818	0.123288	0.163636	0.178082	0.180556	0.178082	0.173333	0.194805	0.173333	0.171053
	UCG	0.0128205	0.0526316	0.0533333	0.0519481	0.0641026	0.038961	0.109589	0.0545455	0.0273973	0.0416667	0.0410959	0.04	0.025974	0.04	0.0394737
PRO	CCU	0.205128	0.2	0.230769	0.236842	0.243902	0.25641	0.205128	0.125	0.184211	0.184211	0.142857	0.157895	0.157895	0.157895	0.157895
	CCC	0.410256	0.375	0.358974	0.342105	0.390244	0.410256	0.333333	0.375	0.368421	0.368421	0.428571	0.342105	0.421053	0.421053	0.421053
	CCA	0.282051	0.35	0.384615	0.289474	0.341463	0.282051	0.384615	0.333333	0.368421	0.421053	0.4	0.368421	0.342105	0.368421	0.368421
	CCG	0.102564	0.075	0.025641	0.131579	0.0243902	0.0512821	0.0769231	0.166667	0.0789474	0.0263158	0.0285714	0.131579	0.0789474	0.0526316	0.0526316
THR	ACU	0.259259	0.314815	0.385965	0.283019	0.352941	0.333333	0.363636	0.5	0.357143	0.37931	0.381818	0.375	0.368421	0.396552	0.385965
	ACC	0.296296	0.222222	0.263158	0.320755	0.333333	0.314815	0.272727	0.323529	0.285714	0.275862	0.254545	0.303571	0.280702	0.258621	0.263158
	ACA	0.37037	0.333333	0.280702	0.377358	0.254902	0.277778	0.309091	0.147059	0.321429	0.310345	0.327273	0.303571	0.333333	0.327586	0.333333
	ACG	0.0740741	0.12963	0.0701754	0.0188679	0.0588235	0.0740741	0.0545455	0.0294118	0.0357143	0.0344828	0.0363636	0.0178571	0.0175439	0.0172414	0.0175439
ALA	GCU	0.358696	0.364583	0.389474	0.442105	0.28125	0.382979	0.430108	0.323077	0.319588	0.382979	0.348315	0.37234	0.37234	0.376344	0.376344
	GCC	0.304348	0.322917	0.263158	0.252632	0.385417	0.265957	0.258065	0.384615	0.28866	0.212766	0.269663	0.234043	0.234043	0.236559	0.236559
	GCA	0.282609	0.239583	0.284211	0.252632	0.239583	0.297872	0.225806	0.230769	0.319588	0.329787	0.325843	0.319149	0.319149	0.344086	0.311828
	GCG	0.0543478	0.0729167	0.0631579	0.0526316	0.09375	0.0531915	0.0860215	0.0615385	0.0721649	0.0744681	0.0561798	0.0744681	0.0744681	0.0430108	0.0752688
TYR	UAU	0.6	0.571429	0.457143	0.628571	0.5	0.542857	0.542857	0.52	0.6	0.657143	0.586207	0.657143	0.6	0.628571	0.617647
	UAC	0.4	0.428571	0.542857	0.371429	0.5	0.457143	0.457143	0.48	0.4	0.342857	0.413793	0.342857	0.4	0.371429	0.382353
STOP	UAA	1	0	1	1	1	1	1	0	1	1	1	1	1	1	1
	UAG	0	1	0	0	0	0	0	0	0	0	0	0	0	0	0
	UGA	0	0	0	0	0	0	0	0	0	0	0	0	0	0	0
HIS	CAU	0.5625	0.647059	0.5	0.5	0.444444	0.6875	0.733333	0.625	0.5	0.625	0.625	0.5625	0.368421	0.5	0.5
	CAC	0.4375	0.352941	0.5	0.5	0.555556	0.3125	0.266667	0.375	0.5	0.375	0.375	0.4375	0.631579	0.5	0.5
GLN	CAA	0.482759	0.428571	0.433333	0.548387	0.344828	0.5	0.483871	0.5	0.433333	0.5	0.466667	0.466667	0.483871	0.466667	0.466667
	CAG	0.517241	0.571429	0.566667	0.451613	0.655172	0.5	0.516129	0.5	0.566667	0.5	0.533333	0.533333	0.516129	0.533333	0.533333
ASN	AAU	0.430769	0.387097	0.46875	0.390625	0.303571	0.4	0.359375	0.487179	0.430769	0.4	0.444444	0.428571	0.40625	0.419355	0.403226
	AAC	0.569231	0.612903	0.53125	0.609375	0.696429	0.6	0.640625	0.512821	0.569231	0.6	0.555556	0.571429	0.59375	0.580645	0.596774
LYS	AAA	0.6	0.552239	0.560606	0.597015	0.522388	0.567164	0.553846	0.315789	0.584615	0.597015	0.609375	0.590909	0.611111	0.584615	0.6
	AAG	0.4	0.447761	0.439394	0.402985	0.477612	0.432836	0.446154	0.684211	0.415385	0.402985	0.390625	0.409091	0.388889	0.415385	0.4
ASP	GAU	0.651163	0.581395	0.674419	0.545455	0.372093	0.697674	0.627907	0.590909	0.604651	0.534884	0.581395	0.604651	0.659574	0.644444	0.644444
	GAC	0.348837	0.418605	0.325581	0.454545	0.627907	0.302326	0.372093	0.409091	0.395349	0.465116	0.418605	0.395349	0.340426	0.355556	0.355556
GLU	GAA	0.619048	0.66129	0.606557	0.616667	0.45	0.596774	0.539683	0.586207	0.546875	0.564516	0.57377	0.59375	0.580645	0.587302	0.587302
	GAG	0.380952	0.33871	0.393443	0.383333	0.55	0.403226	0.460317	0.413793	0.453125	0.435484	0.42623	0.40625	0.419355	0.412698	0.412698
CYS	UGU	0.454545	0.409091	0.52381	0.521739	0.45	0.52381	0.409091	0.454545	0.545455	0.52381	0.526316	0.571429	0.545455	0.5	0.545455
	UGC	0.545455	0.590909	0.47619	0.478261	0.55	0.47619	0.590909	0.545455	0.454545	0.47619	0.473684	0.428571	0.454545	0.5	0.454545
ARG	CGU	0.025	0.025	0.0263158	0	0.0512821	0.05	0.025	0.136364	0.047619	0.047619	0.0731707	0.0714286	0.0714286	0.0714286	0.0697674
	CGC	0.175	0.175	0.157895	0.131579	0.153846	0.15	0.175	0.136364	0.166667	0.166667	0.146341	0.142857	0.142857	0.119048	0.139535
	CGA	0.1	0.175	0.184211	0.0789474	0.102564	0.15	0.125	0.0909091	0.166667	0.142857	0.146341	0.142857	0.142857	0.142857	0.139535
	CGG	0.075	0.025	0.0526316	0.105263	0.102564	0.025	0.025	0.0909091	0.0238095	0.0238095	0.0243902	0.0238095	0.0238095	0.0238095	0.0232558
SER	AGU	0.102564	0.157895	0.12	0.155844	0.128205	0.0779221	0.150685	0.109091	0.164384	0.194444	0.205479	0.186667	0.181818	0.186667	0.197368
	AGC	0.320513	0.25	0.253333	0.233766	0.25641	0.311688	0.246575	0.218182	0.205479	0.152778	0.164384	0.186667	0.194805	0.186667	0.184211
ARG	AGA	0.475	0.425	0.421053	0.526316	0.461538	0.475	0.525	0.409091	0.47619	0.47619	0.487805	0.5	0.47619	0.5	0.488372
	AGG	0.15	0.175	0.157895	0.157895	0.128205	0.15	0.125	0.136364	0.119048	0.142857	0.121951	0.119048	0.142857	0.142857	0.139535
GLY	GGU	0.164706	0.186047	0.183908	0.197674	0.101124	0.174419	0.149425	0.192982	0.144578	0.164706	0.148148	0.166667	0.144578	0.156627	0.144578
	GGC	0.188235	0.209302	0.183908	0.197674	0.280899	0.186047	0.252874	0.175439	0.180723	0.2	0.209877	0.190476	0.204819	0.204819	0.204819
	GGA	0.447059	0.372093	0.367816	0.383721	0.325843	0.360465	0.402299	0.333333	0.39759	0.411765	0.382716	0.380952	0.385542	0.385542	0.385542
	GGG	0.2	0.232558	0.264368	0.22093	0.292135	0.27907	0.195402	0.298246	0.277108	0.223529	0.259259	0.261905	0.26506	0.253012	0.26506

## Sheet: KCNJ1
	Species	Felis_catus	Equus_caballus	Bos_taurus	Rhinolophus_ferrumequinum	Mus_musculus	Canis_lupus	Microcebus_murinus	Galeopterus_variegatus	Callithrix_jacchus	Macaca_mulatta	Nomascus_leucogenys	Pongo_abelii	Gorilla_gorilla	Pan_troglodytes	Homo_sapiens
Amino Acid	Codon	XM_019811552.1	XM_005611707.3	XM_005226824.4	XM_033098058.1	NM_001168354.1	XM_014113290.1	XM_012772287.2	XM_008566501.1	XM_017978442.1	XM_001113433.2	XM_003253394.2	XM_009247243.1	XM_004052421.2	XM_522246.4	NM_000220.4
PHE	UUU	0.387097	0.483871	0.5	0.451613	0.516129	0.433333	0.433333	0.52381	0.571429	0.516129	0.516129	0.548387	0.53125	0.53125	0.53125
	UUC	0.612903	0.516129	0.5	0.548387	0.483871	0.566667	0.566667	0.47619	0.428571	0.483871	0.483871	0.451613	0.46875	0.46875	0.46875
LEU	UUA	0.151515	0.121212	0.0857143	0.121212	0.0588235	0.105263	0.111111	0.185185	0.178571	0.117647	0.111111	0.111111	0.114286	0.114286	0.114286
	UUG	0.0606061	0.121212	0.142857	0.121212	0.176471	0.131579	0.138889	0.148148	0.178571	0.176471	0.194444	0.166667	0.171429	0.2	0.2
	CUU	0.333333	0.272727	0.2	0.30303	0.264706	0.210526	0.305556	0.296296	0.214286	0.323529	0.305556	0.305556	0.314286	0.314286	0.314286
	CUC	0.212121	0.272727	0.257143	0.181818	0.205882	0.263158	0.166667	0.148148	0.142857	0.205882	0.166667	0.194444	0.171429	0.171429	0.171429
	CUA	0.030303	0.030303	0.0285714	0.0606061	0.0294118	0.0789474	0.0555556	0.037037	0.0357143	0.0882353	0.0555556	0.0555556	0.0571429	0.0571429	0.0571429
	CUG	0.212121	0.181818	0.285714	0.212121	0.264706	0.210526	0.222222	0.185185	0.25	0.0882353	0.166667	0.166667	0.171429	0.142857	0.142857
ILE	AUU	0.428571	0.392857	0.275862	0.448276	0.333333	0.387097	0.233333	0.291667	0.35	0.413793	0.4	0.37931	0.4	0.4	0.4
	AUC	0.428571	0.464286	0.551724	0.37931	0.466667	0.451613	0.633333	0.541667	0.4	0.448276	0.433333	0.448276	0.433333	0.433333	0.433333
	AUA	0.142857	0.142857	0.172414	0.172414	0.2	0.16129	0.133333	0.166667	0.25	0.137931	0.166667	0.172414	0.166667	0.166667	0.166667
VAL	GUU	0.0344828	0.0344828	0.1	0.142857	0.166667	0.037037	0.0689655	0.08	0	0.09375	0.0666667	0.0967742	0.0666667	0.0967742	0.0967742
	GUC	0.37931	0.344828	0.3	0.214286	0.2	0.296296	0.241379	0.2	0.272727	0.28125	0.266667	0.258065	0.266667	0.258065	0.258065
	GUA	0.103448	0.137931	0	0.142857	0.233333	0.0740741	0.0689655	0.16	0.0909091	0.15625	0.133333	0.129032	0.1	0.129032	0.129032
	GUG	0.482759	0.482759	0.6	0.5	0.4	0.592593	0.62069	0.56	0.636364	0.46875	0.533333	0.516129	0.566667	0.516129	0.516129
SER	UCU	0.227273	0.181818	0.190476	0.25	0.227273	0.2	0.2	0.190476	0.285714	0.25	0.2	0.2	0.2	0.192308	0.2
	UCC	0.227273	0.272727	0.238095	0.208333	0.227273	0.24	0.32	0.238095	0.142857	0.25	0.28	0.28	0.28	0.269231	0.28
	UCA	0.136364	0.181818	0.0952381	0.166667	0.181818	0.16	0.12	0.142857	0.238095	0.125	0.12	0.12	0.12	0.115385	0.12
	UCG	0.0454545	0	0.047619	0	0.0454545	0.04	0	0.047619	0.047619	0	0	0	0	0	0
PRO	CCU	0.307692	0.333333	0.384615	0.454545	0.5	0.363636	0.0909091	0.25	0.181818	0.285714	0.363636	0.363636	0.363636	0.333333	0.363636
	CCC	0.461538	0.5	0.461538	0.363636	0.166667	0.454545	0.545455	0.5	0.454545	0.428571	0.363636	0.363636	0.363636	0.333333	0.363636
	CCA	0.230769	0.166667	0.153846	0.181818	0.333333	0.0909091	0.272727	0.25	0.272727	0.214286	0.272727	0.181818	0.181818	0.25	0.181818
	CCG	0	0	0	0	0	0.0909091	0.0909091	0	0.0909091	0.0714286	0	0.0909091	0.0909091	0.0833333	0.0909091
THR	ACU	0.206897	0.166667	0.166667	0.142857	0.2	0.193548	0.172414	0.26087	0.2	0.2	0.242424	0.166667	0.166667	0.166667	0.166667
	ACC	0.37931	0.366667	0.5	0.464286	0.4	0.419355	0.413793	0.391304	0.36	0.366667	0.30303	0.366667	0.366667	0.366667	0.366667
	ACA	0.344828	0.3	0.133333	0.357143	0.366667	0.354839	0.310345	0.26087	0.28	0.4	0.393939	0.433333	0.366667	0.366667	0.366667
	ACG	0.0689655	0.166667	0.2	0.0357143	0.0333333	0.0322581	0.103448	0.0869565	0.16	0.0333333	0.0606061	0.0333333	0.1	0.1	0.1
ALA	GCU	0.210526	0.3	0.238095	0.35	0.0952381	0.285714	0.227273	0.411765	0.294118	0.285714	0.2	0.318182	0.304348	0.285714	0.272727
	GCC	0.421053	0.4	0.428571	0.4	0.47619	0.333333	0.590909	0.411765	0.352941	0.380952	0.5	0.409091	0.391304	0.428571	0.409091
	GCA	0.210526	0.25	0.285714	0.25	0.333333	0.285714	0.181818	0.176471	0.352941	0.238095	0.2	0.181818	0.217391	0.190476	0.227273
	GCG	0.157895	0.05	0.047619	0	0.0952381	0.0952381	0	0	0	0.0952381	0.1	0.0909091	0.0869565	0.0952381	0.0909091
TYR	UAU	0.454545	0.545455	0.181818	0.363636	0.416667	0.363636	0.454545	0.625	0.4	0.5	0.454545	0.545455	0.545455	0.545455	0.545455
	UAC	0.545455	0.454545	0.818182	0.636364	0.583333	0.636364	0.545455	0.375	0.6	0.5	0.545455	0.454545	0.454545	0.454545	0.454545
STOP	UAA	0	0	1	1	0	0	1	0	0.5	1	1	1	1	1	1
	UAG	0	1	0	0	1	0	0	1	0	0	0	0	0	0	0
	UGA	1	0	0	0	0	1	0	0	0.5	0	0	0	0	0	0
HIS	CAU	0.454545	0.454545	0.363636	0.454545	0.444444	0.454545	0.333333	0.428571	0.454545	0.333333	0.363636	0.454545	0.545455	0.454545	0.454545
	CAC	0.545455	0.545455	0.636364	0.545455	0.555556	0.545455	0.666667	0.571429	0.545455	0.666667	0.636364	0.545455	0.454545	0.545455	0.545455
GLN	CAA	0.555556	0.25	0.25	0.375	0.5	0.6	0.2	0.428571	0.375	0.3	0.333333	0.3	0.333333	0.3	0.333333
	CAG	0.444444	0.75	0.75	0.625	0.5	0.4	0.8	0.571429	0.625	0.7	0.666667	0.7	0.666667	0.7	0.666667
ASN	AAU	0.5	0.529412	0.5	0.529412	0.529412	0.555556	0.5	0.6	0.6	0.611111	0.65	0.65	0.7	0.65	0.65
	AAC	0.5	0.470588	0.5	0.470588	0.470588	0.444444	0.5	0.4	0.4	0.388889	0.35	0.35	0.3	0.35	0.35
LYS	AAA	0.478261	0.458333	0.416667	0.391304	0.47619	0.521739	0.478261	0.444444	0.692308	0.565217	0.608696	0.565217	0.521739	0.541667	0.478261
	AAG	0.521739	0.541667	0.583333	0.608696	0.52381	0.478261	0.521739	0.555556	0.307692	0.434783	0.391304	0.434783	0.478261	0.458333	0.521739
ASP	GAU	0.5	0.571429	0.142857	0.666667	0.631579	0.533333	0.533333	0.636364	0.461538	0.5	0.428571	0.5	0.428571	0.428571	0.4
	GAC	0.5	0.428571	0.857143	0.333333	0.368421	0.466667	0.466667	0.363636	0.538462	0.5	0.571429	0.5	0.571429	0.571429	0.6
GLU	GAA	0.6	0.6	0.571429	0.666667	0.55	0.52381	0.55	0.555556	0.47619	0.5	0.454545	0.5	0.5	0.5	0.52381
	GAG	0.4	0.4	0.428571	0.333333	0.45	0.47619	0.45	0.444444	0.52381	0.5	0.545455	0.5	0.5	0.5	0.47619
CYS	UGU	0.666667	0.6	0.555556	0.666667	0.7	0.555556	0.666667	0.5	0.666667	0.6	0.555556	0.555556	0.555556	0.555556	0.555556
	UGC	0.333333	0.4	0.444444	0.333333	0.3	0.444444	0.333333	0.5	0.333333	0.4	0.444444	0.444444	0.444444	0.444444	0.444444
ARG	CGU	0.0526316	0.111111	0.0869565	0.0952381	0.185185	0.0869565	0.0434783	0.190476	0.0588235	0.136364	0.0909091	0.0952381	0.0909091	0.1	0.0909091
	CGC	0.0526316	0	0.0869565	0.047619	0.037037	0	0.0434783	0.047619	0.0588235	0.0454545	0.0454545	0.047619	0.0454545	0.05	0.0454545
	CGA	0.157895	0.111111	0.130435	0.238095	0.148148	0.0869565	0.173913	0.0952381	0.0588235	0.0909091	0.0454545	0.0952381	0.0909091	0.1	0.0909091
	CGG	0.157895	0.222222	0.304348	0.142857	0.0740741	0.217391	0.173913	0.190476	0.235294	0.181818	0.227273	0.190476	0.227273	0.2	0.227273
SER	AGU	0.181818	0.136364	0.142857	0.25	0.136364	0.08	0.12	0.0952381	0.142857	0.166667	0.2	0.2	0.2	0.192308	0.2
	AGC	0.181818	0.227273	0.285714	0.125	0.181818	0.28	0.24	0.285714	0.142857	0.208333	0.2	0.2	0.2	0.230769	0.2
ARG	AGA	0.263158	0.222222	0.217391	0.238095	0.148148	0.304348	0.173913	0.142857	0.294118	0.181818	0.227273	0.190476	0.181818	0.15	0.181818
	AGG	0.315789	0.333333	0.173913	0.238095	0.407407	0.304348	0.391304	0.333333	0.294118	0.363636	0.363636	0.380952	0.363636	0.4	0.363636
GLY	GGU	0.142857	0.190476	0.0952381	0.136364	0.285714	0.0909091	0.136364	0.176471	0.0714286	0.05	0.05	0.1	0.05	0.105263	0.05
	GGC	0.285714	0.285714	0.52381	0.318182	0.285714	0.363636	0.363636	0.294118	0.428571	0.3	0.3	0.3	0.3	0.263158	0.3
	GGA	0.285714	0.285714	0.190476	0.227273	0.190476	0.181818	0.181818	0.352941	0.214286	0.35	0.35	0.35	0.35	0.315789	0.35
	GGG	0.285714	0.238095	0.190476	0.318182	0.238095	0.363636	0.318182	0.176471	0.285714	0.3	0.3	0.25	0.3	0.315789	0.3

## Sheet: SLC12A3
	Species	Felis_catus	Equus_caballus	Bos_taurus	Rhinolophus_ferrumequinum	Mus_musculus	Canis_lupus	Microcebus_murinus	Galeopterus_variegatus	Callithrix_jacchus	Macaca_mulatta	Nomascus_leucogenys	Pongo_abelii	Gorilla_gorilla	Pan_troglodytes	Homo_sapiens
Amino Acid	Codon	XM_023245218.1	XM_005608274.3	XM_015475706.2	XM_033127107.1	XM_017312625.1	XM_005617537.1	XM_012755793.1	XM_008572743.1	XM_002760993.4	XM_015126218.1	XM_012504626.1	XM_024233019.1	XM_019012769.1	XM_510983.5	NM_000339.2
PHE	UUU	0.245283	0.259259	0.230769	0.339623	0.333333	0.296296	0.132075	0.327273	0.296296	0.222222	0.277778	0.230769	0.222222	0.240741	0.222222
	UUC	0.754717	0.740741	0.769231	0.660377	0.666667	0.703704	0.867925	0.672727	0.703704	0.777778	0.722222	0.769231	0.777778	0.759259	0.777778
LEU	UUA	0.00970874	0	0	0	0.0183486	0	0	0	0	0	0.00980392	0.00961538	0.00970874	0.00970874	0.00980392
	UUG	0.0582524	0.0190476	0.0373832	0.0747664	0.0366972	0.0673077	0.0194175	0.0970874	0.038835	0.0485437	0.0392157	0.0384615	0.038835	0.038835	0.0392157
	CUU	0.038835	0.0571429	0.0560748	0.0280374	0.119266	0.115385	0	0.0582524	0.038835	0.0679612	0.0686275	0.0673077	0.0679612	0.0582524	0.0588235
	CUC	0.398058	0.333333	0.392523	0.336449	0.293578	0.298077	0.417476	0.349515	0.417476	0.368932	0.392157	0.394231	0.38835	0.398058	0.401961
	CUA	0.0291262	0.0285714	0.00934579	0.046729	0.0458716	0.0576923	0.00970874	0.038835	0	0	0.00980392	0	0	0	0
	CUG	0.466019	0.561905	0.504673	0.514019	0.486239	0.461538	0.553398	0.456311	0.504854	0.514563	0.480392	0.490385	0.495146	0.495146	0.490196
ILE	AUU	0.210526	0.175	0.179487	0.253165	0.278481	0.2625	0.0821918	0.25641	0.275	0.265823	0.259259	0.240964	0.277108	0.27381	0.26506
	AUC	0.763158	0.8125	0.807692	0.734177	0.683544	0.7	0.890411	0.74359	0.675	0.696203	0.691358	0.698795	0.662651	0.666667	0.674699
	AUA	0.0263158	0.0125	0.0128205	0.0126582	0.0379747	0.0375	0.0273973	0	0.05	0.0379747	0.0493827	0.060241	0.060241	0.0595238	0.060241
VAL	GUU	0.0810811	0.0533333	0.0684932	0.0533333	0.0869565	0.08	0.0125	0.0136986	0	0.0140845	0	0.0142857	0	0	0.0142857
	GUC	0.364865	0.373333	0.328767	0.36	0.289855	0.346667	0.3875	0.342466	0.323529	0.366197	0.338235	0.357143	0.362319	0.362319	0.342857
	GUA	0.0540541	0.0533333	0.0273973	0.0266667	0.0724638	0.0266667	0.025	0.0684932	0.0441176	0.056338	0.0588235	0.0428571	0.0434783	0.0434783	0.0428571
	GUG	0.5	0.52	0.575342	0.56	0.550725	0.546667	0.575	0.575342	0.632353	0.56338	0.602941	0.585714	0.594203	0.594203	0.6
SER	UCU	0.0833333	0.0769231	0.108108	0.0909091	0.148649	0.0897436	0.0416667	0.0649351	0.102564	0.0921053	0.0724638	0.0810811	0.0921053	0.0933333	0.106667
	UCC	0.375	0.384615	0.351351	0.324675	0.310811	0.358974	0.402778	0.376623	0.320513	0.368421	0.347826	0.364865	0.342105	0.333333	0.32
	UCA	0.0555556	0.0512821	0.0675676	0.0779221	0.0810811	0.128205	0.0416667	0.103896	0.102564	0.118421	0.0724638	0.0810811	0.0921053	0.0933333	0.0933333
	UCG	0.152778	0.166667	0.148649	0.155844	0.108108	0.0769231	0.152778	0.0779221	0.0897436	0.0921053	0.144928	0.135135	0.131579	0.133333	0.133333
PRO	CCU	0.117647	0.140351	0.156863	0.176471	0.22	0.113208	0.12963	0.226415	0.236364	0.226415	0.230769	0.188679	0.235294	0.211538	0.207547
	CCC	0.607843	0.596491	0.568627	0.588235	0.56	0.528302	0.611111	0.490566	0.509091	0.528302	0.538462	0.584906	0.529412	0.557692	0.54717
	CCA	0.0784314	0.105263	0.156863	0.137255	0.18	0.207547	0.111111	0.207547	0.218182	0.188679	0.192308	0.207547	0.196078	0.192308	0.207547
	CCG	0.196078	0.157895	0.117647	0.0980392	0.04	0.150943	0.148148	0.0754717	0.0363636	0.0566038	0.0384615	0.0188679	0.0392157	0.0384615	0.0377358
THR	ACU	0.0754717	0.0754717	0.142857	0.145455	0.145455	0.06	0.0612245	0.153846	0.125	0.12963	0.127273	0.142857	0.0877193	0.0892857	0.0877193
	ACC	0.566038	0.603774	0.55102	0.6	0.563636	0.68	0.591837	0.519231	0.607143	0.611111	0.545455	0.553571	0.596491	0.571429	0.578947
	ACA	0.0943396	0.0754717	0.142857	0.0909091	0.254545	0.08	0.0408163	0.211538	0.160714	0.111111	0.145455	0.125	0.157895	0.142857	0.157895
	ACG	0.264151	0.245283	0.163265	0.163636	0.0363636	0.18	0.306122	0.115385	0.107143	0.148148	0.181818	0.178571	0.157895	0.196429	0.175439
ALA	GCU	0.166667	0.152941	0.120482	0.1375	0.272727	0.228916	0.0674157	0.182927	0.134146	0.170732	0.2125	0.178571	0.180723	0.180723	0.195122
	GCC	0.653846	0.623529	0.662651	0.625	0.558442	0.554217	0.640449	0.597561	0.634146	0.621951	0.5625	0.607143	0.614458	0.614458	0.609756
	GCA	0.0897436	0.105882	0.108434	0.1375	0.103896	0.144578	0.0449438	0.134146	0.097561	0.109756	0.125	0.119048	0.120482	0.108434	0.097561
	GCG	0.0897436	0.117647	0.108434	0.1	0.0649351	0.0722892	0.247191	0.0853659	0.134146	0.097561	0.1	0.0952381	0.0843373	0.0963855	0.097561
TYR	UAU	0.147059	0.151515	0.314286	0.2	0.257143	0.1875	0.0588235	0.205882	0.323529	0.333333	0.323529	0.323529	0.352941	0.323529	0.352941
	UAC	0.852941	0.848485	0.685714	0.8	0.742857	0.8125	0.941176	0.794118	0.676471	0.666667	0.676471	0.676471	0.647059	0.676471	0.647059
STOP	UAA	1	1	1	1	0	1	1	1	0	1	1	1	1	1	1
	UAG	0	0	0	0	0	0	0	0	0	0	0	0	0	0	0
	UGA	0	0	0	0	1	0	0	0	1	0	0	0	0	0	0
HIS	CAU	0.130435	0.0909091	0.2	0.105263	0.368421	0.190476	0.0454545	0.263158	0.238095	0.2	0.0909091	0.0909091	0.136364	0.142857	0.136364
	CAC	0.869565	0.909091	0.8	0.894737	0.631579	0.809524	0.954545	0.736842	0.761905	0.8	0.909091	0.909091	0.863636	0.857143	0.863636
GLN	CAA	0.037037	0.037037	0.0357143	0.0357143	0.09375	0.0714286	0	0.0333333	0.0666667	0.03125	0.0645161	0.03125	0.0322581	0.0645161	0.0333333
	CAG	0.962963	0.962963	0.964286	0.964286	0.90625	0.928571	1	0.966667	0.933333	0.96875	0.935484	0.96875	0.967742	0.935484	0.966667
ASN	AAU	0.153846	0.0769231	0.238095	0.225	0.222222	0.225	0.025641	0.189189	0.125	0.2	0.15	0.15	0.195122	0.170732	0.170732
	AAC	0.846154	0.923077	0.761905	0.775	0.777778	0.775	0.974359	0.810811	0.875	0.8	0.85	0.85	0.804878	0.829268	0.829268
LYS	AAA	0.0930233	0.121951	0.162791	0.116279	0.097561	0.139535	0.0930233	0.170732	0.136364	0.108696	0.111111	0.12766	0.111111	0.0851064	0.0888889
	AAG	0.906977	0.878049	0.837209	0.883721	0.902439	0.860465	0.906977	0.829268	0.863636	0.891304	0.888889	0.87234	0.888889	0.914894	0.911111
ASP	GAU	0.230769	0.25	0.282051	0.243902	0.390244	0.311111	0.0697674	0.35	0.227273	0.302326	0.318182	0.272727	0.333333	0.357143	0.309524
	GAC	0.769231	0.75	0.717949	0.756098	0.609756	0.688889	0.930233	0.65	0.772727	0.697674	0.681818	0.727273	0.666667	0.642857	0.690476
GLU	GAA	0.113636	0.133333	0.142857	0.106383	0.304348	0.136364	0.0652174	0.133333	0.227273	0.155556	0.173913	0.159091	0.152174	0.152174	0.152174
	GAG	0.886364	0.866667	0.857143	0.893617	0.695652	0.863636	0.934783	0.866667	0.772727	0.844444	0.826087	0.840909	0.847826	0.847826	0.847826
CYS	UGU	0.368421	0.315789	0.263158	0.105263	0.380952	0.3	0.0526316	0.277778	0.1	0.238095	0.157895	0.15	0.15	0.1	0.1
	UGC	0.631579	0.684211	0.736842	0.894737	0.619048	0.7	0.947368	0.722222	0.9	0.761905	0.842105	0.85	0.85	0.9	0.9
ARG	CGU	0.0434783	0.0943396	0.0392157	0.0576923	0.0638298	0.06	0.0384615	0.104167	0.0612245	0.102041	0.108696	0.108696	0.106383	0.108696	0.104167
	CGC	0.282609	0.264151	0.294118	0.211538	0.255319	0.24	0.326923	0.25	0.183673	0.204082	0.173913	0.173913	0.170213	0.173913	0.166667
	CGA	0.0869565	0.0566038	0.117647	0.134615	0.0851064	0.1	0.0769231	0.104167	0.102041	0.0612245	0.0869565	0.0652174	0.0638298	0.0652174	0.0625
	CGG	0.23913	0.301887	0.215686	0.269231	0.170213	0.26	0.288462	0.208333	0.306122	0.285714	0.282609	0.304348	0.297872	0.282609	0.291667
SER	AGU	0.0416667	0.0384615	0.027027	0.038961	0.108108	0.0384615	0.0138889	0.0649351	0.0641026	0.0394737	0.0434783	0.027027	0.0263158	0.0266667	0.0266667
	AGC	0.291667	0.282051	0.297297	0.311688	0.243243	0.307692	0.347222	0.311688	0.320513	0.289474	0.318841	0.310811	0.315789	0.32	0.32
ARG	AGA	0.0869565	0.0943396	0.117647	0.0769231	0.234043	0.12	0.0769231	0.125	0.142857	0.163265	0.173913	0.152174	0.170213	0.173913	0.166667
	AGG	0.26087	0.188679	0.215686	0.25	0.191489	0.22	0.192308	0.208333	0.204082	0.183673	0.173913	0.195652	0.191489	0.195652	0.208333
GLY	GGU	0.0595238	0.102273	0.105882	0.108434	0.154762	0.0813953	0.045977	0.114943	0.111111	0.134146	0.103896	0.1125	0.111111	0.0864198	0.0987654
	GGC	0.571429	0.590909	0.588235	0.53012	0.464286	0.534884	0.609195	0.505747	0.506173	0.52439	0.558442	0.55	0.54321	0.567901	0.567901
	GGA	0.0833333	0.0568182	0.0705882	0.060241	0.190476	0.116279	0.0689655	0.0689655	0.0864198	0.097561	0.0909091	0.0875	0.0864198	0.0864198	0.0740741
	GGG	0.285714	0.25	0.235294	0.301205	0.190476	0.267442	0.275862	0.310345	0.296296	0.243902	0.246753	0.25	0.259259	0.259259	0.259259

## Sheet: NPHS2
	Species	Felis_catus	Equus_caballus	Bos_taurus	Rhinolophus_ferrumequinum	Mus_musculus	Canis_lupus	Microcebus_murinus	Galeopterus_variegatus	Callithrix_jacchus	Macaca_mulatta	Nomascus_leucogenys	Pongo_abelii	Gorilla_gorilla	Pan_troglodytes	Homo_sapiens
Amino Acid	Codon	XM_023247332.1	XM_014739683.2	NM_001206107.1	XM_033091992.1	NM_130456.4	XM_005622962.2	XM_012772581.2	XM_008594635.1	XM_002760322.4	XM_002802036.2	XM_003258954.3	XM_024252691.1	XM_004027978.2	XM_016933386.1	NM_014625.3
PHE	UUU	0.461538	0.272727	0.384615	0.363636	0.416667	0.6	0.583333	0.4	0.428571	0.461538	0.461538	0.461538	0.461538	0.461538	0.461538
	UUC	0.538462	0.727273	0.615385	0.636364	0.583333	0.4	0.416667	0.6	0.571429	0.538462	0.538462	0.538462	0.538462	0.538462	0.538462
LEU	UUA	0.0666667	0.0333333	0.0869565	0.0857143	0.0930233	0.0769231	0.0434783	0.115385	0.0454545	0.0666667	0.0851064	0.0666667	0.0666667	0.0666667	0.0666667
	UUG	0.133333	0.0666667	0.152174	0.171429	0.139535	0.0769231	0.108696	0.153846	0.136364	0.0888889	0.0851064	0.111111	0.111111	0.111111	0.111111
	CUU	0.2	0.266667	0.282609	0.2	0.209302	0.230769	0.26087	0.230769	0.272727	0.266667	0.276596	0.266667	0.266667	0.266667	0.266667
	CUC	0.222222	0.3	0.152174	0.171429	0.139535	0.230769	0.217391	0.192308	0.159091	0.2	0.170213	0.177778	0.177778	0.177778	0.177778
	CUA	0.111111	0	0.0652174	0.0571429	0.0930233	0.0769231	0.0869565	0.192308	0.0909091	0.0888889	0.106383	0.111111	0.111111	0.111111	0.111111
	CUG	0.266667	0.333333	0.26087	0.314286	0.325581	0.307692	0.282609	0.115385	0.295455	0.288889	0.276596	0.266667	0.266667	0.266667	0.266667
ILE	AUU	0.25	0.333333	0.444444	0.333333	0.35	0.4	0.411765	0.545455	0.4	0.315789	0.4	0.35	0.368421	0.421053	0.421053
	AUC	0.375	0.266667	0.333333	0.416667	0.4	0.35	0.294118	0.363636	0.3	0.368421	0.3	0.35	0.368421	0.315789	0.315789
	AUA	0.375	0.4	0.222222	0.25	0.25	0.25	0.294118	0.0909091	0.3	0.315789	0.3	0.3	0.263158	0.263158	0.263158
VAL	GUU	0.16	0.0952381	0.185185	0.173913	0.214286	0.346154	0.25	0.235294	0.24	0.269231	0.24	0.166667	0.230769	0.230769	0.230769
	GUC	0.2	0.285714	0.111111	0.217391	0.107143	0.0769231	0.107143	0.176471	0.08	0.0769231	0.12	0.0833333	0.0769231	0.0769231	0.0769231
	GUA	0.08	0.142857	0.185185	0.130435	0.142857	0.115385	0.107143	0.0588235	0.2	0.115385	0.12	0.125	0.153846	0.153846	0.153846
	GUG	0.56	0.47619	0.518519	0.478261	0.535714	0.461538	0.535714	0.529412	0.48	0.538462	0.52	0.625	0.538462	0.538462	0.538462
SER	UCU	0.2	0.148148	0.225806	0.2	0.2	0.151515	0.212121	0.3	0.25	0.194444	0.235294	0.222222	0.235294	0.205882	0.205882
	UCC	0.433333	0.296296	0.419355	0.44	0.342857	0.363636	0.30303	0.25	0.375	0.416667	0.352941	0.416667	0.382353	0.411765	0.411765
	UCA	0.1	0.0740741	0.0645161	0.08	0.0285714	0.121212	0.0909091	0.2	0.09375	0.0555556	0.0882353	0.0833333	0.0882353	0.0882353	0.0882353
	UCG	0	0	0.0322581	0.04	0.0571429	0.0909091	0.0606061	0	0	0.0555556	0.0294118	0.0277778	0.0294118	0.0294118	0.0294118
PRO	CCU	0.333333	0.5	0.333333	0.35	0.318182	0.323529	0.217391	0.357143	0.458333	0.44	0.375	0.391304	0.4	0.4	0.4
	CCC	0.375	0.166667	0.25	0.35	0.272727	0.323529	0.521739	0.214286	0.291667	0.28	0.333333	0.304348	0.32	0.28	0.32
	CCA	0.166667	0.333333	0.166667	0.2	0.363636	0.147059	0.130435	0.357143	0.208333	0.16	0.166667	0.173913	0.16	0.2	0.16
	CCG	0.125	0	0.25	0.1	0.0454545	0.205882	0.130435	0.0714286	0.0416667	0.12	0.125	0.130435	0.12	0.12	0.12
THR	ACU	0.105263	0.125	0.157895	0.294118	0.210526	0.125	0.266667	0.3	0.294118	0.235294	0.263158	0.277778	0.277778	0.333333	0.333333
	ACC	0.578947	0.625	0.526316	0.352941	0.578947	0.541667	0.533333	0.5	0.588235	0.647059	0.578947	0.611111	0.611111	0.555556	0.555556
	ACA	0.263158	0.25	0.315789	0.235294	0.105263	0.208333	0.0666667	0.2	0.0588235	0.0588235	0.157895	0.0555556	0.0555556	0.0555556	0.0555556
	ACG	0.0526316	0	0	0.117647	0.105263	0.125	0.133333	0	0.0588235	0.0588235	0	0.0555556	0.0555556	0.0555556	0.0555556
ALA	GCU	0.243243	0.2	0.235294	0.178571	0.282051	0.102564	0.261905	0.347826	0.333333	0.34375	0.387097	0.393939	0.375	0.375	0.333333
	GCC	0.432432	0.4	0.441176	0.464286	0.384615	0.589744	0.452381	0.347826	0.416667	0.34375	0.290323	0.30303	0.3125	0.3125	0.333333
	GCA	0.0810811	0.2	0.176471	0.178571	0.205128	0.102564	0.142857	0.304348	0.111111	0.125	0.129032	0.121212	0.15625	0.1875	0.151515
	GCG	0.243243	0.2	0.147059	0.178571	0.128205	0.205128	0.142857	0	0.138889	0.1875	0.193548	0.181818	0.15625	0.125	0.181818
TYR	UAU	0.2	0.25	0.4	0.666667	0.333333	0.142857	0.5	0	0.25	0.2	0.4	0.2	0.2	0.2	0.2
	UAC	0.8	0.75	0.6	0.333333	0.666667	0.857143	0.5	1	0.75	0.8	0.6	0.8	0.8	0.8	0.8
STOP	UAA	0	0	0	0	0	0	0	0	0	0	0	0	0	0	0
	UAG	1	0	1	1	1	1	1	1	1	1	1	1	1	1	1
	UGA	0	1	0	0	0	0	0	0	0	0	0	0	0	0	0
HIS	CAU	0.375	0.714286	0.444444	0.285714	0.5	0.363636	0.375	0.5	0.555556	0.444444	0.444444	0.5	0.5	0.5	0.5
	CAC	0.625	0.285714	0.555556	0.714286	0.5	0.636364	0.625	0.5	0.444444	0.555556	0.555556	0.5	0.5	0.5	0.5
GLN	CAA	0.333333	0.857143	0.75	0.333333	0.416667	0.4	0.461538	0.375	0.545455	0.363636	0.583333	0.583333	0.666667	0.583333	0.583333
	CAG	0.666667	0.142857	0.25	0.666667	0.583333	0.6	0.538462	0.625	0.454545	0.636364	0.416667	0.416667	0.333333	0.416667	0.416667
ASN	AAU	0.8	0.5	0.714286	0.5	0.5	1	0.75	0.833333	0.6	0.6	0.75	0.6	0.6	0.6	0.6
	AAC	0.2	0.5	0.285714	0.5	0.5	0	0.25	0.166667	0.4	0.4	0.25	0.4	0.4	0.4	0.4
LYS	AAA	0.411765	0.357143	0.454545	0.4	0.333333	0.55	0.444444	0.538462	0.47619	0.47619	0.47619	0.47619	0.47619	0.47619	0.47619
	AAG	0.588235	0.642857	0.545455	0.6	0.666667	0.45	0.555556	0.461538	0.52381	0.52381	0.52381	0.52381	0.52381	0.52381	0.52381
ASP	GAU	0.428571	0.666667	0.5	0.555556	0.466667	0.583333	0.636364	0.571429	0.545455	0.636364	0.454545	0.545455	0.545455	0.545455	0.545455
	GAC	0.571429	0.333333	0.5	0.444444	0.533333	0.416667	0.363636	0.428571	0.454545	0.363636	0.545455	0.454545	0.454545	0.454545	0.454545
GLU	GAA	0.225806	0.2	0.3125	0.206897	0.4	0.321429	0.28125	0.5625	0.235294	0.235294	0.235294	0.235294	0.235294	0.235294	0.235294
	GAG	0.774194	0.8	0.6875	0.793103	0.6	0.678571	0.71875	0.4375	0.764706	0.764706	0.764706	0.764706	0.764706	0.764706	0.764706
CYS	UGU	0.4	0.444444	0.4	0.333333	0.4	0.25	0.5	0.5	0.333333	0.333333	0.333333	0.333333	0.333333	0.333333	0.333333
	UGC	0.6	0.555556	0.6	0.666667	0.6	0.75	0.5	0.5	0.666667	0.666667	0.666667	0.666667	0.666667	0.666667	0.666667
ARG	CGU	0.0857143	0.0714286	0.0666667	0.0714286	0.0645161	0.0645161	0.0606061	0.0909091	0.0625	0.0333333	0.0689655	0.0645161	0.0666667	0.0666667	0.0666667
	CGC	0.114286	0.142857	0.166667	0.0714286	0.0967742	0.16129	0.151515	0	0.09375	0.1	0.0689655	0.0967742	0.1	0.1	0.1
	CGA	0.0857143	0.142857	0.166667	0.107143	0.225806	0.193548	0.151515	0.272727	0.25	0.2	0.206897	0.193548	0.233333	0.233333	0.233333
	CGG	0.2	0.25	0.2	0.25	0.16129	0.129032	0.272727	0.0909091	0.1875	0.2	0.172414	0.16129	0.133333	0.133333	0.133333
SER	AGU	0.0333333	0.111111	0.0645161	0.04	0.0857143	0.0606061	0.0606061	0.05	0.0625	0.0555556	0.0588235	0.0555556	0.0588235	0.0588235	0.0588235
	AGC	0.233333	0.37037	0.193548	0.2	0.285714	0.212121	0.272727	0.2	0.21875	0.222222	0.235294	0.194444	0.205882	0.205882	0.205882
ARG	AGA	0.285714	0.142857	0.2	0.321429	0.225806	0.322581	0.151515	0.272727	0.125	0.2	0.172414	0.193548	0.166667	0.166667	0.166667
	AGG	0.228571	0.25	0.2	0.178571	0.225806	0.129032	0.212121	0.272727	0.28125	0.266667	0.310345	0.290323	0.3	0.3	0.3
GLY	GGU	0.192308	0.0333333	0.0416667	0.0740741	0.0869565	0.0740741	0.0769231	0	0.115385	0.153846	0.0740741	0.0769231	0.111111	0.0740741	0.0769231
	GGC	0.346154	0.466667	0.541667	0.333333	0.391304	0.444444	0.538462	0.166667	0.346154	0.384615	0.37037	0.423077	0.37037	0.407407	0.423077
	GGA	0.192308	0.3	0.166667	0.259259	0.173913	0.185185	0.192308	0.333333	0.269231	0.230769	0.259259	0.192308	0.185185	0.185185	0.230769
	GGG	0.269231	0.2	0.25	0.333333	0.347826	0.296296	0.192308	0.5	0.269231	0.230769	0.296296	0.307692	0.333333	0.333333	0.269231

## Sheet: BSND
	Species	Felis_catus	Equus_caballus	Bos_taurus	Rhinolophus_ferrumequinum	Mus_musculus	Canis_lupus	Microcebus_murinus	Galeopterus_variegatus	Callithrix_jacchus	Macaca_mulatta	Nomascus_leucogenys	Pongo_abelii	Gorilla_gorilla	Pan_troglodytes	Homo_sapiens
Amino Acid	Codon	XM_019837077.2	XM_023629202.1	XM_005204605.4	XM_033114880.1	NM_080458.2	XM_005620251.2	XM_012749679.1	XM_008570149.1	XM_009001321.2	XM_001114228.3	XM_003265215.1	NM_001133279.1	XM_004025859.2	XM_016919195.1	NM_057176.2
PHE	UUU	0.166667	0.272727	0.230769	0.166667	0.166667	0.153846	0.166667	0.181818	0.230769	0.25	0.5	0.153846	0.333333	0.25	0.25
	UUC	0.833333	0.727273	0.769231	0.833333	0.833333	0.846154	0.833333	0.818182	0.769231	0.75	0.5	0.846154	0.666667	0.75	0.75
LEU	UUA	0	0	0	0	0	0	0	0.0344828	0	0	0.027027	0	0	0	0
	UUG	0.0357143	0.0833333	0.125	0.178571	0.107143	0.0833333	0.08	0.0689655	0.137931	0.103448	0.189189	0.103448	0.107143	0.115385	0.107143
	CUU	0.0714286	0.0416667	0.0833333	0.0714286	0.0714286	0	0.12	0.103448	0.103448	0.103448	0	0.0689655	0.0714286	0.0769231	0.0714286
	CUC	0.214286	0.208333	0.208333	0.214286	0.0714286	0.25	0.16	0.0689655	0.172414	0.137931	0.216216	0.137931	0.142857	0.153846	0.178571
	CUA	0	0	0.0416667	0.0357143	0.107143	0.0416667	0.04	0.0344828	0.0344828	0.0344828	0.0540541	0.137931	0.0357143	0.0384615	0.0357143
	CUG	0.678571	0.666667	0.541667	0.5	0.642857	0.625	0.6	0.689655	0.551724	0.62069	0.513514	0.551724	0.642857	0.615385	0.607143
ILE	AUU	0	0	0.111111	0.25	0.111111	0.111111	0	0.333333	0.25	0.181818	0.375	0.166667	0.181818	0.166667	0.181818
	AUC	0.777778	0.909091	0.777778	0.75	0.888889	0.777778	1	0.666667	0.666667	0.818182	0.5	0.75	0.727273	0.75	0.727273
	AUA	0.222222	0.0909091	0.111111	0	0	0.111111	0	0	0.0833333	0	0.125	0.0833333	0.0909091	0.0833333	0.0909091
VAL	GUU	0	0	0	0	0	0.0909091	0.0588235	0.0909091	0.0769231	0.0909091	0.266667	0.0769231	0.0909091	0.0909091	0.0909091
	GUC	0.636364	0.333333	0.5	0.615385	0.555556	0.636364	0.529412	0.454545	0.538462	0.363636	0.266667	0.384615	0.454545	0.454545	0.454545
	GUA	0	0	0	0.0769231	0.0555556	0	0	0.181818	0.0769231	0.0909091	0.0666667	0.153846	0.0909091	0.0909091	0.0909091
	GUG	0.363636	0.666667	0.5	0.307692	0.388889	0.272727	0.411765	0.272727	0.307692	0.454545	0.4	0.384615	0.363636	0.363636	0.363636
SER	UCU	0.0833333	0.0833333	0.107143	0.0434783	0.129032	0.047619	0.125	0.0869565	0.0869565	0.0952381	0.133333	0.0833333	0.115385	0.08	0.0833333
	UCC	0.291667	0.25	0.214286	0.173913	0.193548	0.238095	0.166667	0.173913	0.217391	0.190476	0.266667	0.208333	0.192308	0.2	0.208333
	UCA	0.125	0	0.0357143	0.0869565	0.0967742	0.047619	0.0416667	0.0434783	0.0434783	0.0952381	0.0333333	0.0416667	0.0384615	0.04	0.0416667
	UCG	0	0.125	0.0357143	0.130435	0.0322581	0.142857	0.0416667	0.0869565	0.0434783	0	0.1	0.0416667	0.0384615	0.04	0.0416667
PRO	CCU	0.277778	0.162162	0.307692	0.236842	0.206897	0.2	0.0810811	0.228571	0.21875	0.322581	0.232558	0.258065	0.258065	0.25	0.266667
	CCC	0.361111	0.405405	0.384615	0.421053	0.448276	0.425	0.567568	0.514286	0.46875	0.419355	0.418605	0.451613	0.451613	0.4375	0.4
	CCA	0.138889	0.243243	0.153846	0.263158	0.275862	0.175	0.216216	0.171429	0.21875	0.193548	0.186047	0.16129	0.193548	0.1875	0.2
	CCG	0.222222	0.189189	0.153846	0.0789474	0.0689655	0.2	0.135135	0.0857143	0.09375	0.0645161	0.162791	0.129032	0.0967742	0.125	0.133333
THR	ACU	0.111111	0.2	0	0.2	0.25	0.1	0	0.166667	0.0909091	0.0833333	0	0.222222	0.1	0.111111	0.1
	ACC	0.444444	0.3	0.5	0.2	0.416667	0.4	0.571429	0.416667	0.454545	0.416667	0.333333	0.333333	0.6	0.444444	0.5
	ACA	0.222222	0.2	0.285714	0.4	0.25	0.3	0.142857	0.333333	0.181818	0.416667	0.333333	0.222222	0.2	0.333333	0.2
	ACG	0.222222	0.3	0.214286	0.2	0.0833333	0.2	0.285714	0.0833333	0.272727	0.0833333	0.333333	0.222222	0.1	0.111111	0.2
ALA	GCU	0.217391	0.137931	0.208333	0.32	0.2	0.25	0.208333	0.269231	0.409091	0.318182	0.259259	0.272727	0.35	0.318182	0.304348
	GCC	0.608696	0.655172	0.416667	0.52	0.45	0.5	0.583333	0.538462	0.590909	0.636364	0.555556	0.681818	0.6	0.590909	0.652174
	GCA	0.0434783	0.137931	0.166667	0.12	0.3	0.208333	0.0833333	0.115385	0	0.0454545	0.0740741	0.0454545	0.05	0.0454545	0.0434783
	GCG	0.130435	0.0689655	0.208333	0.04	0.05	0.0416667	0.125	0.0769231	0	0	0.111111	0	0	0.0454545	0
TYR	UAU	0.333333	0.142857	0.25	0.555556	0.375	0.125	0.222222	0.5	0.555556	0.444444	0.333333	0.444444	0.555556	0.444444	0.444444
	UAC	0.666667	0.857143	0.75	0.444444	0.625	0.875	0.777778	0.5	0.444444	0.555556	0.666667	0.555556	0.444444	0.555556	0.555556
STOP	UAA	0	0	0	0	0	0	0	0	1	0	0	0	0	0	0
	UAG	0	0	0	0	0	0	0	0	0	0	0	0	0	0	0
	UGA	1	1	1	1	1	1	1	1	0	1	1	1	1	1	1
HIS	CAU	0.333333	0	0.2	0.5	0.5	0.5	0	0.4	0.5	0.5	0	0.5	0.5	0.4	0.4
	CAC	0.666667	1	0.8	0.5	0.5	0.5	1	0.6	0.5	0.5	1	0.5	0.5	0.6	0.6
GLN	CAA	0.176471	0.125	0.15	0.111111	0.352941	0.05	0.117647	0.0666667	0.263158	0.285714	0.333333	0.25	0.3	0.285714	0.3
	CAG	0.823529	0.875	0.85	0.888889	0.647059	0.95	0.882353	0.933333	0.736842	0.714286	0.666667	0.75	0.7	0.714286	0.7
ASN	AAU	0.666667	0	0	0	0	0.5	0.285714	0.4	0.6	0	0	0.333333	0.333333	0.333333	0.5
	AAC	0.333333	1	1	1	1	0.5	0.714286	0.6	0.4	1	1	0.666667	0.666667	0.666667	0.5
LYS	AAA	0	0	0.111111	0.142857	0.2	0	0	0	0.1	0.2	0.166667	0.0909091	0.0909091	0.0909091	0.0909091
	AAG	1	1	0.888889	0.857143	0.8	1	1	1	0.9	0.8	0.833333	0.909091	0.909091	0.909091	0.909091
ASP	GAU	0.25	0.24	0.32	0.166667	0.272727	0.307692	0.227273	0.269231	0.304348	0.28	0.307692	0.24	0.24	0.24	0.24
	GAC	0.75	0.76	0.68	0.833333	0.727273	0.692308	0.772727	0.730769	0.695652	0.72	0.692308	0.76	0.76	0.76	0.76
GLU	GAA	0.205882	0.275862	0.413793	0.193548	0.269231	0.241379	0.206897	0.214286	0.258065	0.366667	0.4	0.419355	0.387097	0.387097	0.354839
	GAG	0.794118	0.724138	0.586207	0.806452	0.730769	0.758621	0.793103	0.785714	0.741935	0.633333	0.6	0.580645	0.612903	0.612903	0.645161
CYS	UGU	0.285714	0.166667	0.2	0.333333	0	0.285714	0.2	0	0.166667	0.333333	0.416667	0.166667	0.5	0.333333	0.333333
	UGC	0.714286	0.833333	0.8	0.666667	1	0.714286	0.8	1	0.833333	0.666667	0.583333	0.833333	0.5	0.666667	0.666667
ARG	CGU	0.0909091	0.0625	0	0.0625	0.0666667	0.0714286	0	0.0833333	0	0	0.1875	0	0	0	0
	CGC	0.181818	0.1875	0.230769	0.1875	0.133333	0.214286	0.230769	0.25	0.333333	0.181818	0.25	0.272727	0.333333	0.272727	0.272727
	CGA	0	0	0	0	0.133333	0.0714286	0	0.0833333	0	0.0909091	0.125	0	0	0	0
	CGG	0.272727	0.375	0.307692	0.25	0.133333	0.285714	0.230769	0.25	0.25	0.272727	0.0625	0.272727	0.25	0.181818	0.272727
SER	AGU	0.0416667	0.166667	0.178571	0.0869565	0.0967742	0.047619	0.0833333	0.130435	0.173913	0.238095	0.133333	0.166667	0.230769	0.24	0.208333
	AGC	0.458333	0.375	0.428571	0.478261	0.451613	0.47619	0.541667	0.478261	0.434783	0.380952	0.333333	0.458333	0.384615	0.4	0.416667
ARG	AGA	0.0909091	0.0625	0	0.1875	0.133333	0	0.153846	0.0833333	0.0833333	0.0909091	0.125	0.0909091	0.0833333	0.0909091	0.0909091
	AGG	0.363636	0.3125	0.461538	0.3125	0.4	0.357143	0.384615	0.25	0.333333	0.363636	0.25	0.363636	0.333333	0.454545	0.363636
GLY	GGU	0.0625	0.0909091	0.0689655	0.107143	0.16	0.117647	0.142857	0.137931	0.1875	0.121212	0.176471	0.137931	0.129032	0.133333	0.129032
	GGC	0.53125	0.515152	0.482759	0.535714	0.48	0.441176	0.5	0.344828	0.375	0.454545	0.352941	0.517241	0.483871	0.5	0.451613
	GGA	0.125	0.0909091	0.241379	0.0714286	0.08	0.205882	0.0357143	0.206897	0.15625	0.121212	0.176471	0.0689655	0.0967742	0.1	0.129032
	GGG	0.28125	0.30303	0.206897	0.285714	0.28	0.235294	0.321429	0.310345	0.28125	0.30303	0.294118	0.275862	0.290323	0.266667	0.290323

## Sheet: CLDN16
	Species	Felis_catus	Equus_caballus	Bos_taurus	Rhinolophus_ferrumequinum	Mus_musculus	Canis_lupus	Microcebus_murinus	Galeopterus_variegatus	Callithrix_jacchus	Macaca_mulatta	Nomascus_leucogenys	Pongo_abelii	Gorilla_gorilla	Pan_troglodytes	Homo_sapiens
Amino Acid	Codon	XM_003991793.4	XM_001916459.4	NM_174519.2	XM_033089785.1	NM_053241.5	XM_845175.4	XM_020286731.1	XM_008585330.1	XM_002758189.2	XM_001093252.3	XM_012510779.1	XM_002814414.3	XM_004038208.2	XM_001161102.4	NM_006580.3
PHE	UUU	0.666667	0.647059	0.666667	0.733333	0.583333	0.6	0.764706	0.769231	0.8	0.785714	0.785714	0.8	0.8	0.785714	0.8
	UUC	0.333333	0.352941	0.333333	0.266667	0.416667	0.4	0.235294	0.230769	0.2	0.214286	0.214286	0.2	0.2	0.214286	0.2
LEU	UUA	0.125	0.16129	0.0689655	0.0555556	0.107143	0.0882353	0.176471	0.0357143	0.025641	0.0714286	0.0714286	0.0857143	0.0833333	0.0810811	0.0857143
	UUG	0.15625	0.0967742	0.172414	0.166667	0.214286	0.147059	0.176471	0.214286	0.205128	0.178571	0.25	0.228571	0.25	0.243243	0.257143
	CUU	0.25	0.258065	0.241379	0.25	0.214286	0.235294	0.264706	0.25	0.179487	0.25	0.25	0.257143	0.222222	0.243243	0.228571
	CUC	0.125	0.225806	0.172414	0.194444	0.214286	0.176471	0.0882353	0.142857	0.205128	0.178571	0.214286	0.142857	0.166667	0.162162	0.171429
	CUA	0.03125	0.0645161	0.0689655	0.0555556	0.0357143	0.0588235	0.117647	0.107143	0.102564	0.107143	0.0714286	0.0571429	0.0555556	0.0540541	0.0571429
	CUG	0.3125	0.193548	0.275862	0.277778	0.214286	0.294118	0.176471	0.25	0.282051	0.214286	0.142857	0.228571	0.222222	0.216216	0.2
ILE	AUU	0.357143	0.266667	0.357143	0.307692	0.307692	0.333333	0.4375	0.5	0.5	0.533333	0.538462	0.461538	0.461538	0.5	0.461538
	AUC	0.428571	0.466667	0.357143	0.461538	0.461538	0.416667	0.375	0.3	0.285714	0.266667	0.307692	0.307692	0.307692	0.333333	0.307692
	AUA	0.214286	0.266667	0.285714	0.230769	0.230769	0.25	0.1875	0.2	0.214286	0.2	0.153846	0.230769	0.230769	0.166667	0.230769
VAL	GUU	0.307692	0.423077	0.428571	0.333333	0.222222	0.291667	0.291667	0.347826	0.272727	0.277778	0.315789	0.25	0.28	0.28	0.291667
	GUC	0.153846	0.115385	0.142857	0.208333	0.111111	0.166667	0.166667	0.217391	0.136364	0.166667	0.157895	0.125	0.16	0.12	0.125
	GUA	0.192308	0.0384615	0.0952381	0.125	0.222222	0.0833333	0.166667	0.173913	0.181818	0.111111	0.105263	0.166667	0.16	0.2	0.166667
	GUG	0.346154	0.423077	0.333333	0.333333	0.444444	0.458333	0.375	0.26087	0.409091	0.444444	0.421053	0.458333	0.4	0.4	0.416667
SER	UCU	0.304348	0.5	0.263158	0.347826	0.25	0.333333	0.444444	0.470588	0.473684	0.428571	0.384615	0.315789	0.368421	0.315789	0.315789
	UCC	0.217391	0.2	0.421053	0.304348	0.583333	0.238095	0.333333	0.294118	0.157895	0.285714	0.307692	0.263158	0.263158	0.263158	0.263158
	UCA	0.173913	0.2	0.105263	0.217391	0.0833333	0.190476	0.111111	0.176471	0.210526	0.214286	0.230769	0.263158	0.263158	0.263158	0.263158
	UCG	0.0434783	0	0	0	0	0.047619	0	0	0	0	0	0	0	0	0
PRO	CCU	0.333333	0.416667	0.444444	0.5	0.5	0.230769	0.416667	0.5	0.333333	0.333333	0.571429	0.363636	0.416667	0.363636	0.416667
	CCC	0.2	0.0833333	0.111111	0	0.25	0.153846	0	0.25	0.25	0.166667	0.142857	0.0909091	0.0833333	0.0909091	0.0833333
	CCA	0.333333	0.5	0.444444	0.333333	0.25	0.461538	0.583333	0.25	0.333333	0.333333	0.142857	0.545455	0.416667	0.454545	0.416667
	CCG	0.133333	0	0	0.166667	0	0.153846	0	0	0.0833333	0.166667	0.142857	0	0.0833333	0.0909091	0.0833333
THR	ACU	0.222222	0.277778	0.235294	0.238095	0.235294	0.136364	0.2	0.285714	0.227273	0.388889	0.277778	0.208333	0.173913	0.217391	0.227273
	ACC	0.444444	0.333333	0.235294	0.333333	0.411765	0.409091	0.4	0.357143	0.318182	0.444444	0.388889	0.375	0.391304	0.391304	0.363636
	ACA	0.222222	0.333333	0.470588	0.333333	0.352941	0.318182	0.35	0.357143	0.409091	0.166667	0.277778	0.333333	0.347826	0.347826	0.318182
	ACG	0.111111	0.0555556	0.0588235	0.0952381	0	0.136364	0.05	0	0.0454545	0	0.0555556	0.0833333	0.0869565	0.0434783	0.0909091
ALA	GCU	0.407407	0.37931	0.56	0.433333	0.409091	0.40625	0.333333	0.285714	0.32	0.47619	0.47619	0.461538	0.458333	0.444444	0.428571
	GCC	0.444444	0.413793	0.2	0.333333	0.318182	0.375	0.407407	0.428571	0.4	0.285714	0.285714	0.384615	0.375	0.37037	0.392857
	GCA	0.111111	0.172414	0.16	0.2	0.272727	0.1875	0.222222	0.285714	0.12	0.190476	0.0952381	0.0769231	0.0833333	0.0740741	0.0714286
	GCG	0.037037	0.0344828	0.08	0.0333333	0	0.03125	0.037037	0	0.16	0.047619	0.142857	0.0769231	0.0833333	0.111111	0.107143
TYR	UAU	0.5	0.642857	0.818182	0.6	0.5	0.571429	0.8	0.636364	0.785714	0.583333	0.666667	0.666667	0.666667	0.666667	0.666667
	UAC	0.5	0.357143	0.181818	0.4	0.5	0.428571	0.2	0.363636	0.214286	0.416667	0.333333	0.333333	0.333333	0.333333	0.333333
STOP	UAA	1	0.5	0	1	1	0.5	1	1	1	1	1	1	1	1	1
	UAG	0	0.5	0	0	0	0	0	0	0	0	0	0	0	0	0
	UGA	0	0	1	0	0	0.5	0	0	0	0	0	0	0	0	0
HIS	CAU	0.166667	0.25	0.5	0.5	0.5	0.5	0.75	0	0.428571	0.5	0.333333	0.5	0.5	0.5	0.5
	CAC	0.833333	0.75	0.5	0.5	0.5	0.5	0.25	1	0.571429	0.5	0.666667	0.5	0.5	0.5	0.5
GLN	CAA	0.25	0	0.333333	0.2	0.666667	0.2	0.285714	0.5	0.4	1	1	0.333333	0.5	0.333333	0.333333
	CAG	0.75	1	0.666667	0.8	0.333333	0.8	0.714286	0.5	0.6	0	0	0.666667	0.5	0.666667	0.666667
ASN	AAU	0.428571	0.833333	1	0.666667	0.25	0.666667	0.6	0.5	0.5	0.5	0.75	0.6	0.666667	0.6	0.6
	AAC	0.571429	0.166667	0	0.333333	0.75	0.333333	0.4	0.5	0.5	0.5	0.25	0.4	0.333333	0.4	0.4
LYS	AAA	0.769231	0.636364	0.777778	0.545455	0.454545	0.75	0.666667	0.875	0.727273	0.777778	0.777778	0.75	0.75	0.75	0.75
	AAG	0.230769	0.363636	0.222222	0.454545	0.545455	0.25	0.333333	0.125	0.272727	0.222222	0.222222	0.25	0.25	0.25	0.25
ASP	GAU	0.571429	0.6	0.642857	0.571429	0.5	0.571429	0.666667	0.428571	0.533333	0.666667	0.75	0.666667	0.6	0.666667	0.666667
	GAC	0.428571	0.4	0.357143	0.428571	0.5	0.428571	0.333333	0.571429	0.466667	0.333333	0.25	0.333333	0.4	0.333333	0.333333
GLU	GAA	0.444444	0.4	0.142857	0.272727	0.285714	0.25	0.3	0.444444	0.5	0.428571	0.375	0.444444	0.3	0.333333	0.333333
	GAG	0.555556	0.6	0.857143	0.727273	0.714286	0.75	0.7	0.555556	0.5	0.571429	0.625	0.555556	0.7	0.666667	0.666667
CYS	UGU	0.428571	0.461538	0.5	0.5	0.363636	0.5	0.4375	0.333333	0.375	0.181818	0.363636	0.3125	0.294118	0.294118	0.294118
	UGC	0.571429	0.538462	0.5	0.5	0.636364	0.5	0.5625	0.666667	0.625	0.818182	0.636364	0.6875	0.705882	0.705882	0.705882
ARG	CGU	0.105263	0	0.0909091	0.105263	0	0.125	0.0666667	0.0909091	0.0666667	0.1	0.1	0.0588235	0.0588235	0.0625	0.0625
	CGC	0.157895	0.222222	0.181818	0.157895	0.222222	0.125	0.2	0.181818	0.133333	0.2	0.3	0.294118	0.235294	0.25	0.25
	CGA	0.105263	0.0555556	0.181818	0.0526316	0.222222	0.125	0.0666667	0.181818	0.2	0.3	0.2	0.117647	0.117647	0.125	0.125
	CGG	0.105263	0.111111	0.181818	0.105263	0.111111	0.0625	0.0666667	0.181818	0	0	0	0	0.0588235	0	0
SER	AGU	0.130435	0.05	0.0526316	0	0	0.047619	0	0	0.105263	0	0	0.105263	0.0526316	0.105263	0.105263
	AGC	0.130435	0.05	0.157895	0.130435	0.0833333	0.142857	0.111111	0.0588235	0.0526316	0.0714286	0.0769231	0.0526316	0.0526316	0.0526316	0.0526316
ARG	AGA	0.157895	0.277778	0	0.157895	0.222222	0.125	0.266667	0.0909091	0.2	0.1	0.1	0.235294	0.235294	0.25	0.25
	AGG	0.368421	0.333333	0.363636	0.421053	0.222222	0.4375	0.333333	0.272727	0.4	0.3	0.3	0.294118	0.294118	0.3125	0.3125
GLY	GGU	0.368421	0.238095	0.263158	0.25	0.333333	0.347826	0.380952	0.235294	0.28	0.3	0.277778	0.391304	0.363636	0.363636	0.318182
	GGC	0.105263	0.285714	0.210526	0.2	0.111111	0.130435	0.142857	0.176471	0.12	0.15	0.166667	0.130435	0.0909091	0.0909091	0.136364
	GGA	0.315789	0.238095	0.421053	0.3	0.222222	0.26087	0.285714	0.352941	0.28	0.35	0.333333	0.26087	0.272727	0.272727	0.272727
	GGG	0.210526	0.238095	0.105263	0.25	0.333333	0.26087	0.190476	0.235294	0.32	0.2	0.222222	0.217391	0.272727	0.272727	0.272727

## Sheet: PKD1
	Species	Felis_catus	Equus_caballus	Bos_taurus	Rhinolophus_ferrumequinum	Mus_musculus	Canis_lupus	Microcebus_murinus	Galeopterus_variegatus	Callithrix_jacchus	Macaca_mulatta	Nomascus_leucogenys	Pongo_abelii	Gorilla_gorilla	Pan_troglodytes	Homo_sapiens
Amino Acid	Codon	XM_023247053.1	XM_023616583.1	XM_024985432.1	XM_033101226.1	XM_006523846.2	NM_001006650.1	XM_012743438.1	XM_008581692.1	XM_009008957.2	XM_015125344.1	XM_012497082.1	XM_024234029.1	XM_019011427.1	XM_024350082.1	NM_001009944.2
PHE	UUU	0.284483	0.18	0.168919	0.254098	0.425	0.267974	0.196078	0.291139	0.251701	0.232877	0.285714	0.239437	0.241667	0.253425	0.246575
	UUC	0.715517	0.82	0.831081	0.745902	0.575	0.732026	0.803922	0.708861	0.748299	0.767123	0.714286	0.760563	0.758333	0.746575	0.753425
LEU	UUA	0.0126904	0.0116959	0.00982318	0.0155844	0.0410959	0.010101	0.0121704	0.01	0.0136719	0.0137255	0.012	0.0108225	0.00911162	0.00788955	0.00784314
	UUG	0.0558376	0.0740741	0.0392927	0.0415584	0.123288	0.0646465	0.0466531	0.072	0.0585938	0.0431373	0.056	0.038961	0.0410023	0.0433925	0.045098
	CUU	0.0431472	0.0409357	0.0314342	0.0311688	0.101761	0.0444444	0.0344828	0.06	0.0605469	0.0235294	0.044	0.034632	0.0273349	0.0236686	0.0294118
	CUC	0.27665	0.224172	0.212181	0.254545	0.207436	0.242424	0.231237	0.242	0.210938	0.247059	0.228	0.229437	0.23918	0.240631	0.245098
	CUA	0.0253807	0.0272904	0.0176817	0.0337662	0.072407	0.0141414	0.0324544	0.034	0.0351562	0.0235294	0.032	0.025974	0.0250569	0.0177515	0.0215686
	CUG	0.586294	0.621832	0.689587	0.623377	0.454012	0.624242	0.643002	0.582	0.621094	0.64902	0.628	0.660173	0.658314	0.666667	0.65098
ILE	AUU	0.148148	0.12037	0.107143	0.159091	0.306569	0.166667	0.168675	0.140187	0.228261	0.129412	0.162791	0.120482	0.15873	0.0941176	0.0941176
	AUC	0.790123	0.814815	0.857143	0.738636	0.540146	0.768519	0.783133	0.794393	0.652174	0.788235	0.767442	0.819277	0.761905	0.835294	0.835294
	AUA	0.0617284	0.0648148	0.0357143	0.102273	0.153285	0.0648148	0.0481928	0.0654206	0.119565	0.0823529	0.0697674	0.060241	0.0793651	0.0705882	0.0705882
VAL	GUU	0.0359116	0.0463415	0.0339806	0.0406504	0.111675	0.0541872	0.0511628	0.0611247	0.0343137	0.04038	0.0291971	0.0391645	0.0432432	0.0413625	0.0463415
	GUC	0.292818	0.290244	0.298544	0.333333	0.220812	0.263547	0.3	0.268949	0.281863	0.287411	0.259124	0.27154	0.256757	0.26764	0.258537
	GUA	0.0248619	0.0268293	0.0291262	0.0216802	0.129442	0.0246305	0.0186047	0.0440098	0.0343137	0.0285036	0.0218978	0.0339426	0.0324324	0.0316302	0.0317073
	GUG	0.646409	0.636585	0.63835	0.604336	0.538071	0.657635	0.630233	0.625917	0.64951	0.643705	0.689781	0.655352	0.667568	0.659367	0.663415
SER	UCU	0.0675676	0.0486486	0.0550964	0.0879479	0.172749	0.0673575	0.0773196	0.0969388	0.0661578	0.0597403	0.0753769	0.0414365	0.0623053	0.0565553	0.056701
	UCC	0.277027	0.245946	0.258953	0.250814	0.189781	0.279793	0.234536	0.244898	0.236641	0.241558	0.251256	0.259669	0.274143	0.25964	0.262887
	UCA	0.0743243	0.124324	0.0578512	0.0781759	0.138686	0.0984456	0.0902062	0.0969388	0.0992366	0.106494	0.0703518	0.0939227	0.0872274	0.0874036	0.0850515
	UCG	0.138514	0.102703	0.132231	0.117264	0.0291971	0.0854922	0.0979381	0.0739796	0.0966921	0.0935065	0.120603	0.11326	0.0934579	0.102828	0.110825
PRO	CCU	0.204461	0.270627	0.15	0.242188	0.381295	0.203947	0.217993	0.263889	0.244966	0.212625	0.208092	0.189003	0.193431	0.179402	0.186047
	CCC	0.483271	0.452145	0.515625	0.488281	0.28777	0.490132	0.435986	0.461806	0.416107	0.431894	0.439306	0.467354	0.445255	0.448505	0.445183
	CCA	0.111524	0.122112	0.103125	0.117188	0.26259	0.151316	0.176471	0.149306	0.187919	0.156146	0.150289	0.140893	0.142336	0.139535	0.156146
	CCG	0.200743	0.155116	0.23125	0.152344	0.0683453	0.154605	0.16955	0.125	0.151007	0.199336	0.202312	0.202749	0.218978	0.232558	0.212625
THR	ACU	0.142157	0.126582	0.0896226	0.101382	0.266917	0.105691	0.110638	0.138211	0.145299	0.105691	0.0849673	0.078341	0.0981308	0.0862069	0.0680851
	ACC	0.421569	0.472574	0.429245	0.502304	0.349624	0.455285	0.455319	0.422764	0.452991	0.447154	0.457516	0.470046	0.457944	0.456897	0.46383
	ACA	0.0931373	0.147679	0.150943	0.152074	0.323308	0.142276	0.182979	0.239837	0.222222	0.158537	0.156863	0.175115	0.14486	0.159483	0.144681
	ACG	0.343137	0.253165	0.330189	0.24424	0.0601504	0.296748	0.251064	0.199187	0.179487	0.288618	0.300654	0.276498	0.299065	0.297414	0.323404
ALA	GCU	0.148052	0.184332	0.131078	0.207084	0.327586	0.151786	0.171111	0.182482	0.18894	0.164009	0.154167	0.130952	0.119898	0.129754	0.121951
	GCC	0.607792	0.552995	0.596195	0.520436	0.416667	0.587054	0.584444	0.542579	0.557604	0.562642	0.595833	0.607143	0.602041	0.61745	0.614191
	GCA	0.0857143	0.14977	0.0718816	0.114441	0.204023	0.0915179	0.113333	0.153285	0.133641	0.104784	0.125	0.102381	0.104592	0.102908	0.097561
	GCG	0.158442	0.112903	0.200846	0.158038	0.0517241	0.169643	0.131111	0.121655	0.119816	0.168565	0.125	0.159524	0.173469	0.149888	0.166297
TYR	UAU	0.148148	0.194175	0.139785	0.162791	0.372881	0.154639	0.198113	0.25	0.242718	0.227723	0.112903	0.197802	0.151163	0.221154	0.194175
	UAC	0.851852	0.805825	0.860215	0.837209	0.627119	0.845361	0.801887	0.75	0.757282	0.772277	0.887097	0.802198	0.848837	0.778846	0.805825
STOP	UAA	0	0	0	0	0	0	0	0	0	0	0	0	0	0	0
	UAG	0	1	1	1	1	1	1	1	1	1	0	1	1	1	1
	UGA	1	0	0	0	0	0	0	0	0	0	1	0	0	0	0
HIS	CAU	0.116883	0.186916	0.134021	0.189474	0.486726	0.194175	0.158416	0.260504	0.214953	0.181818	0.196429	0.12766	0.157303	0.137255	0.141509
	CAC	0.883117	0.813084	0.865979	0.810526	0.513274	0.805825	0.841584	0.739496	0.785047	0.818182	0.803571	0.87234	0.842697	0.862745	0.858491
GLN	CAA	0.100775	0.0764706	0.0617978	0.0503597	0.195767	0.0674847	0.0427807	0.0685714	0.0502793	0.0414201	0.03125	0.0379747	0.0283688	0.0295858	0.0238095
	CAG	0.899225	0.923529	0.938202	0.94964	0.804233	0.932515	0.957219	0.931429	0.949721	0.95858	0.96875	0.962025	0.971631	0.970414	0.97619
ASN	AAU	0.148148	0.2	0.169643	0.245614	0.364238	0.218487	0.169231	0.217054	0.216667	0.204918	0.25	0.205128	0.245283	0.245902	0.201613
	AAC	0.851852	0.8	0.830357	0.754386	0.635762	0.781513	0.830769	0.782946	0.783333	0.795082	0.75	0.794872	0.754717	0.754098	0.798387
LYS	AAA	0.128205	0.152542	0.134615	0.217391	0.189189	0.152542	0.118644	0.132353	0.107143	0.127273	0.130435	0.108696	0.075	0.0961538	0.0961538
	AAG	0.871795	0.847458	0.865385	0.782609	0.810811	0.847458	0.881356	0.867647	0.892857	0.872727	0.869565	0.891304	0.925	0.903846	0.903846
ASP	GAU	0.184615	0.25	0.148649	0.212121	0.426667	0.261745	0.184932	0.266234	0.297297	0.24183	0.190476	0.17931	0.27193	0.236842	0.215686
	GAC	0.815385	0.75	0.851351	0.787879	0.573333	0.738255	0.815068	0.733766	0.702703	0.75817	0.809524	0.82069	0.72807	0.763158	0.784314
GLU	GAA	0.121693	0.0896861	0.109091	0.0957447	0.301724	0.121076	0.136564	0.176991	0.122172	0.12963	0.0916031	0.131313	0.108808	0.110092	0.115741
	GAG	0.878307	0.910314	0.890909	0.904255	0.698276	0.878924	0.863436	0.823009	0.877828	0.87037	0.908397	0.868687	0.891192	0.889908	0.884259
CYS	UGU	0.311828	0.268817	0.154639	0.333333	0.357143	0.237113	0.282828	0.284211	0.242424	0.263158	0.275862	0.267442	0.293478	0.28125	0.263158
	UGC	0.688172	0.731183	0.845361	0.666667	0.642857	0.762887	0.717172	0.715789	0.757576	0.736842	0.724138	0.732558	0.706522	0.71875	0.736842
ARG	CGU	0.12	0.0669145	0.0836364	0.0969388	0.181373	0.093633	0.112403	0.0781893	0.106299	0.1	0.0719424	0.09375	0.0731707	0.070922	0.0722022
	CGC	0.328889	0.408922	0.432727	0.331633	0.235294	0.41573	0.321705	0.329218	0.338583	0.381481	0.345324	0.394531	0.406504	0.414894	0.404332
	CGA	0.0266667	0.0594796	0.0181818	0.0612245	0.112745	0.0449438	0.0736434	0.0617284	0.0708661	0.0481481	0.028777	0.046875	0.0406504	0.0390071	0.0361011
	CGG	0.391111	0.282528	0.338182	0.311224	0.22549	0.284644	0.310078	0.320988	0.326772	0.325926	0.402878	0.308594	0.317073	0.319149	0.32491
SER	AGU	0.0608108	0.108108	0.046832	0.120521	0.167883	0.0854922	0.0979381	0.107143	0.109415	0.0883117	0.105528	0.0773481	0.0778816	0.0796915	0.0747423
	AGC	0.381757	0.37027	0.449036	0.345277	0.301703	0.38342	0.402062	0.380102	0.391858	0.41039	0.376884	0.414365	0.404984	0.413882	0.409794
ARG	AGA	0.0266667	0.0148699	0.0145455	0.0459184	0.0735294	0.0224719	0.0116279	0.0246914	0.015748	0.00740741	0.0143885	0.0234375	0.00813008	0.0106383	0.0108303
	AGG	0.106667	0.167286	0.112727	0.153061	0.171569	0.138577	0.170543	0.185185	0.141732	0.137037	0.136691	0.132812	0.154472	0.14539	0.151625
GLY	GGU	0.10061	0.11396	0.0758427	0.128713	0.194268	0.110193	0.0914286	0.142857	0.107246	0.106017	0.087963	0.100304	0.0987654	0.0906516	0.0873239
	GGC	0.533537	0.492877	0.539326	0.514851	0.414013	0.490358	0.52	0.48105	0.492754	0.487106	0.509259	0.477204	0.487654	0.507082	0.512676
	GGA	0.097561	0.0655271	0.0421348	0.0825083	0.127389	0.0826446	0.08	0.0728863	0.0898551	0.0744986	0.0648148	0.0729483	0.0617284	0.0708215	0.0732394
	GGG	0.268293	0.327635	0.342697	0.273927	0.264331	0.316804	0.308571	0.303207	0.310145	0.332378	0.337963	0.349544	0.351852	0.331445	0.326761

## Sheet: PKD2
	Species	Felis_catus	Equus_caballus	Bos_taurus	Rhinolophus_ferrumequinum	Mus_musculus	Canis_lupus	Microcebus_murinus	Galeopterus_variegatus	Callithrix_jacchus	Macaca_mulatta	Nomascus_leucogenys	Pongo_abelii	Gorilla_gorilla	Pan_troglodytes	Homo_sapiens
Amino Acid	Codon	XM_011281830.3	XM_005608967.3	XM_024993245.1	XM_033105513.1	XM_006534815.3	XM_544974.4	XM_020284541.1	XM_008574256.1	XM_002745606.3	XM_001099242.3	XM_012499286.1	XM_002814956.2	XM_004039107.2	XM_016951850.1	NM_000297.3
PHE	UUU	0.471698	0.403846	0.411765	0.403846	0.306122	0.472727	0.45	0.465116	0.433962	0.396226	0.377358	0.415094	0.415094	0.425926	0.425926
	UUC	0.528302	0.596154	0.588235	0.596154	0.693878	0.527273	0.55	0.534884	0.566038	0.603774	0.622642	0.584906	0.584906	0.574074	0.574074
LEU	UUA	0.101124	0.0777778	0.0978261	0.0909091	0.0465116	0.125	0.049505	0.115385	0.0869565	0.1	0.0930233	0.0989011	0.0888889	0.101124	0.0898876
	UUG	0.179775	0.2	0.195652	0.193182	0.116279	0.159091	0.158416	0.205128	0.228261	0.2	0.22093	0.208791	0.211111	0.202247	0.213483
	CUU	0.11236	0.0777778	0.108696	0.102273	0.0930233	0.125	0.0990099	0.102564	0.0869565	0.111111	0.0813953	0.0879121	0.0888889	0.0786517	0.0786517
	CUC	0.202247	0.2	0.206522	0.181818	0.174419	0.181818	0.108911	0.179487	0.152174	0.155556	0.174419	0.164835	0.166667	0.168539	0.168539
	CUA	0.0786517	0.111111	0.076087	0.113636	0.0813953	0.102273	0.0594059	0.0769231	0.0978261	0.0777778	0.116279	0.10989	0.1	0.101124	0.101124
	CUG	0.325843	0.333333	0.315217	0.318182	0.488372	0.306818	0.524752	0.320513	0.347826	0.355556	0.313953	0.32967	0.344444	0.348315	0.348315
ILE	AUU	0.357143	0.351852	0.4	0.383333	0.302326	0.472727	0.219512	0.468085	0.381818	0.415094	0.396226	0.415094	0.415094	0.425926	0.415094
	AUC	0.410714	0.407407	0.433333	0.383333	0.581395	0.327273	0.634146	0.340426	0.436364	0.415094	0.433962	0.415094	0.415094	0.407407	0.415094
	AUA	0.232143	0.240741	0.166667	0.233333	0.116279	0.2	0.146341	0.191489	0.181818	0.169811	0.169811	0.169811	0.169811	0.166667	0.169811
VAL	GUU	0.172414	0.157895	0.173077	0.127273	0.0909091	0.169811	0.108108	0.212766	0.105263	0.133333	0.152542	0.133333	0.145161	0.131148	0.145161
	GUC	0.224138	0.210526	0.192308	0.254545	0.254545	0.245283	0.324324	0.212766	0.22807	0.25	0.237288	0.266667	0.258065	0.262295	0.258065
	GUA	0.0862069	0.0877193	0.0576923	0.0909091	0.127273	0.0943396	0.0675676	0.12766	0.105263	0.0833333	0.0677966	0.0833333	0.0645161	0.0655738	0.0806452
	GUG	0.517241	0.54386	0.576923	0.527273	0.527273	0.490566	0.5	0.446809	0.561404	0.533333	0.542373	0.516667	0.532258	0.540984	0.516129
SER	UCU	0.166667	0.144578	0.182927	0.156627	0.0853659	0.168831	0.11236	0.166667	0.180723	0.172414	0.182927	0.166667	0.176471	0.178571	0.178571
	UCC	0.238095	0.168675	0.182927	0.204819	0.292683	0.207792	0.303371	0.183333	0.216867	0.206897	0.219512	0.22619	0.223529	0.214286	0.214286
	UCA	0.0833333	0.0963855	0.0731707	0.0963855	0.0365854	0.0909091	0.101124	0.116667	0.0963855	0.0804598	0.0853659	0.0833333	0.0823529	0.0833333	0.0833333
	UCG	0.0595238	0.13253	0.109756	0.0843373	0.158537	0.0519481	0.101124	0	0.0722892	0.0689655	0.0731707	0.0714286	0.0588235	0.0595238	0.0595238
PRO	CCU	0.0487805	0.125	0.15	0.179487	0.135135	0.114286	0.158879	0.0454545	0.175	0.146341	0.176471	0.142857	0.142857	0.146341	0.142857
	CCC	0.292683	0.3	0.35	0.25641	0.324324	0.342857	0.588785	0.318182	0.35	0.390244	0.411765	0.404762	0.380952	0.365854	0.380952
	CCA	0.243902	0.125	0.2	0.205128	0.162162	0.257143	0.0654206	0.363636	0.225	0.170732	0.205882	0.142857	0.166667	0.195122	0.190476
	CCG	0.414634	0.45	0.3	0.358974	0.378378	0.285714	0.186916	0.272727	0.25	0.292683	0.205882	0.309524	0.309524	0.292683	0.285714
THR	ACU	0.3	0.421053	0.358974	0.425	0.235294	0.333333	0.159091	0.257143	0.384615	0.375	0.4	0.365854	0.358974	0.333333	0.358974
	ACC	0.25	0.184211	0.153846	0.175	0.352941	0.205128	0.409091	0.342857	0.230769	0.25	0.2	0.219512	0.230769	0.25641	0.230769
	ACA	0.35	0.315789	0.410256	0.275	0.323529	0.410256	0.159091	0.342857	0.333333	0.35	0.35	0.317073	0.358974	0.358974	0.358974
	ACG	0.1	0.0789474	0.0769231	0.125	0.0882353	0.0512821	0.272727	0.0571429	0.0512821	0.025	0.05	0.097561	0.0512821	0.0512821	0.0512821
ALA	GCU	0.222222	0.216667	0.25	0.263158	0.15873	0.28	0.103774	0.432432	0.258065	0.258065	0.254237	0.266667	0.266667	0.258065	0.278689
	GCC	0.460317	0.4	0.421875	0.403509	0.333333	0.38	0.415094	0.27027	0.306452	0.306452	0.338983	0.366667	0.333333	0.354839	0.327869
	GCA	0.238095	0.2	0.1875	0.175439	0.269841	0.28	0.113208	0.297297	0.274194	0.241935	0.237288	0.233333	0.216667	0.209677	0.213115
	GCG	0.0793651	0.183333	0.140625	0.157895	0.238095	0.06	0.367925	0	0.16129	0.193548	0.169492	0.133333	0.183333	0.177419	0.180328
TYR	UAU	0.433333	0.366667	0.4	0.464286	0.346154	0.517241	0.413793	0.296296	0.275862	0.344828	0.357143	0.37931	0.37931	0.37931	0.37931
	UAC	0.566667	0.633333	0.6	0.535714	0.653846	0.482759	0.586207	0.703704	0.724138	0.655172	0.642857	0.62069	0.62069	0.62069	0.62069
STOP	UAA	1	0	0	0	1	0	0	0	0	0	0	0	0	0	0
	UAG	0	1	1	1	0	1	0	0	0	0	0	0	0	0	0
	UGA	0	0	0	0	0	0	1	1	1	1	1	1	1	1	1
HIS	CAU	0.529412	0.4	0.5	0.478261	0.4	0.375	0.277778	0.538462	0.473684	0.473684	0.642857	0.526316	0.555556	0.555556	0.555556
	CAC	0.470588	0.6	0.5	0.521739	0.6	0.625	0.722222	0.461538	0.526316	0.526316	0.357143	0.473684	0.444444	0.444444	0.444444
GLN	CAA	0.368421	0.297297	0.351351	0.405405	0.305556	0.419355	0.4	0.428571	0.325	0.333333	0.315789	0.282051	0.307692	0.333333	0.333333
	CAG	0.631579	0.702703	0.648649	0.594595	0.694444	0.580645	0.6	0.571429	0.675	0.666667	0.684211	0.717949	0.692308	0.666667	0.666667
ASN	AAU	0.428571	0.40625	0.441176	0.46875	0.321429	0.451613	0.230769	0.464286	0.529412	0.483871	0.484848	0.5	0.515152	0.515152	0.515152
	AAC	0.571429	0.59375	0.558824	0.53125	0.678571	0.548387	0.769231	0.535714	0.470588	0.516129	0.515152	0.5	0.484848	0.484848	0.484848
LYS	AAA	0.575758	0.53125	0.636364	0.514286	0.642857	0.638889	0.340909	0.676471	0.647059	0.617647	0.636364	0.617647	0.617647	0.617647	0.617647
	AAG	0.424242	0.46875	0.363636	0.485714	0.357143	0.361111	0.659091	0.323529	0.352941	0.382353	0.363636	0.382353	0.382353	0.382353	0.382353
ASP	GAU	0.508772	0.535714	0.464286	0.5	0.444444	0.527273	0.328571	0.4375	0.535714	0.45614	0.509434	0.5	0.490909	0.490909	0.490909
	GAC	0.491228	0.464286	0.535714	0.5	0.555556	0.472727	0.671429	0.5625	0.464286	0.54386	0.490566	0.5	0.509091	0.509091	0.509091
GLU	GAA	0.417722	0.443038	0.443038	0.443038	0.27027	0.479452	0.246575	0.461538	0.45	0.454545	0.460526	0.454545	0.461538	0.461538	0.461538
	GAG	0.582278	0.556962	0.556962	0.556962	0.72973	0.520548	0.753425	0.538462	0.55	0.545455	0.539474	0.545455	0.538462	0.538462	0.538462
CYS	UGU	0.7	0.6	0.6	0.583333	0.583333	0.777778	0.255319	0.7	0.5	0.5	0.6	0.5	0.5	0.5	0.461538
	UGC	0.3	0.4	0.4	0.416667	0.416667	0.222222	0.744681	0.3	0.5	0.5	0.4	0.5	0.5	0.5	0.538462
ARG	CGU	0.0909091	0.0253165	0.0632911	0.0263158	0.037037	0.0533333	0.0275229	0.0555556	0.0519481	0.0519481	0.0694444	0.0526316	0.0512821	0.0512821	0.0519481
	CGC	0.142857	0.151899	0.151899	0.184211	0.222222	0.173333	0.486239	0.0925926	0.155844	0.155844	0.152778	0.157895	0.166667	0.166667	0.155844
	CGA	0.142857	0.189873	0.189873	0.171053	0.160494	0.2	0.110092	0.240741	0.194805	0.220779	0.222222	0.210526	0.217949	0.217949	0.220779
	CGG	0.207792	0.253165	0.202532	0.223684	0.222222	0.173333	0.137615	0.166667	0.220779	0.220779	0.194444	0.223684	0.217949	0.217949	0.220779
SER	AGU	0.22619	0.192771	0.195122	0.192771	0.158537	0.233766	0.123596	0.25	0.192771	0.206897	0.207317	0.202381	0.2	0.214286	0.202381
	AGC	0.22619	0.26506	0.256098	0.26506	0.268293	0.246753	0.258427	0.283333	0.240964	0.264368	0.231707	0.25	0.258824	0.25	0.261905
ARG	AGA	0.207792	0.202532	0.177215	0.223684	0.160494	0.2	0.12844	0.240741	0.155844	0.142857	0.152778	0.144737	0.141026	0.141026	0.142857
	AGG	0.207792	0.177215	0.21519	0.171053	0.197531	0.2	0.110092	0.203704	0.220779	0.207792	0.208333	0.210526	0.205128	0.205128	0.207792
GLY	GGU	0.123288	0.111111	0.16	0.128571	0.16	0.153846	0.0615385	0.0930233	0.164384	0.128571	0.133333	0.111111	0.128571	0.128571	0.128571
	GGC	0.438356	0.388889	0.333333	0.357143	0.4	0.369231	0.507692	0.302326	0.410959	0.414286	0.416667	0.444444	0.414286	0.414286	0.414286
	GGA	0.219178	0.263889	0.266667	0.3	0.24	0.276923	0.2	0.325581	0.232877	0.242857	0.3	0.25	0.257143	0.271429	0.257143
	GGG	0.219178	0.236111	0.24	0.214286	0.2	0.2	0.230769	0.27907	0.191781	0.214286	0.15	0.194444	0.2	0.185714	0.2

## Sheet: ATP6V0D2
	Species	Felis_catus	Equus_caballus	Bos_taurus	Rhinolophus_ferrumequinum	Mus_musculus	Canis_lupus	Microcebus_murinus	Galeopterus_variegatus	Callithrix_jacchus	Macaca_mulatta	Nomascus_leucogenys	Pongo_abelii	Gorilla_gorilla	Pan_troglodytes	Homo_sapiens
Amino Acid	Codon	XM_023248446.1	XM_023648368.1	XM_015474531.2	XM_033125669.1	NM_175406.3	XM_535118.4	XM_012774244.2	XM_008572568.1	XM_002759043.3	XM_001082286.3	XM_003268265.1	NM_001132906.2	XM_004047240.2	XM_009455597.2	NM_152565.1
PHE	UUU	0.5	0.25	0.478261	0.52381	0.4	0.619048	0.363636	0.454545	0.619048	0.52381	0.571429	0.571429	0.47619	0.52381	0.52381
	UUC	0.5	0.75	0.521739	0.47619	0.6	0.380952	0.636364	0.545455	0.380952	0.47619	0.428571	0.428571	0.52381	0.47619	0.47619
LEU	UUA	0.075	0.1	0.0243902	0.0243902	0.113636	0.0731707	0.0731707	0.0714286	0.0697674	0.0697674	0.0697674	0.0714286	0.0697674	0.0697674	0.0697674
	UUG	0.175	0.05	0.097561	0.121951	0.159091	0.195122	0.121951	0.190476	0.162791	0.186047	0.186047	0.166667	0.139535	0.186047	0.186047
	CUU	0.075	0.05	0.0243902	0.0731707	0.113636	0.097561	0.121951	0.0952381	0.0930233	0.116279	0.0930233	0.142857	0.0930233	0.0930233	0.0930233
	CUC	0.1	0.2	0.195122	0.146341	0.181818	0.170732	0.146341	0.166667	0.162791	0.162791	0.186047	0.142857	0.186047	0.186047	0.186047
	CUA	0.05	0.05	0.121951	0.0487805	0.136364	0.0487805	0.0243902	0.047619	0.116279	0.0930233	0.116279	0.142857	0.116279	0.116279	0.116279
	CUG	0.525	0.55	0.536585	0.585366	0.295455	0.414634	0.512195	0.428571	0.395349	0.372093	0.348837	0.333333	0.395349	0.348837	0.348837
ILE	AUU	0.611111	0.684211	0.473684	0.444444	0.5	0.611111	0.55	0.647059	0.631579	0.631579	0.7	0.65	0.65	0.65	0.65
	AUC	0.277778	0.263158	0.473684	0.5	0.3125	0.277778	0.3	0.235294	0.210526	0.263158	0.2	0.25	0.25	0.25	0.25
	AUA	0.111111	0.0526316	0.0526316	0.0555556	0.1875	0.111111	0.15	0.117647	0.157895	0.105263	0.1	0.1	0.1	0.1	0.1
VAL	GUU	0.15	0.125	0.136364	0.047619	0.333333	0.15	0.157895	0.142857	0.157895	0.166667	0.166667	0.176471	0.166667	0.166667	0.166667
	GUC	0.2	0.25	0.318182	0.285714	0.190476	0.2	0.105263	0.190476	0.157895	0.166667	0.166667	0.176471	0.166667	0.166667	0.166667
	GUA	0.15	0.0625	0.181818	0.047619	0.0952381	0.2	0.210526	0.190476	0.263158	0.277778	0.277778	0.294118	0.277778	0.277778	0.277778
	GUG	0.5	0.5625	0.363636	0.619048	0.380952	0.45	0.526316	0.47619	0.421053	0.388889	0.388889	0.352941	0.388889	0.388889	0.388889
SER	UCU	0.214286	0.166667	0.166667	0.111111	0.214286	0.230769	0.214286	0.214286	0.230769	0.214286	0.214286	0.214286	0.214286	0.214286	0.214286
	UCC	0.214286	0.333333	0.222222	0.277778	0.142857	0.230769	0.214286	0.214286	0.230769	0.214286	0.214286	0.214286	0.214286	0.214286	0.214286
	UCA	0.0714286	0.166667	0.0555556	0.0555556	0.214286	0.0769231	0.142857	0.142857	0.153846	0.142857	0.142857	0.142857	0.142857	0.142857	0.142857
	UCG	0.0714286	0	0	0.0555556	0	0.0769231	0	0	0	0	0	0	0	0	0
PRO	CCU	0.454545	0.1	0.384615	0.166667	0.181818	0.363636	0.363636	0.454545	0.363636	0.363636	0.363636	0.333333	0.363636	0.363636	0.363636
	CCC	0.0909091	0.3	0.307692	0.5	0.363636	0.0909091	0.181818	0.181818	0.272727	0.272727	0.272727	0.25	0.272727	0.272727	0.272727
	CCA	0.363636	0.2	0.0769231	0.25	0.454545	0.363636	0.363636	0.272727	0.363636	0.272727	0.363636	0.333333	0.363636	0.363636	0.363636
	CCG	0.0909091	0.4	0.230769	0.0833333	0	0.181818	0.0909091	0.0909091	0	0.0909091	0	0.0833333	0	0	0
THR	ACU	0.227273	0.3	0.304348	0.304348	0.318182	0.227273	0.238095	0.380952	0.285714	0.3	0.3	0.3	0.35	0.35	0.35
	ACC	0.272727	0.4	0.347826	0.304348	0.272727	0.318182	0.333333	0.285714	0.238095	0.3	0.3	0.3	0.25	0.25	0.25
	ACA	0.363636	0.1	0.217391	0.0869565	0.318182	0.363636	0.285714	0.285714	0.380952	0.25	0.3	0.3	0.3	0.35	0.3
	ACG	0.136364	0.2	0.130435	0.304348	0.0909091	0.0909091	0.142857	0.047619	0.0952381	0.15	0.1	0.1	0.1	0.05	0.1
ALA	GCU	0.421053	0.277778	0.227273	0.210526	0.4	0.421053	0.25	0.315789	0.3	0.35	0.35	0.333333	0.35	0.35	0.35
	GCC	0.105263	0.388889	0.318182	0.263158	0.2	0.157895	0.2	0.157895	0.25	0.15	0.15	0.142857	0.15	0.15	0.15
	GCA	0.473684	0.277778	0.272727	0.315789	0.35	0.368421	0.5	0.421053	0.4	0.45	0.4	0.380952	0.4	0.45	0.4
	GCG	0	0.0555556	0.181818	0.210526	0.05	0.0526316	0.05	0.105263	0.05	0.05	0.1	0.142857	0.1	0.05	0.1
TYR	UAU	0.368421	0.133333	0.352941	0.315789	0.555556	0.368421	0.421053	0.368421	0.473684	0.473684	0.473684	0.421053	0.526316	0.526316	0.526316
	UAC	0.631579	0.866667	0.647059	0.684211	0.444444	0.631579	0.578947	0.631579	0.526316	0.526316	0.526316	0.578947	0.473684	0.473684	0.473684
STOP	UAA	1	1	1	1	1	1	0	1	1	1	1	1	1	1	1
	UAG	0	0	0	0	0	0	1	0	0	0	0	0	0	0	0
	UGA	0	0	0	0	0	0	0	0	0	0	0	0	0	0	0
HIS	CAU	0.75	0.555556	0.4	0.444444	0.714286	0.75	0.625	0.625	0.75	0.777778	0.666667	0.75	0.75	0.666667	0.666667
	CAC	0.25	0.444444	0.6	0.555556	0.285714	0.25	0.375	0.375	0.25	0.222222	0.333333	0.25	0.25	0.333333	0.333333
GLN	CAA	0.615385	0.545455	0.416667	0.454545	0.416667	0.615385	0.538462	0.538462	0.307692	0.384615	0.333333	0.307692	0.357143	0.333333	0.333333
	CAG	0.384615	0.454545	0.583333	0.545455	0.583333	0.384615	0.461538	0.461538	0.692308	0.615385	0.666667	0.692308	0.642857	0.666667	0.666667
ASN	AAU	0.578947	0.5	0.454545	0.235294	0.611111	0.65	0.6	0.631579	0.7	0.6	0.6	0.619048	0.631579	0.6	0.6
	AAC	0.421053	0.5	0.545455	0.764706	0.388889	0.35	0.4	0.368421	0.3	0.4	0.4	0.380952	0.368421	0.4	0.4
LYS	AAA	0.5	0.526316	0.315789	0.363636	0.428571	0.5	0.5	0.52381	0.5	0.55	0.65	0.6	0.6	0.6	0.6
	AAG	0.5	0.473684	0.684211	0.636364	0.571429	0.5	0.5	0.47619	0.5	0.45	0.35	0.4	0.4	0.4	0.4
ASP	GAU	0.388889	0.416667	0.333333	0.352941	0.315789	0.5	0.352941	0.352941	0.375	0.235294	0.3125	0.266667	0.294118	0.3125	0.3125
	GAC	0.611111	0.583333	0.666667	0.647059	0.684211	0.5	0.647059	0.647059	0.625	0.764706	0.6875	0.733333	0.705882	0.6875	0.6875
GLU	GAA	0.5625	0.363636	0.235294	0.575758	0.40625	0.59375	0.5	0.46875	0.558824	0.53125	0.545455	0.545455	0.545455	0.545455	0.545455
	GAG	0.4375	0.636364	0.764706	0.424242	0.59375	0.40625	0.5	0.53125	0.441176	0.46875	0.454545	0.454545	0.454545	0.454545	0.454545
CYS	UGU	0.3	0.3	0.363636	0.3	0.4	0.4	0.3	0.6	0.555556	0.555556	0.555556	0.555556	0.555556	0.555556	0.555556
	UGC	0.7	0.7	0.636364	0.7	0.6	0.6	0.7	0.4	0.444444	0.444444	0.444444	0.444444	0.444444	0.444444	0.444444
ARG	CGU	0.176471	0.0666667	0.111111	0.142857	0.0588235	0.176471	0.125	0.1875	0.2	0.142857	0.2	0.2	0.214286	0.2	0.2
	CGC	0.117647	0.266667	0.111111	0.142857	0.117647	0.117647	0.125	0.125	0.0666667	0.0714286	0.0666667	0.0666667	0.0714286	0.0666667	0.0666667
	CGA	0.117647	0.133333	0.111111	0.142857	0.117647	0.0588235	0.125	0.125	0.133333	0.142857	0.2	0.2	0.214286	0.2	0.2
	CGG	0.117647	0.133333	0.333333	0.142857	0.117647	0.176471	0.125	0.125	0.2	0.214286	0.133333	0.133333	0.0714286	0.133333	0.133333
SER	AGU	0.214286	0.0833333	0.277778	0.166667	0.0714286	0.0769231	0.214286	0.214286	0.153846	0.285714	0.214286	0.214286	0.214286	0.214286	0.214286
	AGC	0.214286	0.25	0.277778	0.333333	0.357143	0.307692	0.214286	0.214286	0.230769	0.142857	0.214286	0.214286	0.214286	0.214286	0.214286
ARG	AGA	0.294118	0.333333	0.166667	0.285714	0.294118	0.352941	0.5	0.3125	0.266667	0.285714	0.266667	0.266667	0.285714	0.266667	0.266667
	AGG	0.176471	0.0666667	0.166667	0.142857	0.294118	0.117647	0	0.125	0.133333	0.142857	0.133333	0.133333	0.142857	0.133333	0.133333
GLY	GGU	0.294118	0.0714286	0.133333	0.176471	0.1875	0.235294	0.1875	0.25	0.352941	0.368421	0.315789	0.368421	0.315789	0.315789	0.315789
	GGC	0.411765	0.642857	0.533333	0.411765	0.4375	0.411765	0.5625	0.5	0.352941	0.263158	0.315789	0.263158	0.315789	0.315789	0.315789
	GGA	0.176471	0.0714286	0.133333	0.294118	0.125	0.294118	0.125	0.125	0.176471	0.210526	0.210526	0.210526	0.210526	0.210526	0.210526
	GGG	0.117647	0.214286	0.2	0.117647	0.25	0.0588235	0.125	0.125	0.117647	0.157895	0.157895	0.157895	0.157895	0.157895	0.157895
