# Supplementary material for: Calculating and comparing codon usage values in rare disease genes highlights codon clustering with disease-and tissue- specific hierarchy
Source: PLoS One. 2022 Mar 31;17(3):e0265469. doi: 10.1371/journal.pone.0265469 (PMC8970475; doi:10.1371/journal.pone.0265469)
Supplement: S8 Table — Every gene is divided in a specific page (on the bottom) across species (on the top). (XLS) [file pone.0265469.s010.xls]

## Sheet: AQP6
	Species	Felis_catus	Equus_caballus	Bos_taurus	Rhinolophus_ferrumequinum	Mus_musculus	Canis_lupus	Microcebus_murinus	Galeopterus_variegatus	Callithrix_jacchus	Macaca_mulatta	Nomascus_leucogenys	Pongo_abelii	Gorilla_gorilla	Pan_troglodytes	Homo_sapiens
Amino Acid	Codon	XM_023257027.1	XM_023643518.1	XM_002687279.5	XM_033117626.1	XM_006520350.3	XM_845359.5	XM_012761908.2	XM_008582967.1	XM_002752408.3	XM_015151688.1	XM_003252169.1	XM_002823204.2	XM_004053098.2	XM_001157230.4	NM_001652.3
PHE	UUU	0.230769	0.454545	0.357143	0.307692	0.363636	0.153846	0.307692	0.384615	0.230769	0.181818	0.153846	0.153846	0.153846	0.153846	0.153846
	UUC	0.769231	0.545455	0.642857	0.692308	0.636364	0.846154	0.692308	0.615385	0.769231	0.818182	0.846154	0.846154	0.846154	0.846154	0.846154
LEU	UUA	0	0	0	0	0	0	0	0.0714286	0	0	0	0	0	0	0
	UUG	0.0714286	0.0952381	0.166667	0.117647	0.0689655	0.0322581	0.103448	0	0.0322581	0.0588235	0.0322581	0.0322581	0.0322581	0.03125	0.03125
	CUU	0.0714286	0.142857	0.0666667	0.0882353	0.310345	0.0645161	0.137931	0.142857	0.16129	0.294118	0.16129	0.16129	0.16129	0.15625	0.15625
	CUC	0.178571	0.190476	0.266667	0.264706	0.137931	0.225806	0.103448	0.107143	0.129032	0.117647	0.16129	0.16129	0.16129	0.15625	0.15625
	CUA	0.0357143	0	0	0	0	0	0.0344828	0	0.0645161	0.0588235	0.0322581	0.0322581	0.0322581	0.03125	0.03125
	CUG	0.642857	0.571429	0.5	0.529412	0.482759	0.677419	0.62069	0.678571	0.612903	0.470588	0.612903	0.612903	0.612903	0.625	0.625
ILE	AUU	0.222222	0.2	0.0625	0.0555556	0.363636	0.125	0.421053	0.352941	0.176471	0.307692	0.214286	0.357143	0.285714	0.266667	0.266667
	AUC	0.666667	0.8	0.9375	0.833333	0.636364	0.8125	0.526316	0.647059	0.823529	0.692308	0.785714	0.642857	0.714286	0.733333	0.733333
	AUA	0.111111	0	0	0.111111	0	0.0625	0.0526316	0	0	0	0	0	0	0	0
VAL	GUU	0.09375	0.037037	0.0357143	0.0769231	0.217391	0.16	0.147059	0.0909091	0	0.0645161	0	0	0	0	0
	GUC	0.28125	0.333333	0.25	0.192308	0.26087	0.16	0.294118	0.272727	0.321429	0.290323	0.322581	0.3125	0.34375	0.322581	0.322581
	GUA	0.0625	0.037037	0	0.0384615	0.0434783	0.04	0.0882353	0.030303	0.0357143	0.0645161	0.0322581	0.03125	0.0625	0.0645161	0.0645161
	GUG	0.5625	0.592593	0.714286	0.692308	0.478261	0.64	0.470588	0.606061	0.642857	0.580645	0.645161	0.65625	0.59375	0.612903	0.612903
SER	UCU	0.047619	0.0625	0.047619	0.1	0.277778	0.1	0.173913	0.166667	0.15	0.181818	0.15	0.1	0.1	0.1	0.1
	UCC	0.380952	0.375	0.333333	0.25	0.333333	0.3	0.217391	0.333333	0.35	0.363636	0.3	0.35	0.35	0.35	0.35
	UCA	0.142857	0.25	0.142857	0.1	0.166667	0.2	0.173913	0.125	0.15	0.0909091	0.1	0.15	0.2	0.2	0.2
	UCG	0.142857	0.0625	0.142857	0.3	0	0.1	0.173913	0.0416667	0.05	0.0454545	0.15	0.1	0.05	0.05	0.05
PRO	CCU	0.166667	0.166667	0.4	0.153846	0.363636	0.166667	0.230769	0.272727	0.357143	0.423077	0.0714286	0.0714286	0.0769231	0.0769231	0.0769231
	CCC	0.583333	0.333333	0.5	0.461538	0.181818	0.583333	0.461538	0.363636	0.428571	0.269231	0.5	0.5	0.461538	0.538462	0.538462
	CCA	0.166667	0.333333	0.1	0.153846	0.363636	0	0.307692	0.272727	0.142857	0.153846	0.142857	0.142857	0.153846	0.153846	0.153846
	CCG	0.0833333	0.166667	0	0.230769	0.0909091	0.25	0	0.0909091	0.0714286	0.153846	0.285714	0.285714	0.307692	0.230769	0.230769
THR	ACU	0.15	0.0666667	0.173913	0.214286	0.222222	0.125	0.1	0.210526	0.130435	0.210526	0.157895	0.2	0.1	0.105263	0.1
	ACC	0.5	0.4	0.434783	0.392857	0.388889	0.583333	0.45	0.368421	0.391304	0.421053	0.421053	0.4	0.5	0.473684	0.5
	ACA	0.15	0.2	0.0869565	0.25	0.222222	0.166667	0.35	0.421053	0.304348	0.210526	0.263158	0.25	0.25	0.263158	0.25
	ACG	0.2	0.333333	0.304348	0.142857	0.166667	0.125	0.1	0	0.173913	0.157895	0.157895	0.15	0.15	0.157895	0.15
ALA	GCU	0.333333	0.354839	0.243243	0.2	0.352941	0.181818	0.424242	0.333333	0.222222	0.243243	0.190476	0.205128	0.205128	0.205128	0.184211
	GCC	0.466667	0.451613	0.513514	0.566667	0.441176	0.606061	0.363636	0.435897	0.555556	0.513514	0.47619	0.461538	0.487179	0.487179	0.5
	GCA	0.133333	0.129032	0.162162	0.133333	0.0588235	0.0606061	0.181818	0.205128	0.138889	0.162162	0.238095	0.230769	0.179487	0.179487	0.184211
	GCG	0.0666667	0.0645161	0.0810811	0.1	0.147059	0.151515	0.030303	0.025641	0.0833333	0.0810811	0.0952381	0.102564	0.128205	0.128205	0.131579
TYR	UAU	0.4	0.5	0.2	0.4	0.166667	0.2	0.2	0.4	0.5	1	0.75	0.75	0.75	0.75	0.75
	UAC	0.6	0.5	0.8	0.6	0.833333	0.8	0.8	0.6	0.5	0	0.25	0.25	0.25	0.25	0.25
STOP	UAA	0	0	0	0	0	0	0	0	0	0	0	0	0	0	0
	UAG	1	1	1	1	0	1	0	1	1	0	0	0	0	0	0
	UGA	0	0	0	0	1	0	1	0	0	1	1	1	1	1	1
HIS	CAU	0.333333	0	0	0.2	0.4	0	0	0.2	0.285714	0.181818	0	0	0	0	0
	CAC	0.666667	1	1	0.8	0.6	1	1	0.8	0.714286	0.818182	1	1	1	1	1
GLN	CAA	0.230769	0.4	0	0	0	0.0909091	0.1	0	0	0.153846	0	0	0	0	0
	CAG	0.769231	0.6	1	1	1	0.909091	0.9	1	1	0.846154	1	1	1	1	1
ASN	AAU	0.111111	0	0.142857	0	0.2	0.285714	0.166667	0.125	0.142857	0.142857	0.333333	0	0.166667	0.166667	0.166667
	AAC	0.888889	1	0.857143	1	0.8	0.714286	0.833333	0.875	0.857143	0.857143	0.666667	1	0.833333	0.833333	0.833333
LYS	AAA	0.333333	0.571429	0.428571	0.125	0	0.166667	0.2	0.4	0.2	0.5	0.166667	0.166667	0.166667	0.166667	0.166667
	AAG	0.666667	0.428571	0.571429	0.875	1	0.833333	0.8	0.6	0.8	0.5	0.833333	0.833333	0.833333	0.833333	0.833333
ASP	GAU	0.333333	0.333333	0	0	1	0.2	0.2	0.4	0.25	0.333333	0.25	0.25	0.25	0.25	0.25
	GAC	0.666667	0.666667	1	1	0	0.8	0.8	0.6	0.75	0.666667	0.75	0.75	0.75	0.75	0.75
GLU	GAA	0.363636	0.2	0.5	0.3	0	0.3	0.181818	0.230769	0.25	0.363636	0.111111	0.111111	0.111111	0.111111	0.111111
	GAG	0.636364	0.8	0.5	0.7	1	0.7	0.818182	0.769231	0.75	0.636364	0.888889	0.888889	0.888889	0.888889	0.888889
CYS	UGU	0.5	0.2	0.25	0.75	0.833333	0.666667	0.666667	0.666667	0.5	0.428571	0.333333	0.333333	0.333333	0.333333	0.333333
	UGC	0.5	0.8	0.75	0.25	0.166667	0.333333	0.333333	0.333333	0.5	0.571429	0.666667	0.666667	0.666667	0.666667	0.666667
ARG	CGU	0.428571	0.25	0.1	0.166667	0	0.25	0.125	0.181818	0	0.176471	0.181818	0.222222	0.3	0.3	0.3
	CGC	0.142857	0.25	0.1	0.333333	0.166667	0.125	0.125	0.181818	0.3	0.117647	0.272727	0.222222	0.2	0.2	0.2
	CGA	0.142857	0.125	0.2	0.333333	0.166667	0.125	0.375	0.0909091	0.2	0.117647	0.0909091	0.111111	0.1	0.1	0.1
	CGG	0	0.25	0.4	0.166667	0.5	0.25	0	0.0909091	0.2	0.0588235	0.181818	0.222222	0.2	0.2	0.2
SER	AGU	0.0952381	0	0.0952381	0.05	0	0.1	0.130435	0.166667	0.05	0.0454545	0.05	0.15	0.1	0.1	0.1
	AGC	0.190476	0.25	0.238095	0.2	0.222222	0.2	0.130435	0.166667	0.25	0.272727	0.25	0.15	0.2	0.2	0.2
ARG	AGA	0.285714	0.125	0.1	0	0	0.125	0.125	0.0909091	0.1	0.0588235	0	0	0	0	0
	AGG	0	0	0.1	0	0.166667	0.125	0.25	0.363636	0.2	0.470588	0.272727	0.222222	0.2	0.2	0.2
GLY	GGU	0.0434783	0.0588235	0.0434783	0.04	0.0869565	0.0416667	0.0384615	0.047619	0	0.106383	0.0322581	0.03125	0.0333333	0.0666667	0.0333333
	GGC	0.347826	0.411765	0.391304	0.36	0.347826	0.375	0.307692	0.333333	0.392857	0.340426	0.322581	0.34375	0.333333	0.333333	0.333333
	GGA	0.130435	0.117647	0.173913	0.08	0.130435	0.125	0.115385	0.238095	0.0357143	0.170213	0.129032	0.125	0.133333	0.133333	0.133333
	GGG	0.478261	0.411765	0.391304	0.52	0.434783	0.458333	0.538462	0.380952	0.571429	0.382979	0.516129	0.5	0.5	0.466667	0.5

## Sheet: ATP6V1G3
	Species	Felis_catus	Equus_caballus	Bos_taurus	Rhinolophus_ferrumequinum	Mus_musculus	Canis_lupus	Microcebus_murinus	Galeopterus_variegatus	Callithrix_jacchus	Macaca_mulatta	Nomascus_leucogenys	Pongo_abelii	Gorilla_gorilla	Pan_troglodytes	Homo_sapiens
Amino Acid	Codon	XM_003999355.4	XM_001493132.4	XM_024976908.1	XM_033099715.1	NM_177397.3	XM_547375.4	XM_012744489.1	XM_008563852.1	XM_002760677.4	XM_015120759.1	XM_003264515.2	XM_002809655.2	XM_019037831.1	XM_016951406.1	NM_001320218.1
PHE	UUU	1	1	1	1	0	1	1	1	1	1	1	1	1	1	1
	UUC	0	0	0	0	1	0	0	0	0	0	0	0	0	0	0
LEU	UUA	0	0	0.25	0.125	0	0	0	0	0	0.2	0	0	0	0	0
	UUG	0.272727	0.222222	0.125	0.125	0.2	0.2	0.111111	0.1	0.222222	0.2	0.2	0.2	0.2	0.2	0.2
	CUU	0.181818	0.111111	0.125	0.125	0	0.3	0.111111	0.1	0.222222	0.3	0.3	0.3	0.3	0.3	0.3
	CUC	0.272727	0.333333	0	0.25	0.2	0	0.333333	0.3	0.222222	0.2	0.2	0.2	0.2	0.2	0.2
	CUA	0.0909091	0.222222	0.125	0	0.3	0.2	0.222222	0.1	0.333333	0.1	0.3	0.3	0.3	0.3	0.3
	CUG	0.181818	0.111111	0.375	0.375	0.3	0.3	0.222222	0.4	0	0	0	0	0	0	0
ILE	AUU	0.2	0	0	0.142857	0.2	0	0	0.125	0	0.142857	0	0.166667	0.166667	0.166667	0.166667
	AUC	0.4	0.571429	0.571429	0.428571	0.4	0.5	0.6	0.25	0.5	0.285714	0.4	0.333333	0.333333	0.333333	0.333333
	AUA	0.4	0.428571	0.428571	0.428571	0.4	0.5	0.4	0.625	0.5	0.571429	0.6	0.5	0.5	0.5	0.5
VAL	GUU	0.142857	0.25	0.142857	0.166667	0	0.2	0	0	0	0	0	0	0	0	0
	GUC	0.142857	0.25	0.428571	0.166667	0.2	0.2	0.25	0.25	0.2	0.25	0.25	0.25	0.25	0.25	0.25
	GUA	0.428571	0	0	0.166667	0	0.2	0	0.25	0.2	0.25	0.25	0.25	0.25	0.25	0.25
	GUG	0.285714	0.5	0.428571	0.5	0.8	0.4	0.75	0.5	0.6	0.5	0.5	0.5	0.5	0.5	0.5
SER	UCU	0.428571	0.3	0.166667	0.25	0.25	0.111111	0.142857	0.222222	0	0.375	0.375	0.375	0.375	0.428571	0.5
	UCC	0	0	0.166667	0.125	0	0.222222	0.142857	0.111111	0	0	0	0	0	0	0
	UCA	0.142857	0.1	0	0.125	0	0.111111	0	0.111111	0.25	0.125	0.125	0.125	0.125	0.142857	0.125
	UCG	0	0	0	0	0.125	0	0.285714	0	0	0	0	0	0	0	0
PRO	CCU	0	0	0	0	0	0	0	0	0	0	0	0	0	0	0
	CCC	0	0	0	0	0	0	0	0	0	0	0	0	0	0	0
	CCA	0	1	0	1	1	0	1	1	0.5	1	1	1	1	1	1
	CCG	1	0	1	0	0	1	0	0	0.5	0	0	0	0	0	0
THR	ACU	0	0	0.333333	0	0	0	0	0	0.333333	0	0.2	0	0	0	0.4
	ACC	0.666667	0.666667	0.666667	0.75	0.5	0.666667	0.5	0.666667	0.166667	0.333333	0.2	0.333333	0.333333	0.333333	0.2
	ACA	0.333333	0.333333	0	0.25	0.25	0.333333	0.5	0.333333	0.5	0.333333	0.2	0.333333	0.666667	0.666667	0.4
	ACG	0	0	0	0	0.25	0	0	0	0	0.333333	0.4	0.333333	0	0	0
ALA	GCU	0.285714	0.166667	0.166667	0.166667	0.375	0.142857	0.125	0.125	0.125	0	0	0	0	0	0.142857
	GCC	0.428571	0.166667	0.166667	0.333333	0.25	0.571429	0.5	0.375	0.5	0.666667	0.666667	0.666667	0.666667	0.666667	0.571429
	GCA	0.285714	0.5	0.166667	0.333333	0.25	0.285714	0.375	0.5	0.375	0.333333	0.333333	0.333333	0.333333	0.333333	0.285714
	GCG	0	0.166667	0.5	0.166667	0.125	0	0	0	0	0	0	0	0	0	0
TYR	UAU	0	0	0	0	0	0	0.333333	0.25	0	0	0.25	0.25	0.25	0.25	0.25
	UAC	1	1	1	1	1	1	0.666667	0.75	1	1	0.75	0.75	0.75	0.75	0.75
STOP	UAA	1	1	1	1	0	1	1	0	1	1	1	1	1	1	1
	UAG	0	0	0	0	0	0	0	0	0	0	0	0	0	0	0
	UGA	0	0	0	0	1	0	0	1	0	0	0	0	0	0	0
HIS	CAU	0	0	1	0	0.5	0.333333	0.25	0	0.25	0.5	0.333333	0.333333	0.333333	0.333333	0.333333
	CAC	1	1	0	1	0.5	0.666667	0.75	1	0.75	0.5	0.666667	0.666667	0.666667	0.666667	0.666667
GLN	CAA	0.3	0.357143	0.375	0.363636	0.166667	0.4	0.363636	0.363636	0.307692	0.333333	0.333333	0.307692	0.333333	0.333333	0.333333
	CAG	0.7	0.642857	0.625	0.636364	0.833333	0.6	0.636364	0.636364	0.692308	0.666667	0.666667	0.692308	0.666667	0.666667	0.666667
ASN	AAU	0.333333	0.4	0.75	0	0	0.285714	0.2	0.166667	0.5	0.5	0.5	0.5	0.5	0.571429	0.571429
	AAC	0.666667	0.6	0.25	1	1	0.714286	0.8	0.833333	0.5	0.5	0.5	0.5	0.5	0.428571	0.428571
LYS	AAA	0.294118	0.333333	0.555556	0.3125	0.3125	0.4375	0.3125	0.3125	0.333333	0.285714	0.333333	0.333333	0.333333	0.375	0.3125
	AAG	0.705882	0.666667	0.444444	0.6875	0.6875	0.5625	0.6875	0.6875	0.666667	0.714286	0.666667	0.666667	0.666667	0.625	0.6875
ASP	GAU	0.25	0.25	0.8	0.333333	0.333333	0.5	0	0.4	0.333333	0.4	0.4	0.4	0.4	0.4	0.4
	GAC	0.75	0.75	0.2	0.666667	0.666667	0.5	1	0.6	0.666667	0.6	0.6	0.6	0.6	0.6	0.6
GLU	GAA	0.538462	0.857143	0.615385	0.538462	0.538462	0.666667	0.666667	0.692308	0.833333	0.769231	0.769231	0.769231	0.769231	0.75	0.769231
	GAG	0.461538	0.142857	0.384615	0.461538	0.461538	0.333333	0.333333	0.307692	0.166667	0.230769	0.230769	0.230769	0.230769	0.25	0.230769
CYS	UGU	0	1	1	1	0.5	1	1	1	1	1	1	1	1	1	1
	UGC	1	0	0	0	0.5	0	0	0	0	0	0	0	0	0	0
ARG	CGU	0	0	0	0	0	0	0	0	0	0	0	0	0	0	0
	CGC	0	0	0.142857	0	0.142857	0	0.125	0	0.125	0	0	0	0	0	0
	CGA	0.375	0.142857	0.428571	0.285714	0.142857	0.142857	0.125	0.142857	0.25	0.285714	0.333333	0.285714	0.285714	0.285714	0.333333
	CGG	0	0	0	0	0	0	0.25	0.142857	0	0.142857	0	0.142857	0.142857	0.142857	0.166667
SER	AGU	0.142857	0.3	0.166667	0.125	0	0.333333	0.142857	0.222222	0.5	0.375	0.25	0.25	0.25	0.142857	0.125
	AGC	0.285714	0.3	0.5	0.375	0.625	0.222222	0.285714	0.333333	0.25	0.125	0.25	0.25	0.25	0.285714	0.25
ARG	AGA	0.375	0.714286	0.285714	0.571429	0.428571	0.714286	0.375	0.428571	0.25	0.571429	0.666667	0.571429	0.571429	0.571429	0.5
	AGG	0.25	0.142857	0.142857	0.142857	0.285714	0.142857	0.125	0.285714	0.375	0	0	0	0	0	0
GLY	GGU	0	0	0.25	0	0	0	0.285714	0	0	0	0	0.25	0	0	0
	GGC	0	0	0.25	0.333333	0.25	0.25	0.142857	0.333333	0.2	0.2	0.2	0	0.2	0.2	0.142857
	GGA	0.4	0.4	0.25	0.333333	0.5	0.25	0.142857	0.333333	0.4	0.6	0.2	0.5	0.4	0.4	0.428571
	GGG	0.6	0.6	0.25	0.333333	0.25	0.5	0.428571	0.333333	0.4	0.2	0.6	0.25	0.4	0.4	0.428571

## Sheet: BBOX1
	Species	Felis_catus	Equus_caballus	Bos_taurus	Rhinolophus_ferrumequinum	Mus_musculus	Canis_lupus	Microcebus_murinus	Galeopterus_variegatus	Callithrix_jacchus	Macaca_mulatta	Nomascus_leucogenys	Pongo_abelii	Gorilla_gorilla	Pan_troglodytes	Homo_sapiens
Amino Acid	Codon	XM_003993116.5	XM_023646194.1	XM_005216272.4	XM_033118813.1	XM_006498822.3	XM_534096.6	XM_012744651.2	-	XM_002755125.3	-	XM_003254341.3	NM_001133318.1	XM_019037755.1	XM_016920592.1	NM_003986.2
PHE	UUU	0.65	0.571429	0.52381	0.636364	0.55	0.666667	0.666667	-	0.7	-	0.761905	0.75	0.761905	0.761905	0.761905
	UUC	0.35	0.428571	0.47619	0.363636	0.45	0.333333	0.333333	-	0.3	-	0.238095	0.25	0.238095	0.238095	0.238095
LEU	UUA	0.153846	0.1	0.135135	0.111111	0.0526316	0.102564	0.153846	-	0.15	-	0.108108	0.105263	0.108108	0.108108	0.108108
	UUG	0.128205	0.1	0.108108	0.138889	0.131579	0.128205	0.102564	-	0.125	-	0.135135	0.157895	0.162162	0.162162	0.162162
	CUU	0.205128	0.15	0.189189	0.166667	0.184211	0.153846	0.179487	-	0.175	-	0.216216	0.236842	0.216216	0.216216	0.216216
	CUC	0.282051	0.325	0.297297	0.25	0.315789	0.282051	0.282051	-	0.35	-	0.297297	0.289474	0.297297	0.297297	0.297297
	CUA	0.0512821	0.1	0.0810811	0.0833333	0.0526316	0.0769231	0.102564	-	0.075	-	0.135135	0.131579	0.135135	0.135135	0.135135
	CUG	0.179487	0.225	0.189189	0.25	0.263158	0.25641	0.179487	-	0.125	-	0.108108	0.0789474	0.0810811	0.0810811	0.0810811
ILE	AUU	0.45	0.444444	0.285714	0.368421	0.5	0.526316	0.47619	-	0.444444	-	0.388889	0.444444	0.368421	0.368421	0.368421
	AUC	0.35	0.333333	0.52381	0.368421	0.35	0.263158	0.333333	-	0.277778	-	0.333333	0.277778	0.315789	0.315789	0.315789
	AUA	0.2	0.222222	0.190476	0.263158	0.15	0.210526	0.190476	-	0.277778	-	0.277778	0.277778	0.315789	0.315789	0.315789
VAL	GUU	0.285714	0.259259	0.285714	0.310345	0.185185	0.241379	0.28	-	0.285714	-	0.259259	0.269231	0.296296	0.259259	0.259259
	GUC	0.0357143	0.111111	0.178571	0.0689655	0.185185	0.137931	0.08	-	0.142857	-	0.148148	0.115385	0.0740741	0.111111	0.0740741
	GUA	0.357143	0.185185	0.142857	0.172414	0.148148	0.310345	0.24	-	0.142857	-	0.185185	0.192308	0.185185	0.185185	0.185185
	GUG	0.321429	0.444444	0.392857	0.448276	0.481481	0.310345	0.4	-	0.428571	-	0.407407	0.423077	0.444444	0.444444	0.481481
SER	UCU	0.294118	0.176471	0.125	0.15	0.277778	0.125	0.2	-	0.333333	-	0.35	0.3	0.3	0.3	0.3
	UCC	0.235294	0.294118	0.25	0.3	0.222222	0.4375	0.3	-	0.277778	-	0.2	0.25	0.25	0.25	0.25
	UCA	0.235294	0.117647	0.25	0.2	0.166667	0.0625	0.2	-	0.166667	-	0.25	0.25	0.25	0.25	0.25
	UCG	0	0.117647	0.0625	0.05	0.0555556	0.125	0	-	0	-	0	0	0	0	0
PRO	CCU	0.5	0.25	0.416667	0.5	0.272727	0.333333	0.272727	-	0.333333	-	0.307692	0.307692	0.307692	0.307692	0.307692
	CCC	0.0833333	0.25	0.0833333	0.0833333	0.181818	0.166667	0.272727	-	0.0833333	-	0.153846	0.153846	0.153846	0.153846	0.153846
	CCA	0.416667	0.416667	0.416667	0.333333	0.545455	0.25	0.363636	-	0.583333	-	0.538462	0.461538	0.538462	0.461538	0.461538
	CCG	0	0.0833333	0.0833333	0.0833333	0	0.25	0.0909091	-	0	-	0	0.0769231	0	0.0769231	0.0769231
THR	ACU	0.368421	0.411765	0.388889	0.47619	0.263158	0.333333	0.388889	-	0.380952	-	0.35	0.4	0.368421	0.368421	0.368421
	ACC	0.105263	0.0588235	0.277778	0.0952381	0.263158	0.166667	0.111111	-	0.190476	-	0.25	0.2	0.263158	0.263158	0.263158
	ACA	0.368421	0.176471	0.277778	0.333333	0.421053	0.333333	0.5	-	0.428571	-	0.4	0.4	0.368421	0.368421	0.368421
	ACG	0.157895	0.352941	0.0555556	0.0952381	0.0526316	0.166667	0	-	0	-	0	0	0	0	0
ALA	GCU	0.363636	0.333333	0.47619	0.35	0.4	0.217391	0.333333	-	0.434783	-	0.434783	0.416667	0.434783	0.434783	0.434783
	GCC	0.181818	0.333333	0.142857	0.2	0.16	0.304348	0.125	-	0.0869565	-	0.0869565	0.0833333	0.0869565	0.0869565	0.0869565
	GCA	0.409091	0.208333	0.380952	0.35	0.36	0.391304	0.5	-	0.478261	-	0.478261	0.458333	0.478261	0.478261	0.478261
	GCG	0.0454545	0.125	0	0.1	0.08	0.0869565	0.0416667	-	0	-	0	0.0416667	0	0	0
TYR	UAU	0.4	0.416667	0.428571	0.272727	0.375	0.333333	0.571429	-	0.466667	-	0.5	0.5	0.5	0.5	0.5
	UAC	0.6	0.583333	0.571429	0.727273	0.625	0.666667	0.428571	-	0.533333	-	0.5	0.5	0.5	0.5	0.5
STOP	UAA	0	0	0	0	0	0	0	-	0	-	0	0	0	0	0
	UAG	0	0	0	0	0	0	0	-	0	-	0	0	0	0	0
	UGA	1	1	1	1	1	1	1	-	1	-	1	1	1	1	1
HIS	CAU	0.615385	0.4	0.583333	0.6	0.6	0.357143	0.538462	-	0.8	-	0.769231	0.8	0.818182	0.818182	0.727273
	CAC	0.384615	0.6	0.416667	0.4	0.4	0.642857	0.461538	-	0.2	-	0.230769	0.2	0.181818	0.181818	0.272727
GLN	CAA	0.388889	0.333333	0.368421	0.333333	0.411765	0.454545	0.5	-	0.45	-	0.5	0.5	0.5	0.5	0.5
	CAG	0.611111	0.666667	0.631579	0.666667	0.588235	0.545455	0.5	-	0.55	-	0.5	0.5	0.5	0.5	0.5
ASN	AAU	0.5625	0.5	0.5	0.625	0.388889	0.375	0.6	-	0.428571	-	0.466667	0.466667	0.466667	0.466667	0.466667
	AAC	0.4375	0.5	0.5	0.375	0.611111	0.625	0.4	-	0.571429	-	0.533333	0.533333	0.533333	0.533333	0.533333
LYS	AAA	0.551724	0.461538	0.586207	0.678571	0.5	0.592593	0.52	-	0.5	-	0.551724	0.551724	0.551724	0.551724	0.551724
	AAG	0.448276	0.538462	0.413793	0.321429	0.5	0.407407	0.48	-	0.5	-	0.448276	0.448276	0.448276	0.448276	0.448276
ASP	GAU	0.548387	0.482759	0.6	0.484848	0.59375	0.448276	0.612903	-	0.65625	-	0.7	0.645161	0.677419	0.709677	0.677419
	GAC	0.451613	0.517241	0.4	0.515152	0.40625	0.551724	0.387097	-	0.34375	-	0.3	0.354839	0.322581	0.290323	0.322581
GLU	GAA	0.772727	0.695652	0.631579	0.736842	0.631579	0.7	0.727273	-	0.65	-	0.636364	0.636364	0.636364	0.636364	0.636364
	GAG	0.227273	0.304348	0.368421	0.263158	0.368421	0.3	0.272727	-	0.35	-	0.363636	0.363636	0.363636	0.363636	0.363636
CYS	UGU	0.454545	0.4	0.454545	0.363636	0.666667	0.333333	0.333333	-	0.333333	-	0.222222	0.222222	0.222222	0.222222	0.333333
	UGC	0.545455	0.6	0.545455	0.636364	0.333333	0.666667	0.666667	-	0.666667	-	0.777778	0.777778	0.777778	0.777778	0.666667
ARG	CGU	0.0952381	0.0416667	0.0909091	0.0952381	0.190476	0	0.130435	-	0.130435	-	0.142857	0.142857	0.1	0.1	0.1
	CGC	0.142857	0.208333	0.0909091	0.142857	0.142857	0.136364	0.0869565	-	0.130435	-	0.142857	0.142857	0.15	0.15	0.15
	CGA	0.238095	0.125	0.272727	0.190476	0	0.181818	0.173913	-	0.173913	-	0.0952381	0.0952381	0.05	0	0.05
	CGG	0.047619	0.0833333	0.0909091	0.0952381	0.0952381	0.136364	0.0869565	-	0.0434783	-	0.047619	0.047619	0.05	0.1	0.05
SER	AGU	0.0588235	0.0588235	0.125	0.1	0.111111	0.0625	0.1	-	0.0555556	-	0.05	0.05	0.05	0.05	0.05
	AGC	0.176471	0.235294	0.1875	0.2	0.166667	0.1875	0.2	-	0.166667	-	0.15	0.15	0.15	0.15	0.15
ARG	AGA	0.333333	0.416667	0.227273	0.380952	0.47619	0.363636	0.347826	-	0.304348	-	0.333333	0.333333	0.4	0.4	0.4
	AGG	0.142857	0.125	0.227273	0.0952381	0.0952381	0.181818	0.173913	-	0.217391	-	0.238095	0.238095	0.25	0.25	0.25
GLY	GGU	0.238095	0.181818	0.181818	0.227273	0.136364	0.136364	0.217391	-	0.181818	-	0.136364	0.136364	0.136364	0.136364	0.136364
	GGC	0.190476	0.181818	0.181818	0.227273	0.181818	0.318182	0.130435	-	0.227273	-	0.227273	0.227273	0.227273	0.227273	0.227273
	GGA	0.285714	0.318182	0.363636	0.272727	0.363636	0.227273	0.434783	-	0.363636	-	0.363636	0.363636	0.363636	0.363636	0.363636
	GGG	0.285714	0.318182	0.272727	0.272727	0.318182	0.318182	0.217391	-	0.227273	-	0.272727	0.272727	0.272727	0.272727	0.272727

## Sheet: CALB1
	Species	Felis_catus	Equus_caballus	Bos_taurus	Rhinolophus_ferrumequinum	Mus_musculus	Canis_lupus	Microcebus_murinus	Galeopterus_variegatus	Callithrix_jacchus	Macaca_mulatta	Nomascus_leucogenys	Pongo_abelii	Gorilla_gorilla	Pan_troglodytes	Homo_sapiens
Amino Acid	Codon	XM_003999958.5	XM_005613185.3	NM_001076195.1	XM_033126785.1	NM_009788.4	XM_848991.6	XM_012763201.2	XM_008586199.1	XM_002759055.4	XM_015145675.1	XM_003268279.2	NM_001133420.1	XM_004047261.1	XM_519852.7	NM_004929.3
PHE	UUU	0.5	0.5	0.571429	0.571429	0.5	0.5	0.571429	0.5	0.428571	0.4	0.428571	0.428571	0.428571	0.428571	0.428571
	UUC	0.5	0.5	0.428571	0.428571	0.5	0.5	0.428571	0.5	0.571429	0.6	0.571429	0.571429	0.571429	0.571429	0.571429
LEU	UUA	0.175	0.15	0.175	0.15	0.0731707	0.2	0.15	0.170732	0.15	0.15	0.15	0.15	0.15	0.15	0.15
	UUG	0.075	0.1	0.125	0.1	0.170732	0.075	0.125	0.121951	0.1	0.1	0.1	0.1	0.1	0.1	0.1
	CUU	0.1	0.15	0.175	0.075	0.195122	0.1	0.15	0.146341	0.15	0.15	0.15	0.15	0.125	0.15	0.125
	CUC	0.1	0.075	0.075	0.15	0.0487805	0.15	0.075	0.0731707	0.1	0.1	0.1	0.1	0.125	0.1	0.125
	CUA	0.1	0.125	0.15	0.05	0.170732	0.1	0.125	0.121951	0.075	0.15	0.125	0.125	0.125	0.125	0.125
	CUG	0.45	0.4	0.3	0.475	0.341463	0.375	0.375	0.365854	0.425	0.35	0.375	0.375	0.375	0.375	0.375
ILE	AUU	0.454545	0.454545	0.454545	0.181818	0.333333	0.333333	0.333333	0.363636	0.307692	0.307692	0.333333	0.333333	0.416667	0.333333	0.333333
	AUC	0.181818	0.272727	0.181818	0.454545	0.416667	0.333333	0.333333	0.272727	0.307692	0.307692	0.333333	0.333333	0.25	0.333333	0.333333
	AUA	0.363636	0.272727	0.363636	0.363636	0.25	0.333333	0.333333	0.363636	0.384615	0.384615	0.333333	0.333333	0.333333	0.333333	0.333333
VAL	GUU	0.166667	0.166667	0.166667	0	0	0	0.333333	0.166667	0.25	0.25	0.2	0.2	0.2	0.2	0.2
	GUC	0.166667	0.166667	0.166667	0.333333	0.2	0.2	0	0.166667	0	0	0	0	0	0	0
	GUA	0.333333	0.333333	0.166667	0.166667	0.2	0.6	0.333333	0.333333	0.25	0.25	0.4	0.4	0.4	0.4	0.4
	GUG	0.333333	0.333333	0.5	0.5	0.6	0.2	0.333333	0.333333	0.5	0.5	0.4	0.4	0.4	0.4	0.4
SER	UCU	0	0.181818	0.166667	0	0.166667	0.0833333	0.1	0	0	0	0	0	0	0	0
	UCC	0.272727	0.0909091	0.166667	0.2	0.25	0.333333	0.3	0.272727	0.3	0.222222	0.3	0.333333	0.3	0.3	0.3
	UCA	0.363636	0.363636	0.333333	0.5	0.333333	0.25	0.3	0.363636	0.4	0.333333	0.4	0.444444	0.4	0.4	0.4
	UCG	0.0909091	0.0909091	0.0833333	0	0.0833333	0.0833333	0.1	0.0909091	0.1	0.222222	0.1	0.111111	0.1	0.1	0.1
PRO	CCU	0	0.25	0.25	0.2	0	0.25	0.333333	0.25	0.333333	0.333333	0.333333	0.333333	0.333333	0.333333	0.333333
	CCC	0	0.25	0.5	0.6	0.333333	0.25	0.333333	0.25	0.333333	0.333333	0.333333	0.333333	0.333333	0.333333	0.333333
	CCA	0.5	0.5	0.25	0.2	0.333333	0.25	0.333333	0.5	0.333333	0.333333	0.333333	0.333333	0.333333	0.333333	0.333333
	CCG	0.5	0	0	0	0.333333	0.25	0	0	0	0	0	0	0	0	0
THR	ACU	0.25	0.333333	0.416667	0.416667	0.333333	0.333333	0.363636	0.416667	0.307692	0.384615	0.384615	0.384615	0.384615	0.384615	0.384615
	ACC	0.0833333	0	0	0.0833333	0.0833333	0.0833333	0	0	0.0769231	0	0	0	0	0	0
	ACA	0.5	0.5	0.5	0.416667	0.583333	0.5	0.454545	0.5	0.538462	0.538462	0.538462	0.615385	0.538462	0.538462	0.538462
	ACG	0.166667	0.166667	0.0833333	0.0833333	0	0.0833333	0.181818	0.0833333	0.0769231	0.0769231	0.0769231	0	0.0769231	0.0769231	0.0769231
ALA	GCU	0.571429	0.642857	0.642857	0.357143	0.5	0.571429	0.642857	0.571429	0.642857	0.571429	0.571429	0.571429	0.571429	0.571429	0.571429
	GCC	0.142857	0.142857	0.142857	0.428571	0.214286	0.142857	0.142857	0.0714286	0.142857	0.214286	0.214286	0.214286	0.214286	0.214286	0.214286
	GCA	0.285714	0.142857	0.142857	0.214286	0.214286	0.285714	0.142857	0.214286	0.142857	0.142857	0.142857	0.142857	0.142857	0.142857	0.142857
	GCG	0	0.0714286	0.0714286	0	0.0714286	0	0.0714286	0.142857	0.0714286	0.0714286	0.0714286	0.0714286	0.0714286	0.0714286	0.0714286
TYR	UAU	0.625	0.5	0.375	0.5	0.375	0.571429	0.5	0.375	0.375	0.5	0.5	0.5	0.5	0.375	0.5
	UAC	0.375	0.5	0.625	0.5	0.625	0.428571	0.5	0.625	0.625	0.5	0.5	0.5	0.5	0.625	0.5
STOP	UAA	0	0	0	0	0	0	0	0	0	0	0	0	0	0	0
	UAG	1	1	1	1	1	1	1	1	1	1	1	1	1	1	1
	UGA	0	0	0	0	0	0	0	0	0	0	0	0	0	0	0
HIS	CAU	0.25	0.5	0.5	0.6	0.25	0.5	0.25	0.5	0.25	0.25	0.25	0.25	0.25	0.25	0.25
	CAC	0.75	0.5	0.5	0.4	0.75	0.5	0.75	0.5	0.75	0.75	0.75	0.75	0.75	0.75	0.75
GLN	CAA	0.214286	0.0714286	0.142857	0.0714286	0.153846	0.133333	0.0714286	0.0769231	0.142857	0.142857	0.0714286	0.0714286	0.0714286	0.0714286	0.0714286
	CAG	0.785714	0.928571	0.857143	0.928571	0.846154	0.866667	0.928571	0.923077	0.857143	0.857143	0.928571	0.928571	0.928571	0.928571	0.928571
ASN	AAU	0.642857	0.714286	0.714286	0.538462	0.466667	0.642857	0.6	0.714286	0.666667	0.666667	0.666667	0.6	0.666667	0.666667	0.666667
	AAC	0.357143	0.285714	0.285714	0.461538	0.533333	0.357143	0.4	0.285714	0.333333	0.333333	0.333333	0.4	0.333333	0.333333	0.333333
LYS	AAA	0.4	0.5	0.52	0.4	0.4	0.48	0.48	0.44	0.44	0.36	0.4	0.4	0.4	0.4	0.4
	AAG	0.6	0.5	0.48	0.6	0.6	0.52	0.52	0.56	0.56	0.64	0.6	0.6	0.6	0.6	0.6
ASP	GAU	0.727273	0.782609	0.782609	0.782609	0.636364	0.782609	0.727273	0.73913	0.73913	0.727273	0.652174	0.695652	0.695652	0.695652	0.695652
	GAC	0.272727	0.217391	0.217391	0.217391	0.363636	0.217391	0.272727	0.26087	0.26087	0.272727	0.347826	0.304348	0.304348	0.304348	0.304348
GLU	GAA	0.346154	0.44	0.36	0.32	0.423077	0.333333	0.384615	0.4	0.4	0.423077	0.44	0.4	0.4	0.4	0.4
	GAG	0.653846	0.56	0.64	0.68	0.576923	0.666667	0.615385	0.6	0.6	0.576923	0.56	0.6	0.6	0.6	0.6
CYS	UGU	0.8	0.8	0.75	0.6	0.5	0.8	0.8	0.8	0.8	0.6	0.8	0.6	0.6	0.6	0.6
	UGC	0.2	0.2	0.25	0.4	0.5	0.2	0.2	0.2	0.2	0.4	0.2	0.4	0.4	0.4	0.4
ARG	CGU	0	0	0	0	0	0	0.166667	0	0	0	0	0	0	0	0
	CGC	0	0	0	0	0	0	0	0	0	0	0	0	0	0	0
	CGA	0.333333	0.4	0.333333	0.166667	0.5	0.333333	0.333333	0.5	0.333333	0.5	0.5	0.5	0.5	0.5	0.5
	CGG	0.166667	0.2	0.166667	0.333333	0	0.333333	0	0	0.166667	0	0	0	0	0	0
SER	AGU	0.181818	0.181818	0.25	0.2	0.0833333	0.166667	0.2	0.181818	0.2	0.222222	0.2	0.111111	0.2	0.2	0.2
	AGC	0.0909091	0.0909091	0	0.1	0.0833333	0.0833333	0	0.0909091	0	0	0	0	0	0	0
ARG	AGA	0.333333	0.2	0.5	0.333333	0.333333	0.166667	0.333333	0.333333	0.333333	0.333333	0.333333	0.333333	0.333333	0.333333	0.333333
	AGG	0.166667	0.2	0	0.166667	0.166667	0.166667	0.166667	0.166667	0.166667	0.166667	0.166667	0.166667	0.166667	0.166667	0.166667
GLY	GGU	0	0.0625	0.1875	0	0.0625	0	0.0625	0	0.125	0.0625	0.0625	0.117647	0.0625	0.0625	0.0625
	GGC	0.1875	0.125	0.125	0.1875	0.125	0.1875	0.125	0.1875	0.0625	0.125	0.125	0.117647	0.125	0.125	0.125
	GGA	0.5625	0.375	0.5	0.4375	0.6875	0.5	0.5	0.5625	0.5	0.4375	0.5	0.470588	0.5	0.5	0.5
	GGG	0.25	0.4375	0.1875	0.375	0.125	0.3125	0.3125	0.25	0.3125	0.375	0.3125	0.294118	0.3125	0.3125	0.3125

## Sheet: FXYD4
	Species	Felis_catus	Equus_caballus	Bos_taurus	Rhinolophus_ferrumequinum	Mus_musculus	Canis_lupus	Microcebus_murinus	Galeopterus_variegatus	Callithrix_jacchus	Macaca_mulatta	Nomascus_leucogenys	Pongo_abelii	Gorilla_gorilla	Pan_troglodytes	Homo_sapiens
Amino Acid	Codon	XM_023240696.1	XM_023646683.1	XM_024986902.1	XM_033129796.1	XM_017321297.1	XM_005637502.3	XM_012778929.1	-	XM_017978891.1	XM_015146887.1	XM_003271160.2	XM_024254159.1	XM_004049296.2	XM_016963088.1	NM_173160.2
PHE	UUU	0	0.6	0.5	0	0.333333	0.5	0.5	-	0.6	0.5	0.5	0.5	0.5	0.5	0.5
	UUC	1	0.4	0.5	1	0.666667	0.5	0.5	-	0.4	0.5	0.5	0.5	0.5	0.5	0.5
LEU	UUA	0.0714286	0.0833333	0.0625	0.0625	0.0952381	0.0666667	0	-	0.0869565	0	0	0	0	0	0
	UUG	0.214286	0.166667	0.1875	0.1875	0.0952381	0.2	0.125	-	0.0869565	0.0666667	0.0714286	0.0714286	0.0714286	0.0714286	0.0714286
	CUU	0.142857	0.0833333	0.0625	0.1875	0.0952381	0	0.125	-	0.130435	0.133333	0.142857	0.0714286	0.0714286	0.0714286	0.0714286
	CUC	0.142857	0.0833333	0.375	0.25	0.190476	0.266667	0.0625	-	0.173913	0.2	0.142857	0.214286	0.214286	0.214286	0.214286
	CUA	0	0	0	0	0.0952381	0	0	-	0.0869565	0.0666667	0.0714286	0.0714286	0.0714286	0.0714286	0.0714286
	CUG	0.428571	0.583333	0.3125	0.3125	0.428571	0.466667	0.6875	-	0.434783	0.533333	0.571429	0.571429	0.571429	0.571429	0.571429
ILE	AUU	0.2	0	0.333333	0	0.4	0.2	0	-	0	0.2	0.2	0.4	0.4	0.25	0.2
	AUC	0.6	1	0.666667	1	0.5	0.6	1	-	1	0.8	0.8	0.6	0.6	0.75	0.8
	AUA	0.2	0	0	0	0.1	0.2	0	-	0	0	0	0	0	0	0
VAL	GUU	0.25	0	0	0.666667	0.6	1	0.2	-	0	0.25	0.25	0.333333	0.333333	0.333333	0.333333
	GUC	0.5	0.75	0.25	0	0	0	0.2	-	0.6	0	0	0	0	0	0
	GUA	0	0	0.25	0	0	0	0.4	-	0.2	0.25	0.25	0.333333	0.333333	0.333333	0.333333
	GUG	0.25	0.25	0.5	0.333333	0.4	0	0.2	-	0.2	0.5	0.5	0.333333	0.333333	0.333333	0.333333
SER	UCU	0.166667	0.2	0.2	0.166667	0.2	0.166667	0.166667	-	0.25	0.142857	0.166667	0.166667	0.166667	0.166667	0.166667
	UCC	0	0	0.2	0	0.133333	0	0.166667	-	0.25	0	0	0	0	0	0
	UCA	0	0	0	0	0.133333	0	0	-	0.25	0	0	0	0	0	0
	UCG	0	0	0	0	0	0	0	-	0.125	0	0	0	0	0	0
PRO	CCU	0.333333	0.166667	0.4	0.285714	0.25	0.333333	0.5	-	0.384615	0	0.333333	0.333333	0.333333	0.333333	0.333333
	CCC	0.333333	0.5	0.2	0.285714	0.166667	0.333333	0.333333	-	0.307692	0.4	0.166667	0.166667	0.166667	0.166667	0.166667
	CCA	0.333333	0.333333	0.4	0.285714	0.5	0.333333	0.166667	-	0.230769	0.6	0.5	0.5	0.5	0.5	0.5
	CCG	0	0	0	0.142857	0.0833333	0	0	-	0.0769231	0	0	0	0	0	0
THR	ACU	0.4	0.5	0.333333	0.333333	0.25	0.4	0.5	-	0.333333	0.571429	0.8	0.666667	0.8	0.8	0.8
	ACC	0.4	0.25	0.666667	0.333333	0.5	0.2	0.5	-	0.333333	0.285714	0.2	0.166667	0.2	0.2	0.2
	ACA	0.2	0	0	0	0.25	0.2	0	-	0	0.142857	0	0.166667	0	0	0
	ACG	0	0.25	0	0.333333	0	0.2	0	-	0.333333	0	0	0	0	0	0
ALA	GCU	0.125	0.3	0.25	0.222222	0.0666667	0.142857	0.25	-	0.25	0.125	0.1	0.1	0.0909091	0.0909091	0.0909091
	GCC	0.75	0.5	0.625	0.444444	0.6	0.714286	0.5	-	0.625	0.625	0.7	0.7	0.636364	0.636364	0.636364
	GCA	0.125	0.2	0	0.222222	0.2	0.142857	0.125	-	0.125	0.25	0.2	0.1	0.181818	0.272727	0.181818
	GCG	0	0	0.125	0.111111	0.133333	0	0.125	-	0	0	0	0.1	0.0909091	0	0.0909091
TYR	UAU	0.666667	0.5	0.5	0.5	0.5	0.333333	0.5	-	0.4	0.5	0.5	0.5	0.5	0.5	0.5
	UAC	0.333333	0.5	0.5	0.5	0.5	0.666667	0.5	-	0.6	0.5	0.5	0.5	0.5	0.5	0.5
STOP	UAA	0	0	0	0	0	0	0	-	0	0	0	0	0	0	0
	UAG	0	0	0	0	0	0	0	-	0	0	0	0	0	0	0
	UGA	1	1	1	1	1	1	1	-	1	1	1	1	1	1	1
HIS	CAU	0	0	0	0	0.25	0	1	-	0	0	0	0	0	0	0
	CAC	1	1	1	1	0.75	1	0	-	1	1	1	1	1	1	1
GLN	CAA	0	0.333333	0	0	0	0	0	-	0.25	0	0	0	0	0	0
	CAG	1	0.666667	1	1	1	1	1	-	0.75	1	1	1	1	1	1
ASN	AAU	1	0.5	0.5	1	1	1	1	-	0.5	0.666667	0.666667	0.333333	0.666667	0.666667	0.666667
	AAC	0	0.5	0.5	0	0	0	0	-	0.5	0.333333	0.333333	0.666667	0.333333	0.333333	0.333333
LYS	AAA	0.428571	0.571429	0.571429	0.666667	0.571429	0.714286	0.285714	-	0.5	0.666667	0.714286	0.714286	0.714286	0.714286	0.571429
	AAG	0.571429	0.428571	0.428571	0.333333	0.428571	0.285714	0.714286	-	0.5	0.333333	0.285714	0.285714	0.285714	0.285714	0.428571
ASP	GAU	0.5	0.5	0.25	0.25	0.333333	0.25	0.5	-	0.5	0.5	0.25	0.25	0.25	0.25	0.25
	GAC	0.5	0.5	0.75	0.75	0.666667	0.75	0.5	-	0.5	0.5	0.75	0.75	0.75	0.75	0.75
GLU	GAA	0.666667	0	0.5	0.5	0.5	0.666667	0.5	-	0.714286	0.5	0.333333	0.333333	0.333333	0.333333	0.333333
	GAG	0.333333	1	0.5	0.5	0.5	0.333333	0.5	-	0.285714	0.5	0.666667	0.666667	0.666667	0.666667	0.666667
CYS	UGU	0	0.25	0.2	0	0.5	0	0	-	0	0	0	0	0	0	0
	UGC	1	0.75	0.8	1	0.5	1	1	-	1	1	1	1	1	1	1
ARG	CGU	0	0	0	0	0.25	0	0	-	0.142857	0	0	0	0	0	0
	CGC	0	0	0	0	0	0	0.333333	-	0	0	0	0	0	0	0
	CGA	0	0	0	0	0	0	0	-	0	0	0	0	0	0	0
	CGG	0.333333	0	1	1	0	0	0	-	0	0	0	0	0	0	0
SER	AGU	0.5	0.6	0.6	0.666667	0.333333	0.5	0.333333	-	0.125	0.285714	0.333333	0.333333	0.333333	0.333333	0.333333
	AGC	0.333333	0.2	0	0.166667	0.2	0.333333	0.333333	-	0	0.571429	0.5	0.5	0.5	0.5	0.5
ARG	AGA	0.666667	1	0	0	0	1	0.666667	-	0.285714	1	1	1	1	1	1
	AGG	0	0	0	0	0.75	0	0	-	0.571429	0	0	0	0	0	0
GLY	GGU	0.125	0	0	0	0.142857	0	0	-	0	0	0	0	0	0	0
	GGC	0.25	0.625	0.6	0.6	0.214286	0.444444	0.5	-	0.625	0.333333	0.428571	0.428571	0.428571	0.428571	0.428571
	GGA	0.375	0.125	0.3	0.4	0.428571	0.333333	0.166667	-	0.375	0.333333	0.285714	0.285714	0.285714	0.285714	0.285714
	GGG	0.25	0.25	0.1	0	0.214286	0.222222	0.333333	-	0	0.333333	0.285714	0.285714	0.285714	0.285714	0.285714

## Sheet: GGACT
	Species	Felis_catus	Equus_caballus	Bos_taurus	Rhinolophus_ferrumequinum	Mus_musculus	Canis_lupus	Microcebus_murinus	Galeopterus_variegatus	Callithrix_jacchus	Macaca_mulatta	Nomascus_leucogenys	Pongo_abelii	Gorilla_gorilla	Pan_troglodytes	Homo_sapiens
Amino Acid	Codon	XM_019829142.2	XM_014732184.2	XM_024999850.1	XM_033104121.1	XM_006518920.2	XM_014106391.2	XM_012751860.2	XM_008572408.1	XM_008996022.2	XM_015121388.1	XM_003270149.3	XM_009248755.1	XM_004054690.2	XM_003314200.3	NM_033110.2
PHE	UUU	0.4	0	0	0.2	0.428571	0.5	0.181818	0	0	0.166667	0.166667	0.333333	0.333333	0.333333	0.333333
	UUC	0.6	1	1	0.8	0.571429	0.5	0.818182	1	1	0.833333	0.833333	0.666667	0.666667	0.666667	0.666667
LEU	UUA	0	0	0	0	0.0714286	0	0	0	0	0	0	0	0	0	0
	UUG	0.0769231	0.0769231	0	0	0.0714286	0.133333	0	0	0.0588235	0.117647	0.0555556	0	0	0.0625	0.0588235
	CUU	0.153846	0.0769231	0	0.0714286	0.0714286	0	0.05	0	0	0	0	0.0625	0	0	0
	CUC	0.307692	0.307692	0.117647	0.285714	0	0.2	0.15	0.157895	0.176471	0.117647	0.111111	0.0625	0.125	0.0625	0.117647
	CUA	0	0	0	0	0.214286	0	0	0.0526316	0	0	0.0555556	0	0	0.0625	0.0588235
	CUG	0.461538	0.538462	0.882353	0.642857	0.571429	0.666667	0.8	0.789474	0.764706	0.764706	0.777778	0.875	0.875	0.8125	0.764706
ILE	AUU	0.25	0	0	0.333333	0.25	0.25	0	0	0	0	0	0	0	0	0
	AUC	0.5	1	1	0.666667	0.5	0.75	1	1	1	1	1	1	1	1	1
	AUA	0.25	0	0	0	0.25	0	0	0	0	0	0	0	0	0	0
VAL	GUU	0	0	0	0.0769231	0.1	0	0	0	0	0	0	0	0	0	0
	GUC	0.416667	0.333333	0.363636	0.230769	0.1	0.384615	0.4375	0.416667	0.25	0.333333	0.3	0.3	0.3	0.272727	0.272727
	GUA	0	0	0.0909091	0	0	0	0	0	0	0.222222	0.2	0.2	0.2	0.181818	0.181818
	GUG	0.583333	0.666667	0.545455	0.692308	0.8	0.615385	0.5625	0.583333	0.75	0.444444	0.5	0.5	0.5	0.545455	0.545455
SER	UCU	0	0.5	0.2	0.166667	0.166667	0.166667	0	0	0.166667	0	0	0	0	0	0
	UCC	0.5	0	0	0.166667	0.166667	0.333333	0.5	0.2	0.166667	0.4	0.333333	0.428571	0.285714	0.333333	0.333333
	UCA	0	0	0	0	0.166667	0.333333	0.1	0	0	0	0	0	0.142857	0	0
	UCG	0	0	0.2	0.166667	0	0	0.1	0	0.166667	0.2	0.166667	0.142857	0.142857	0.166667	0.166667
PRO	CCU	0.153846	0	0	0.153846	0.2	0.272727	0	0	0	0.0666667	0	0	0	0	0
	CCC	0.230769	0.428571	0.466667	0.230769	0.5	0.363636	0.571429	0.454545	0.4	0.266667	0.357143	0.4	0.357143	0.333333	0.333333
	CCA	0.0769231	0.0714286	0.133333	0.230769	0.3	0.181818	0.0714286	0.0909091	0.133333	0.0666667	0	0	0.0714286	0.0666667	0.0666667
	CCG	0.538462	0.5	0.4	0.384615	0	0.181818	0.357143	0.454545	0.466667	0.6	0.642857	0.6	0.571429	0.6	0.6
THR	ACU	0.125	0	0.181818	0.222222	0.142857	0.111111	0	0	0.1	0.142857	0	0	0	0	0
	ACC	0.625	0.6	0.454545	0.444444	0.285714	0.333333	0.357143	0.428571	0.4	0.285714	0.666667	0.5	0.6	0.6	0.6
	ACA	0.125	0.1	0	0	0.571429	0.333333	0.142857	0	0	0	0	0	0	0	0
	ACG	0.125	0.3	0.363636	0.333333	0	0.222222	0.5	0.571429	0.5	0.571429	0.333333	0.5	0.4	0.4	0.4
ALA	GCU	0.111111	0.2	0.222222	0.333333	0	0.2	0.0769231	0	0.181818	0	0	0	0	0	0
	GCC	0.555556	0.6	0.555556	0.333333	0.571429	0.7	0.538462	0.777778	0.363636	0.538462	0.5	0.466667	0.4	0.5	0.5
	GCA	0.111111	0	0	0	0.428571	0	0.0769231	0	0.0909091	0.0769231	0.333333	0.133333	0.133333	0.142857	0.142857
	GCG	0.222222	0.2	0.222222	0.333333	0	0.1	0.307692	0.222222	0.363636	0.384615	0.166667	0.4	0.466667	0.357143	0.357143
TYR	UAU	0.125	0.125	0	0.222222	0.333333	0.5	0	0	0	0	0	0.125	0	0.142857	0
	UAC	0.875	0.875	1	0.777778	0.666667	0.5	1	1	1	1	1	0.875	1	0.857143	1
STOP	UAA	0	0	0	1	1	0	0	0	0	1	1	1	1	1	1
	UAG	0	0	0	0	0	0	0	0	0	0	0	0	0	0	0
	UGA	1	1	1	0	0	1	1	1	1	0	0	0	0	0	0
HIS	CAU	0.4	0	0.125	0.2	0.5	0.333333	0	0	0	0	0.142857	0	0.142857	0.142857	0.142857
	CAC	0.6	1	0.875	0.8	0.5	0.666667	1	1	1	1	0.857143	1	0.857143	0.857143	0.857143
GLN	CAA	0.142857	0	0	0	0.166667	0.125	0.111111	0	0	0	0	0	0	0	0
	CAG	0.857143	1	1	1	0.833333	0.875	0.888889	1	1	1	1	1	1	1	1
ASN	AAU	0.285714	0.333333	0	0.333333	0	0.142857	0	0	0.25	0.2	0	0	0	0	0
	AAC	0.714286	0.666667	1	0.666667	1	0.857143	1	1	0.75	0.8	1	1	1	1	1
LYS	AAA	0	0	0.333333	0	0.333333	0.333333	0.333333	0	0	0	0	0	0	0	0
	AAG	1	1	0.666667	1	0.666667	0.666667	0.666667	1	1	1	1	1	1	1	1
ASP	GAU	0.142857	0.166667	0.222222	0.285714	0.222222	0.375	0.166667	0.142857	0	0.142857	0	0	0.142857	0.142857	0.142857
	GAC	0.857143	0.833333	0.777778	0.714286	0.777778	0.625	0.833333	0.857143	1	0.857143	1	1	0.857143	0.857143	0.857143
GLU	GAA	0.153846	0.181818	0.307692	0.363636	0.25	0.166667	0.2	0.1	0.153846	0	0	0.0833333	0	0	0
	GAG	0.846154	0.818182	0.692308	0.636364	0.75	0.833333	0.8	0.9	0.846154	1	1	0.916667	1	1	1
CYS	UGU	0	0	0.5	0.25	0.25	0.25	0.166667	0	0	0	0	0	0	0	0
	UGC	1	1	0.5	0.75	0.75	0.75	0.833333	1	1	1	1	1	1	1	1
ARG	CGU	0.0769231	0.0714286	0	0.0909091	0.125	0.0909091	0	0	0.0666667	0	0	0	0	0	0
	CGC	0.307692	0.5	0.5625	0.363636	0.375	0.454545	0.625	0.6	0.333333	0.466667	0.411765	0.411765	0.411765	0.411765	0.375
	CGA	0.0769231	0	0	0.0909091	0.25	0	0	0.1	0	0	0	0	0	0	0
	CGG	0.230769	0.142857	0.375	0.181818	0.125	0.181818	0.1875	0.2	0.533333	0.266667	0.411765	0.411765	0.411765	0.411765	0.4375
SER	AGU	0	0	0	0.166667	0.166667	0	0.1	0	0	0	0.166667	0.142857	0.142857	0.166667	0.166667
	AGC	0.5	0.5	0.6	0.333333	0.333333	0.166667	0.2	0.8	0.5	0.4	0.333333	0.285714	0.285714	0.333333	0.333333
ARG	AGA	0.153846	0.142857	0.0625	0.0909091	0.125	0.0909091	0.125	0.1	0.0666667	0.0666667	0.0588235	0.0588235	0.0588235	0.0588235	0.0625
	AGG	0.153846	0.142857	0	0.181818	0	0.181818	0.0625	0	0	0.2	0.117647	0.117647	0.117647	0.117647	0.125
GLY	GGU	0.125	0	0.235294	0	0.285714	0	0.117647	0.0625	0	0.153846	0.166667	0.0909091	0.0833333	0.0909091	0.0833333
	GGC	0.5	0.625	0.294118	0.538462	0.571429	0.5	0.647059	0.75	0.666667	0.461538	0.5	0.545455	0.583333	0.545455	0.583333
	GGA	0	0.0625	0.117647	0.0769231	0	0.0625	0.0588235	0	0.0833333	0	0	0	0	0	0
	GGG	0.375	0.3125	0.352941	0.384615	0.142857	0.4375	0.176471	0.1875	0.25	0.384615	0.333333	0.363636	0.333333	0.363636	0.333333

## Sheet: MIOX
	Species	Felis_catus	Equus_caballus	Bos_taurus	Rhinolophus_ferrumequinum	Mus_musculus	Canis_lupus	Microcebus_murinus	Galeopterus_variegatus	Callithrix_jacchus	Macaca_mulatta	Nomascus_leucogenys	Pongo_abelii	Gorilla_gorilla	Pan_troglodytes	Homo_sapiens
Amino Acid	Codon	XM_003989422.5	XM_001490262.6	NM_001101065.1	XM_033117718.1	NM_019977.2	XM_014117256.1	XM_012789526.1	XM_008573753.1	XM_017964368.1	XM_015150686.1	XM_012507718.1	XM_009234523.2	XM_004063692.2	XM_024352610.1	NM_017584.5
PHE	UUU	0.15	0.157895	0.05	0.105263	0.111111	0.166667	0.05	0.0588235	0.15	0.1	0.111111	0.111111	0.15	0.1	0.1
	UUC	0.85	0.842105	0.95	0.894737	0.888889	0.833333	0.95	0.941176	0.85	0.9	0.888889	0.888889	0.85	0.9	0.9
LEU	UUA	0	0	0	0.0606061	0	0	0	0	0	0	0	0	0	0	0
	UUG	0	0.037037	0.0384615	0.030303	0.04	0	0	0.111111	0	0	0	0	0	0	0
	CUU	0.08	0.037037	0.0384615	0.030303	0.08	0.037037	0.0384615	0.111111	0.0384615	0.0384615	0.0833333	0.0416667	0	0	0
	CUC	0.24	0.37037	0.384615	0.333333	0.16	0.333333	0.269231	0.333333	0.346154	0.346154	0.25	0.25	0.346154	0.384615	0.384615
	CUA	0.04	0.037037	0	0	0.12	0	0	0.037037	0.0769231	0	0.125	0.125	0.0384615	0	0
	CUG	0.64	0.518519	0.538462	0.545455	0.6	0.62963	0.692308	0.407407	0.538462	0.615385	0.541667	0.583333	0.615385	0.615385	0.615385
ILE	AUU	0.333333	0.25	0	0.2	0.333333	0	0.333333	0.2	0.4	0.25	0	0	0.25	0.25	0.25
	AUC	0.666667	0.75	1	0.4	0.666667	1	0.666667	0.8	0.6	0.75	1	1	0.75	0.75	0.75
	AUA	0	0	0	0.4	0	0	0	0	0	0	0	0	0	0	0
VAL	GUU	0.217391	0.217391	0.1	0.125	0.105263	0.173913	0.15	0.173913	0.15	0.0869565	0.130435	0.181818	0.0434783	0.0434783	0.0434783
	GUC	0.217391	0.347826	0.45	0.291667	0.315789	0.347826	0.35	0.217391	0.4	0.391304	0.391304	0.363636	0.434783	0.434783	0.434783
	GUA	0	0	0	0	0.0526316	0	0.05	0	0.05	0.0869565	0.0434783	0.0454545	0.0434783	0.0869565	0.0434783
	GUG	0.565217	0.434783	0.45	0.583333	0.526316	0.478261	0.45	0.608696	0.4	0.434783	0.434783	0.409091	0.478261	0.434783	0.478261
SER	UCU	0.214286	0	0.142857	0.0526316	0.210526	0.153846	0.0666667	0.0666667	0.0666667	0	0	0	0	0	0
	UCC	0.428571	0.625	0.428571	0.526316	0.263158	0.384615	0.466667	0.466667	0.466667	0.466667	0.5	0.4375	0.4375	0.466667	0.466667
	UCA	0	0	0	0.0526316	0.105263	0	0.0666667	0.0666667	0.0666667	0.0666667	0.142857	0.1875	0.125	0.133333	0.133333
	UCG	0.0714286	0.0625	0.142857	0.105263	0	0.0769231	0.133333	0.0666667	0.0666667	0.133333	0.0714286	0.0625	0.0625	0.0666667	0.0666667
PRO	CCU	0.227273	0.238095	0.2	0.28	0.333333	0.227273	0.2	0.136364	0.136364	0.272727	0.318182	0.380952	0.272727	0.272727	0.272727
	CCC	0.363636	0.333333	0.4	0.36	0.285714	0.318182	0.6	0.590909	0.454545	0.409091	0.454545	0.428571	0.409091	0.409091	0.409091
	CCA	0.272727	0.285714	0.3	0.16	0.142857	0.227273	0.1	0.136364	0.181818	0.181818	0.181818	0.142857	0.136364	0.136364	0.136364
	CCG	0.136364	0.142857	0.1	0.2	0.238095	0.227273	0.1	0.136364	0.227273	0.136364	0.0454545	0.047619	0.181818	0.181818	0.181818
THR	ACU	0.166667	0.166667	0.1	0.166667	0.307692	0.0909091	0	0.0769231	0.142857	0	0	0	0	0	0
	ACC	0.583333	0.333333	0.5	0.5	0.384615	0.545455	0.7	0.615385	0.428571	0.384615	0.333333	0.333333	0.416667	0.384615	0.384615
	ACA	0.0833333	0.25	0.1	0.0833333	0.153846	0	0	0.153846	0.214286	0.307692	0.416667	0.5	0.333333	0.307692	0.307692
	ACG	0.166667	0.25	0.3	0.25	0.153846	0.363636	0.3	0.153846	0.214286	0.307692	0.25	0.166667	0.25	0.307692	0.307692
ALA	GCU	0.214286	0	0.210526	0.176471	0.333333	0.266667	0.133333	0.2	0.0833333	0.25	0.176471	0.176471	0.25	0.166667	0.166667
	GCC	0.571429	0.8	0.526316	0.470588	0.444444	0.6	0.466667	0.6	0.666667	0.583333	0.647059	0.647059	0.666667	0.75	0.75
	GCA	0.142857	0.2	0.157895	0.176471	0	0.133333	0.133333	0.1	0.0833333	0	0.0588235	0	0	0	0
	GCG	0.0714286	0	0.105263	0.176471	0.222222	0	0.266667	0.1	0.166667	0.166667	0.117647	0.176471	0.0833333	0.0833333	0.0833333
TYR	UAU	0	0	0.0714286	0.0588235	0.3125	0.117647	0.0666667	0	0.133333	0.0666667	0.0909091	0.0909091	0.0666667	0.0666667	0.0666667
	UAC	1	1	0.928571	0.941176	0.6875	0.882353	0.933333	1	0.866667	0.933333	0.909091	0.909091	0.933333	0.933333	0.933333
STOP	UAA	0	0	0	0	0	0	0	0	0	0	0	0	0	0	0
	UAG	0	0	0	0	0	0	0	0	0	0	0	0	0	0	0
	UGA	1	1	1	1	1	1	1	1	1	1	1	1	1	1	1
HIS	CAU	0.3	0.272727	0.4	0.230769	0.1	0.2	0.0909091	0	0.333333	0.181818	0.384615	0.307692	0.272727	0.272727	0.272727
	CAC	0.7	0.727273	0.6	0.769231	0.9	0.8	0.909091	1	0.666667	0.818182	0.615385	0.692308	0.727273	0.727273	0.727273
GLN	CAA	0	0.0714286	0.0714286	0.125	0.142857	0	0	0.0666667	0	0	0.1875	0.1875	0	0	0
	CAG	1	0.928571	0.928571	0.875	0.857143	1	1	0.933333	1	1	0.8125	0.8125	1	1	1
ASN	AAU	0.166667	0	0	0.142857	0.166667	0.4	0	0.285714	0.285714	0	0	0	0	0	0
	AAC	0.833333	1	1	0.857143	0.833333	0.6	1	0.714286	0.714286	1	1	1	1	1	1
LYS	AAA	0.3125	0.222222	0.133333	0.166667	0.2	0.294118	0.133333	0.133333	0.142857	0.1875	0.166667	0.166667	0.125	0.125	0.125
	AAG	0.6875	0.777778	0.866667	0.833333	0.8	0.705882	0.866667	0.866667	0.857143	0.8125	0.833333	0.833333	0.875	0.875	0.875
ASP	GAU	0.148148	0.214286	0.0740741	0.0740741	0.413793	0.12	0.0714286	0.222222	0.222222	0.241379	0.25	0.166667	0.166667	0.206897	0.206897
	GAC	0.851852	0.785714	0.925926	0.925926	0.586207	0.88	0.928571	0.777778	0.777778	0.758621	0.75	0.833333	0.833333	0.793103	0.793103
GLU	GAA	0	0.1	0.166667	0	0.272727	0.0666667	0.0909091	0.0909091	0.111111	0.111111	0.125	0.125	0	0	0
	GAG	1	0.9	0.833333	1	0.727273	0.933333	0.909091	0.909091	0.888889	0.888889	0.875	0.875	1	1	1
CYS	UGU	0.5	0	0.333333	0.5	0.333333	0.2	0	0.2	0	0	0.25	0	0	0	0.166667
	UGC	0.5	1	0.666667	0.5	0.666667	0.8	1	0.8	1	1	0.75	1	1	1	0.833333
ARG	CGU	0.2	0.181818	0.333333	0.0769231	0.181818	0.1	0.0833333	0.285714	0.1	0.181818	0.230769	0.272727	0.2	0.181818	0.166667
	CGC	0	0.0909091	0	0.153846	0.0909091	0.1	0.0833333	0.0714286	0	0.0909091	0	0	0	0.0909091	0.0833333
	CGA	0.3	0.0909091	0.0833333	0.153846	0.363636	0.2	0.166667	0.285714	0.1	0.181818	0.230769	0.363636	0.2	0.181818	0.166667
	CGG	0.4	0.454545	0.25	0.384615	0.272727	0.4	0.416667	0.214286	0.5	0.363636	0.230769	0.181818	0.4	0.363636	0.416667
SER	AGU	0.0714286	0	0	0	0	0.0769231	0	0	0	0	0	0	0	0	0
	AGC	0.214286	0.3125	0.285714	0.263158	0.421053	0.307692	0.266667	0.333333	0.333333	0.333333	0.285714	0.3125	0.375	0.333333	0.333333
ARG	AGA	0	0.0909091	0	0	0	0	0.0833333	0.0714286	0.1	0	0.0769231	0	0	0	0
	AGG	0.1	0.0909091	0.333333	0.230769	0.0909091	0.2	0.166667	0.0714286	0.2	0.181818	0.230769	0.181818	0.2	0.181818	0.166667
GLY	GGU	0.105263	0	0.0625	0.208333	0.0588235	0	0.05	0.0588235	0.111111	0.0555556	0.0555556	0.0526316	0.0588235	0.0588235	0.0588235
	GGC	0.473684	0.588235	0.4375	0.416667	0.529412	0.555556	0.6	0.411765	0.388889	0.444444	0.333333	0.315789	0.411765	0.411765	0.411765
	GGA	0.0526316	0.117647	0.0625	0.0833333	0.235294	0.0555556	0.1	0.176471	0.111111	0.111111	0.222222	0.263158	0.0588235	0.0588235	0.0588235
	GGG	0.368421	0.294118	0.4375	0.291667	0.176471	0.388889	0.25	0.352941	0.388889	0.388889	0.388889	0.368421	0.470588	0.470588	0.470588

## Sheet: TINAG
	Species	Felis_catus	Equus_caballus	Bos_taurus	Rhinolophus_ferrumequinum	Mus_musculus	Canis_lupus	Microcebus_murinus	Galeopterus_variegatus	Callithrix_jacchus	Macaca_mulatta	Nomascus_leucogenys	Pongo_abelii	Gorilla_gorilla	Pan_troglodytes	Homo_sapiens
Amino Acid	Codon	XM_019830738.1	XM_023625117.1	XM_005223240.4	XM_033102466.1	XM_006511202.3	XM_538969.6	XM_012780779.1	XM_008567293.1	XM_002746661.3	XM_015136582.1	XM_003254130.1	NM_001133332.1	XM_004044224.2	XM_518550.5	NM_014464.3
PHE	UUU	0.3125	0.3	0.416667	0.263158	0.384615	0.3	0.4	0.416667	0.428571	0.4	0.5	0.5	0.45	0.45	0.45
	UUC	0.6875	0.7	0.583333	0.736842	0.615385	0.7	0.6	0.583333	0.571429	0.6	0.5	0.5	0.55	0.55	0.55
LEU	UUA	0.192308	0.185185	0.24	0.222222	0.0555556	0.0740741	0.148148	0.115385	0.185185	0.192308	0.185185	0.178571	0.185185	0.185185	0.185185
	UUG	0.115385	0.185185	0.16	0.148148	0.166667	0.148148	0.222222	0.192308	0.222222	0.230769	0.222222	0.214286	0.222222	0.222222	0.222222
	CUU	0.307692	0.259259	0.28	0.333333	0.277778	0.37037	0.185185	0.269231	0.259259	0.307692	0.259259	0.25	0.259259	0.259259	0.259259
	CUC	0.0769231	0.0740741	0.08	0.037037	0.222222	0.037037	0.0740741	0.0769231	0.0740741	0.0384615	0.0740741	0.107143	0.0740741	0.0740741	0.0740741
	CUA	0.115385	0.037037	0.08	0.037037	0	0.111111	0.0740741	0.0384615	0.0740741	0.0769231	0.0740741	0.0714286	0.0740741	0.0740741	0.0740741
	CUG	0.192308	0.259259	0.16	0.222222	0.277778	0.259259	0.296296	0.307692	0.185185	0.153846	0.185185	0.178571	0.185185	0.185185	0.185185
ILE	AUU	0.375	0.416667	0.5	0.5	0.5	0.576923	0.434783	0.318182	0.5	0.380952	0.4	0.368421	0.4	0.4	0.4
	AUC	0.5	0.416667	0.363636	0.291667	0.277778	0.230769	0.347826	0.318182	0.272727	0.380952	0.4	0.421053	0.4	0.4	0.4
	AUA	0.125	0.166667	0.136364	0.208333	0.222222	0.192308	0.217391	0.363636	0.227273	0.238095	0.2	0.210526	0.2	0.2	0.2
VAL	GUU	0.181818	0.266667	0.285714	0.266667	0.333333	0.142857	0.333333	0.307692	0.3125	0.3125	0.25	0.333333	0.294118	0.294118	0.294118
	GUC	0.181818	0.266667	0.214286	0.333333	0.333333	0.428571	0.333333	0.307692	0.3125	0.3125	0.3125	0.277778	0.294118	0.294118	0.294118
	GUA	0.363636	0.266667	0.285714	0.2	0.222222	0.285714	0.266667	0.230769	0.25	0.25	0.3125	0.277778	0.294118	0.294118	0.294118
	GUG	0.272727	0.2	0.214286	0.2	0.111111	0.142857	0.0666667	0.153846	0.125	0.125	0.125	0.111111	0.117647	0.117647	0.117647
SER	UCU	0.28125	0.371429	0.212121	0.342105	0.259259	0.228571	0.314286	0.305556	0.342105	0.323529	0.315789	0.305556	0.342857	0.342857	0.333333
	UCC	0.3125	0.2	0.333333	0.210526	0.222222	0.257143	0.285714	0.277778	0.263158	0.264706	0.315789	0.333333	0.285714	0.285714	0.277778
	UCA	0.15625	0.114286	0.151515	0.184211	0.111111	0.2	0.114286	0.138889	0.105263	0.117647	0.0789474	0.111111	0.114286	0.114286	0.138889
	UCG	0	0.0285714	0	0	0.037037	0.0571429	0	0	0	0	0	0	0	0	0
PRO	CCU	0.454545	0.409091	0.25	0.363636	0.352941	0.409091	0.45	0.375	0.4	0.478261	0.5	0.428571	0.428571	0.428571	0.45
	CCC	0.181818	0.136364	0.1875	0.0909091	0.176471	0.0909091	0.1	0.0625	0.1	0.0869565	0.0454545	0.0952381	0.0952381	0.0952381	0.1
	CCA	0.318182	0.363636	0.5	0.5	0.470588	0.5	0.4	0.5625	0.5	0.434783	0.454545	0.47619	0.47619	0.47619	0.45
	CCG	0.0454545	0.0909091	0.0625	0.0454545	0	0	0.05	0	0	0	0	0	0	0	0
THR	ACU	0.409091	0.333333	0.269231	0.384615	0.235294	0.392857	0.259259	0.352941	0.333333	0.444444	0.444444	0.428571	0.392857	0.428571	0.392857
	ACC	0.272727	0.185185	0.346154	0.153846	0.235294	0.142857	0.222222	0.176471	0.148148	0.0740741	0.111111	0.142857	0.142857	0.107143	0.142857
	ACA	0.318182	0.444444	0.346154	0.423077	0.529412	0.428571	0.407407	0.470588	0.518519	0.407407	0.37037	0.357143	0.392857	0.392857	0.357143
	ACG	0	0.037037	0.0384615	0.0384615	0	0.0357143	0.111111	0	0	0.0740741	0.0740741	0.0714286	0.0714286	0.0714286	0.107143
ALA	GCU	0.363636	0.290323	0.37931	0.3	0.32	0.366667	0.354839	0.206897	0.310345	0.290323	0.333333	0.322581	0.322581	0.290323	0.322581
	GCC	0.181818	0.354839	0.206897	0.266667	0.24	0.233333	0.193548	0.310345	0.241379	0.258065	0.2	0.225806	0.225806	0.258065	0.225806
	GCA	0.409091	0.290323	0.344828	0.4	0.4	0.4	0.419355	0.413793	0.448276	0.419355	0.433333	0.354839	0.354839	0.354839	0.354839
	GCG	0.0454545	0.0645161	0.0689655	0.0333333	0.04	0	0.0322581	0.0689655	0	0.0322581	0.0333333	0.0967742	0.0967742	0.0967742	0.0967742
TYR	UAU	0.6	0.619048	0.647059	0.590909	0.545455	0.619048	0.478261	0.666667	0.571429	0.545455	0.590909	0.571429	0.636364	0.636364	0.590909
	UAC	0.4	0.380952	0.352941	0.409091	0.454545	0.380952	0.521739	0.333333	0.428571	0.454545	0.409091	0.428571	0.363636	0.363636	0.409091
STOP	UAA	1	1	0	0	0	1	1	1	1	1	1	1	1	1	1
	UAG	0	0	1	1	1	0	0	0	0	0	0	0	0	0	0
	UGA	0	0	0	0	0	0	0	0	0	0	0	0	0	0	0
HIS	CAU	0.777778	0.769231	0.75	0.785714	0.857143	0.857143	0.928571	0.916667	0.75	0.833333	0.7	0.583333	0.727273	0.692308	0.727273
	CAC	0.222222	0.230769	0.25	0.214286	0.142857	0.142857	0.0714286	0.0833333	0.25	0.166667	0.3	0.416667	0.272727	0.307692	0.272727
GLN	CAA	0.588235	0.35	0.428571	0.588235	0.727273	0.666667	0.380952	0.666667	0.565217	0.625	0.6	0.576923	0.615385	0.583333	0.6
	CAG	0.411765	0.65	0.571429	0.411765	0.272727	0.333333	0.619048	0.333333	0.434783	0.375	0.4	0.423077	0.384615	0.416667	0.4
ASN	AAU	0.681818	0.56	0.727273	0.68	0.722222	0.62963	0.62963	0.636364	0.666667	0.6	0.730769	0.653846	0.692308	0.730769	0.692308
	AAC	0.318182	0.44	0.272727	0.32	0.277778	0.37037	0.37037	0.363636	0.333333	0.4	0.269231	0.346154	0.307692	0.269231	0.307692
LYS	AAA	0.681818	0.5	0.636364	0.642857	0.6	0.607143	0.64	0.608696	0.666667	0.666667	0.666667	0.633333	0.666667	0.666667	0.666667
	AAG	0.318182	0.5	0.363636	0.357143	0.4	0.392857	0.36	0.391304	0.333333	0.333333	0.333333	0.366667	0.333333	0.333333	0.333333
ASP	GAU	0.733333	0.52381	0.538462	0.7	0.6	0.684211	0.7	0.642857	0.666667	0.55	0.578947	0.619048	0.6	0.6	0.6
	GAC	0.266667	0.47619	0.461538	0.3	0.4	0.315789	0.3	0.357143	0.333333	0.45	0.421053	0.380952	0.4	0.4	0.4
GLU	GAA	0.73913	0.71875	0.64	0.742857	0.75	0.757576	0.71875	0.64	0.727273	0.65625	0.65625	0.689655	0.7	0.709677	0.709677
	GAG	0.26087	0.28125	0.36	0.257143	0.25	0.242424	0.28125	0.36	0.272727	0.34375	0.34375	0.310345	0.3	0.290323	0.290323
CYS	UGU	0.615385	0.625	0.333333	0.625	0.75	0.5	0.583333	0.428571	0.541667	0.5	0.541667	0.56	0.5	0.541667	0.541667
	UGC	0.384615	0.375	0.666667	0.375	0.25	0.5	0.416667	0.571429	0.458333	0.5	0.458333	0.44	0.5	0.458333	0.458333
ARG	CGU	0.217391	0.193548	0.0869565	0.111111	0.0952381	0.0769231	0.103448	0.0833333	0.148148	0.153846	0.185185	0.192308	0.185185	0.153846	0.185185
	CGC	0	0	0.130435	0	0.047619	0	0.0344828	0.0833333	0.037037	0.0384615	0.037037	0	0.037037	0.0384615	0.037037
	CGA	0.130435	0.16129	0.130435	0.148148	0.190476	0.192308	0.172414	0.125	0.185185	0.230769	0.222222	0.230769	0.222222	0.230769	0.222222
	CGG	0.0869565	0.16129	0.130435	0.185185	0.142857	0.0769231	0.137931	0.25	0.0740741	0.0384615	0.037037	0.0384615	0.037037	0.0384615	0.037037
SER	AGU	0.1875	0.114286	0.121212	0.157895	0.148148	0.171429	0.114286	0.138889	0.157895	0.147059	0.131579	0.111111	0.114286	0.114286	0.111111
	AGC	0.0625	0.171429	0.181818	0.105263	0.222222	0.0857143	0.171429	0.138889	0.131579	0.147059	0.157895	0.138889	0.142857	0.142857	0.138889
ARG	AGA	0.347826	0.290323	0.26087	0.37037	0.380952	0.384615	0.344828	0.208333	0.37037	0.346154	0.37037	0.346154	0.333333	0.346154	0.333333
	AGG	0.217391	0.193548	0.26087	0.185185	0.142857	0.269231	0.206897	0.25	0.185185	0.192308	0.148148	0.192308	0.185185	0.192308	0.185185
GLY	GGU	0.190476	0.181818	0.125	0.171429	0.130435	0.235294	0.2	0.133333	0.176471	0.147059	0.176471	0.147059	0.147059	0.147059	0.147059
	GGC	0.142857	0.212121	0.1875	0.2	0.173913	0.117647	0.2	0.166667	0.176471	0.205882	0.176471	0.235294	0.205882	0.205882	0.205882
	GGA	0.619048	0.454545	0.625	0.542857	0.652174	0.558824	0.514286	0.466667	0.529412	0.5	0.529412	0.470588	0.529412	0.529412	0.529412
	GGG	0.047619	0.151515	0.0625	0.0857143	0.0434783	0.0882353	0.0857143	0.233333	0.117647	0.147059	0.117647	0.147059	0.117647	0.117647	0.117647

## Sheet: TMEM52B
	Species	Felis_catus	Equus_caballus	Bos_taurus	Rhinolophus_ferrumequinum	Mus_musculus	Canis_lupus	Microcebus_murinus	Galeopterus_variegatus	Callithrix_jacchus	Macaca_mulatta	Nomascus_leucogenys	Pongo_abelii	Gorilla_gorilla	Pan_troglodytes	Homo_sapiens
Amino Acid	Codon	XM_003988409.2	XM_023643113.1	NM_001102525.2	XM_033117907.1	XM_006506325.3	XM_014108736.2	XM_012755550.2	XM_008578075.1	XM_009003339.1	XM_015151062.1	XM_012502497.1	NM_001132767.1	XM_004052699.2	XM_009424842.3	NM_001079815.1
PHE	UUU	0.4	0.5	0.2	0.333333	0.4	0.2	0.25	1	0.2	0.2	0.166667	0.166667	0.2	0.2	0.2
	UUC	0.6	0.5	0.8	0.666667	0.6	0.8	0.75	0	0.8	0.8	0.833333	0.833333	0.8	0.8	0.8
LEU	UUA	0	0.047619	0	0.0333333	0.047619	0	0	0	0	0	0	0	0	0.0384615	0
	UUG	0.130435	0.0952381	0	0.166667	0.0952381	0.130435	0.08	0.0869565	0.0869565	0.08	0.0769231	0.0769231	0.0833333	0.0769231	0.08
	CUU	0.173913	0.047619	0.136364	0.133333	0.142857	0.0869565	0.12	0.0869565	0.130435	0.12	0.115385	0.115385	0.125	0.115385	0.12
	CUC	0.173913	0.238095	0.181818	0.133333	0.190476	0.173913	0.12	0.26087	0.173913	0.12	0.153846	0.115385	0.166667	0.153846	0.16
	CUA	0	0.047619	0.0454545	0.133333	0.047619	0.0434783	0.04	0.0434783	0.130435	0.04	0.0384615	0.0384615	0.0416667	0.0384615	0.08
	CUG	0.521739	0.52381	0.636364	0.4	0.47619	0.565217	0.64	0.521739	0.478261	0.64	0.615385	0.653846	0.583333	0.576923	0.56
ILE	AUU	0.2	0.166667	0	0.333333	0.5	0.444444	0	0	0.25	0.444444	0.375	0.375	0.25	0.285714	0.285714
	AUC	0.6	0.5	0.75	0.333333	0.25	0.444444	0.833333	0.75	0.5	0.333333	0.375	0.375	0.375	0.428571	0.428571
	AUA	0.2	0.333333	0.25	0.333333	0.25	0.111111	0.166667	0.25	0.25	0.222222	0.25	0.25	0.375	0.285714	0.285714
VAL	GUU	0.0714286	0.1	0.0714286	0.111111	0.214286	0.0714286	0.0769231	0	0.0714286	0	0.153846	0	0.142857	0.142857	0.142857
	GUC	0.142857	0.2	0.285714	0.222222	0.214286	0.142857	0.307692	0.272727	0.357143	0.272727	0.153846	0.25	0.214286	0.285714	0.214286
	GUA	0.142857	0.2	0.142857	0.166667	0.0714286	0.142857	0.230769	0.0909091	0.214286	0.181818	0.230769	0.25	0.285714	0.214286	0.285714
	GUG	0.642857	0.5	0.5	0.5	0.5	0.642857	0.384615	0.636364	0.357143	0.545455	0.461538	0.5	0.357143	0.357143	0.357143
SER	UCU	0.375	0.2	0.294118	0.263158	0.1875	0.333333	0.315789	0.384615	0.285714	0.294118	0.25	0.25	0.235294	0.266667	0.25
	UCC	0.1875	0.3	0.294118	0.157895	0.25	0.111111	0.210526	0.230769	0.214286	0.235294	0.25	0.25	0.235294	0.266667	0.25
	UCA	0	0.25	0.176471	0.157895	0.125	0.0555556	0.210526	0.153846	0.0714286	0.0588235	0.0625	0	0.0588235	0	0.0625
	UCG	0.0625	0	0	0	0	0.0555556	0	0	0.142857	0.0588235	0.0625	0.0625	0.117647	0.133333	0.125
PRO	CCU	0.411765	0.4	0.285714	0.4375	0.4375	0.428571	0.466667	0.333333	0.461538	0.357143	0.384615	0.333333	0.357143	0.384615	0.384615
	CCC	0.294118	0.2	0.357143	0.25	0.1875	0.238095	0.2	0.2	0.153846	0.214286	0.230769	0.266667	0.214286	0.230769	0.230769
	CCA	0.235294	0.4	0.285714	0.1875	0.25	0.285714	0.2	0.466667	0.384615	0.214286	0.307692	0.333333	0.285714	0.384615	0.384615
	CCG	0.0588235	0	0.0714286	0.125	0.125	0.047619	0.133333	0	0	0.214286	0.0769231	0.0666667	0.142857	0	0
THR	ACU	0.333333	0.4	0.454545	0.214286	0.461538	0.454545	0.25	0.454545	0.2	0.363636	0.25	0.25	0.272727	0.25	0.25
	ACC	0.25	0.2	0.272727	0.285714	0.0769231	0.272727	0.375	0.181818	0.3	0.181818	0.25	0.25	0.272727	0.25	0.25
	ACA	0.333333	0.3	0.0909091	0.5	0.384615	0.272727	0.25	0.272727	0.3	0.272727	0.25	0.166667	0.272727	0.333333	0.333333
	ACG	0.0833333	0.1	0.181818	0	0.0769231	0	0.125	0.0909091	0.2	0.181818	0.25	0.333333	0.181818	0.166667	0.166667
ALA	GCU	0.307692	0.375	0.363636	0.352941	0.307692	0.411765	0.133333	0.25	0.384615	0.307692	0.384615	0.538462	0.416667	0.416667	0.416667
	GCC	0.307692	0	0.181818	0.176471	0.307692	0.235294	0.6	0.25	0.307692	0.307692	0.307692	0.230769	0.25	0.25	0.25
	GCA	0.307692	0.25	0.363636	0.352941	0.384615	0.352941	0.2	0.375	0.230769	0.153846	0.230769	0.230769	0.166667	0.166667	0.166667
	GCG	0.0769231	0.375	0.0909091	0.117647	0	0	0.0666667	0.125	0.0769231	0.230769	0.0769231	0	0.166667	0.166667	0.166667
TYR	UAU	1	0.666667	1	1	0.666667	0.8	0.666667	0.666667	0.75	1	1	1	1	1	1
	UAC	0	0.333333	0	0	0.333333	0.2	0.333333	0.333333	0.25	0	0	0	0	0	0
STOP	UAA	0	0	0	0	0	0	0	0	0	0	0	0	0	0	0
	UAG	0	0	0	0	0	0	0	0	0	0	0	0	0	0	0
	UGA	1	1	1	1	1	1	1	1	1	1	1	1	1	1	1
HIS	CAU	0.333333	0.5	0.4	0.555556	0.666667	0.571429	0.375	0.444444	0.5	0.625	0.375	0.625	0.428571	0.428571	0.428571
	CAC	0.666667	0.5	0.6	0.444444	0.333333	0.428571	0.625	0.555556	0.5	0.375	0.625	0.375	0.571429	0.571429	0.571429
GLN	CAA	0.333333	0	0.2	0.307692	0	0.230769	0.428571	0.222222	0.285714	0.222222	0.222222	0.111111	0.142857	0.142857	0.142857
	CAG	0.666667	1	0.8	0.692308	1	0.769231	0.571429	0.777778	0.714286	0.777778	0.777778	0.888889	0.857143	0.857143	0.857143
ASN	AAU	0	0.666667	0.5	0.833333	0	0.4	0.666667	0.5	1	0.666667	0.666667	0.666667	0.333333	0.5	0.5
	AAC	1	0.333333	0.5	0.166667	1	0.6	0.333333	0.5	0	0.333333	0.333333	0.333333	0.666667	0.5	0.5
LYS	AAA	1	0.666667	0.666667	0.571429	0.333333	0.25	0.666667	0.333333	0.333333	0.333333	0.285714	0.166667	0.333333	0.333333	0.333333
	AAG	0	0.333333	0.333333	0.428571	0.666667	0.75	0.333333	0.666667	0.666667	0.666667	0.714286	0.833333	0.666667	0.666667	0.666667
ASP	GAU	0.285714	0.4	0.428571	0.333333	0.333333	0.714286	0.285714	0.4	0.428571	0.571429	0.571429	0.571429	0.428571	0.375	0.428571
	GAC	0.714286	0.6	0.571429	0.666667	0.666667	0.285714	0.714286	0.6	0.571429	0.428571	0.428571	0.428571	0.571429	0.625	0.571429
GLU	GAA	0.636364	0.636364	0.416667	0.473684	0.666667	0.428571	0.727273	0.5	0.7	0.75	0.75	0.833333	0.727273	0.727273	0.727273
	GAG	0.363636	0.363636	0.583333	0.526316	0.333333	0.571429	0.272727	0.5	0.3	0.25	0.25	0.166667	0.272727	0.272727	0.272727
CYS	UGU	0.625	0.5	0.375	0.7	0.428571	0.555556	0.375	0.625	0.444444	0.272727	0.3	0.3	0.5	0.454545	0.5
	UGC	0.375	0.5	0.625	0.3	0.571429	0.444444	0.625	0.375	0.555556	0.727273	0.7	0.7	0.5	0.545455	0.5
ARG	CGU	0	0	0	0	0.125	0	0	0	0.111111	0	0	0	0	0	0
	CGC	0.333333	0.375	0.444444	0.214286	0.375	0.272727	0.375	0.3	0.444444	0.375	0.428571	0.375	0.375	0.285714	0.375
	CGA	0.222222	0.125	0.111111	0.0714286	0	0.181818	0	0.2	0	0.125	0.142857	0.125	0.25	0.285714	0.25
	CGG	0.111111	0	0.111111	0.142857	0.125	0.0909091	0.125	0.1	0.111111	0.125	0.142857	0.125	0.125	0.142857	0.125
SER	AGU	0.1875	0.15	0.117647	0.263158	0.0625	0.166667	0.157895	0.0769231	0	0.0588235	0.0625	0.0625	0.117647	0.0666667	0.0625
	AGC	0.1875	0.1	0.117647	0.157895	0.375	0.277778	0.105263	0.153846	0.285714	0.294118	0.3125	0.375	0.235294	0.266667	0.25
ARG	AGA	0.222222	0.25	0.111111	0.5	0.125	0.363636	0.25	0.2	0.111111	0.125	0	0.125	0.125	0.142857	0.125
	AGG	0.111111	0.25	0.222222	0.0714286	0.25	0.0909091	0.25	0.2	0.222222	0.25	0.285714	0.25	0.125	0.142857	0.125
GLY	GGU	0	0.2	0	0.0714286	0	0.142857	0	0.0714286	0	0.153846	0.0833333	0.0909091	0.0833333	0.0909091	0.0833333
	GGC	0.444444	0.6	0.4	0.357143	0.454545	0.357143	0.416667	0.428571	0.5	0.307692	0.416667	0.363636	0.416667	0.363636	0.416667
	GGA	0.111111	0	0.2	0.285714	0	0.285714	0.166667	0.142857	0.0833333	0.153846	0.166667	0.0909091	0.0833333	0.0909091	0.0833333
	GGG	0.444444	0.2	0.4	0.285714	0.545455	0.214286	0.416667	0.357143	0.416667	0.384615	0.333333	0.454545	0.416667	0.454545	0.416667

## Sheet: SLC22A8
	Species	Felis_catus	Equus_caballus	Bos_taurus	Rhinolophus_ferrumequinum	Mus_musculus	Canis_lupus	Microcebus_murinus	Galeopterus_variegatus	Callithrix_jacchus	Macaca_mulatta	Nomascus_leucogenys	Pongo_abelii	Gorilla_gorilla	Pan_troglodytes	Homo_sapiens
Amino Acid	Codon	-	XM_001495214.4	NM_001206246.2	XM_033120872.1	XM_011247171.1	XM_005631595.3	XM_012778181.1	-	XM_017978480.1	XM_001115852.3	XM_012499232.1	XM_009246222.2	XM_004051391.1	XM_016921098.1	NM_001184732.1
PHE	UUU	-	0.411765	0.342857	0.235294	0.272727	0.264706	0.346154	-	0.352941	0.266667	0.333333	0.333333	0.3125	0.3125	0.3125
	UUC	-	0.588235	0.657143	0.764706	0.727273	0.735294	0.653846	-	0.647059	0.733333	0.666667	0.666667	0.6875	0.6875	0.6875
LEU	UUA	-	0.0273973	0.0136986	0.0131579	0.028169	0.038961	0.0491803	-	0.0338983	0.0405405	0.05	0.0483871	0.0405405	0.0405405	0.0405405
	UUG	-	0.123288	0.0958904	0.118421	0.197183	0.142857	0.147541	-	0.20339	0.175676	0.183333	0.193548	0.162162	0.162162	0.162162
	CUU	-	0.0136986	0.0410959	0.0263158	0.028169	0.0649351	0.0327869	-	0.0508475	0.027027	0.05	0.0322581	0.0405405	0.027027	0.027027
	CUC	-	0.260274	0.246575	0.25	0.267606	0.272727	0.245902	-	0.254237	0.256757	0.233333	0.258065	0.256757	0.27027	0.27027
	CUA	-	0.0958904	0.0547945	0.0526316	0.056338	0.038961	0.0327869	-	0.0338983	0.0540541	0.0333333	0.0322581	0.027027	0.0405405	0.0405405
	CUG	-	0.479452	0.547945	0.539474	0.422535	0.441558	0.491803	-	0.423729	0.445946	0.45	0.435484	0.472973	0.459459	0.459459
ILE	AUU	-	0.216216	0.2	0.2	0.190476	0.09375	0.037037	-	0	0.135135	0.129032	0.129032	0.142857	0.142857	0.142857
	AUC	-	0.702703	0.7	0.685714	0.619048	0.6875	0.814815	-	0.851852	0.72973	0.741935	0.741935	0.714286	0.714286	0.714286
	AUA	-	0.0810811	0.1	0.114286	0.190476	0.21875	0.148148	-	0.148148	0.135135	0.129032	0.129032	0.142857	0.142857	0.142857
VAL	GUU	-	0.09375	0.0625	0.0357143	0.16129	0.0333333	0.0416667	-	0.12	0.03125	0	0	0	0.03125	0
	GUC	-	0.3125	0.40625	0.357143	0.193548	0.4	0.416667	-	0.24	0.28125	0.32	0.318182	0.3125	0.28125	0.333333
	GUA	-	0.09375	0.125	0.107143	0.193548	0.0333333	0.0416667	-	0.08	0.15625	0.12	0.136364	0.15625	0.15625	0.151515
	GUG	-	0.5	0.40625	0.5	0.451613	0.533333	0.5	-	0.56	0.53125	0.56	0.545455	0.53125	0.53125	0.515152
SER	UCU	-	0.06	0.0714286	0.113636	0.177778	0.0833333	0.105263	-	0.0909091	0.0465116	0.0833333	0.0857143	0.0697674	0.0697674	0.0697674
	UCC	-	0.38	0.404762	0.318182	0.266667	0.354167	0.368421	-	0.424242	0.44186	0.388889	0.371429	0.395349	0.395349	0.395349
	UCA	-	0.1	0.0714286	0.136364	0.155556	0.0833333	0.0526316	-	0.030303	0.0465116	0.0555556	0.0857143	0.0465116	0.0465116	0.0465116
	UCG	-	0.02	0.047619	0.0227273	0.0222222	0.0416667	0.0263158	-	0.0606061	0.0697674	0.0555556	0.0285714	0.0697674	0.0697674	0.0697674
PRO	CCU	-	0.176471	0.176471	0.0882353	0.233333	0.2	0.181818	-	0.16	0.2	0.217391	0.173913	0.194444	0.2	0.2
	CCC	-	0.617647	0.558824	0.647059	0.433333	0.457143	0.454545	-	0.36	0.457143	0.478261	0.521739	0.472222	0.457143	0.457143
	CCA	-	0.117647	0.264706	0.235294	0.266667	0.285714	0.318182	-	0.4	0.228571	0.26087	0.304348	0.222222	0.228571	0.228571
	CCG	-	0.0882353	0	0.0294118	0.0666667	0.0571429	0.0454545	-	0.08	0.114286	0.0434783	0	0.111111	0.114286	0.114286
THR	ACU	-	0.181818	0.184211	0.102564	0.205128	0.147059	0.16	-	0.26087	0.151515	0.111111	0.115385	0.0882353	0.117647	0.0909091
	ACC	-	0.575758	0.394737	0.641026	0.461538	0.529412	0.4	-	0.347826	0.575758	0.592593	0.615385	0.588235	0.558824	0.606061
	ACA	-	0.0909091	0.236842	0.153846	0.282051	0.176471	0.28	-	0.304348	0.242424	0.259259	0.230769	0.235294	0.264706	0.272727
	ACG	-	0.151515	0.184211	0.102564	0.0512821	0.147059	0.16	-	0.0869565	0.030303	0.037037	0.0384615	0.0882353	0.0588235	0.030303
ALA	GCU	-	0.15	0.145833	0.146341	0.25	0.2	0.228571	-	0.235294	0.195122	0.21875	0.205882	0.175	0.175	0.179487
	GCC	-	0.625	0.5625	0.609756	0.555556	0.575	0.485714	-	0.558824	0.609756	0.59375	0.588235	0.65	0.65	0.641026
	GCA	-	0.175	0.208333	0.121951	0.194444	0.175	0.228571	-	0.176471	0.195122	0.1875	0.205882	0.175	0.175	0.179487
	GCG	-	0.05	0.0833333	0.121951	0	0.05	0.0571429	-	0.0294118	0	0	0	0	0	0
TYR	UAU	-	0.153846	0.333333	0.2	0.333333	0.333333	0.142857	-	0.363636	0.2	0.307692	0.230769	0.142857	0.142857	0.0714286
	UAC	-	0.846154	0.666667	0.8	0.666667	0.666667	0.857143	-	0.636364	0.8	0.692308	0.769231	0.857143	0.857143	0.928571
STOP	UAA	-	0	0	0	0	0	0	-	0	0	0	0	0	0	0
	UAG	-	0	0	0	1	0	0	-	0	0	0	0	0	0	0
	UGA	-	1	1	1	0	1	1	-	1	1	1	1	1	1	1
HIS	CAU	-	0	0.166667	0.2	0.4	0.375	0	-	0.5	0.5	0.5	0.5	0.428571	0.375	0.444444
	CAC	-	1	0.833333	0.8	0.6	0.625	1	-	0.5	0.5	0.5	0.5	0.571429	0.625	0.555556
GLN	CAA	-	0.0714286	0.0625	0.133333	0.263158	0.0588235	0.153846	-	0.142857	0.0588235	0.0714286	0.0714286	0.0588235	0.0588235	0.0588235
	CAG	-	0.928571	0.9375	0.866667	0.736842	0.941176	0.846154	-	0.857143	0.941176	0.928571	0.928571	0.941176	0.941176	0.941176
ASN	AAU	-	0.357143	0.352941	0.263158	0.266667	0.388889	0.571429	-	0.181818	0.421053	0.5	0.5	0.444444	0.444444	0.444444
	AAC	-	0.642857	0.647059	0.736842	0.733333	0.611111	0.428571	-	0.818182	0.578947	0.5	0.5	0.555556	0.555556	0.555556
LYS	AAA	-	0.181818	0.26087	0.263158	0.217391	0.363636	0.1875	-	0.181818	0.157895	0.125	0.125	0.15	0.15	0.15
	AAG	-	0.818182	0.73913	0.736842	0.782609	0.636364	0.8125	-	0.818182	0.842105	0.875	0.875	0.85	0.85	0.85
ASP	GAU	-	0.1	0.25	0	0.0833333	0.142857	0.333333	-	0.222222	0.181818	0.142857	0.166667	0.181818	0.181818	0.181818
	GAC	-	0.9	0.75	1	0.916667	0.857143	0.666667	-	0.777778	0.818182	0.857143	0.833333	0.818182	0.818182	0.818182
GLU	GAA	-	0.37037	0.24	0.347826	0.44	0.375	0.409091	-	0.333333	0.36	0.444444	0.473684	0.375	0.375	0.375
	GAG	-	0.62963	0.76	0.652174	0.56	0.625	0.590909	-	0.666667	0.64	0.555556	0.526316	0.625	0.625	0.625
CYS	UGU	-	0.4	0.2	0.333333	0.4	0.384615	0.4	-	0.166667	0.181818	0.333333	0.333333	0.3	0.3	0.3
	UGC	-	0.6	0.8	0.666667	0.6	0.615385	0.6	-	0.833333	0.818182	0.666667	0.666667	0.7	0.7	0.7
ARG	CGU	-	0.0869565	0.0416667	0.0454545	0.15	0.2	0.1	-	0.0666667	0.192308	0.05	0.05	0.153846	0.153846	0.12
	CGC	-	0.391304	0.375	0.363636	0.35	0.3	0.25	-	0.2	0.230769	0.3	0.3	0.269231	0.269231	0.28
	CGA	-	0	0.0416667	0.136364	0.15	0.05	0	-	0.0666667	0	0	0	0	0	0
	CGG	-	0.26087	0.333333	0.227273	0.15	0.3	0.45	-	0.266667	0.269231	0.35	0.35	0.269231	0.269231	0.28
SER	AGU	-	0.12	0.0714286	0.0681818	0.2	0.0833333	0.131579	-	0.0909091	0.0930233	0.166667	0.142857	0.116279	0.116279	0.116279
	AGC	-	0.32	0.333333	0.340909	0.177778	0.354167	0.315789	-	0.30303	0.302326	0.25	0.285714	0.302326	0.302326	0.302326
ARG	AGA	-	0.0869565	0.0416667	0.0909091	0.1	0	0	-	0.0666667	0	0	0	0	0	0
	AGG	-	0.173913	0.166667	0.136364	0.1	0.15	0.2	-	0.333333	0.307692	0.3	0.3	0.307692	0.307692	0.32
GLY	GGU	-	0.0697674	0.0714286	0.162791	0.139535	0.128205	0.216216	-	0.206897	0.142857	0.166667	0.194444	0.162791	0.162791	0.162791
	GGC	-	0.488372	0.47619	0.395349	0.372093	0.410256	0.378378	-	0.275862	0.404762	0.388889	0.361111	0.395349	0.395349	0.395349
	GGA	-	0.209302	0.214286	0.255814	0.325581	0.205128	0.27027	-	0.310345	0.238095	0.25	0.25	0.232558	0.232558	0.232558
	GGG	-	0.232558	0.238095	0.186047	0.162791	0.25641	0.135135	-	0.206897	0.214286	0.194444	0.194444	0.209302	0.209302	0.209302
