# Supplementary material for: Calculating and comparing codon usage values in rare disease genes highlights codon clustering with disease-and tissue- specific hierarchy
Source: PLoS One. 2022 Mar 31;17(3):e0265469. doi: 10.1371/journal.pone.0265469 (PMC8970475; doi:10.1371/journal.pone.0265469)
Supplement: S9 Table — Every gene is divided in a specific page (on the bottom) across species (on the top). (XLS) [file pone.0265469.s011.xls]

## Sheet: ALOXE3
	Species	Felis_catus	Equus_caballus	Bos_taurus	Rhinolophus_ferrumequinum	Mus_musculus	Canis_lupus	Microcebus_murinus	Galeopterus_variegatus	Callithrix_jacchus	Macaca_mulatta	Nomascus_leucogenys	Pongo_abelii	Gorilla_gorilla	Pan_troglodytes	Homo_sapiens
Amino Acid	Codon	XM_019817113.2	XM_014728628.2	XM_003587417.5	XM_033090613.1	NM_011786.2	XM_005620009.3	XM_012775676.1	XM_008581697.1	XM_008996564.2	XM_002808115.2	XM_003274641.2	XM_024235150.1	XM_004058537.2	XM_016932469.1	NM_001165960.1
PHE	UUU	0.241379	0.407407	0.266667	0.28125	0.4375	0.241379	0.333333	0.233333	0.171429	0.176471	0.147059	0.189189	0.194444	0.21875	0.205882
	UUC	0.758621	0.592593	0.733333	0.71875	0.5625	0.758621	0.666667	0.766667	0.828571	0.823529	0.852941	0.810811	0.805556	0.78125	0.794118
LEU	UUA	0	0	0.011236	0.0114943	0.0116279	0	0	0	0	0	0	0	0	0.00961538	0
	UUG	0.0963855	0.11236	0.146067	0.126437	0.151163	0.142857	0.121212	0.125	0.1	0.112245	0.11	0.111111	0.108911	0.115385	0.112245
	CUU	0.0843373	0.101124	0.101124	0.0689655	0.0697674	0.0549451	0.0707071	0.0795455	0.0444444	0.0714286	0.07	0.0707071	0.049505	0.0576923	0.0510204
	CUC	0.192771	0.235955	0.235955	0.183908	0.244186	0.252747	0.282828	0.238636	0.244444	0.234694	0.24	0.252525	0.247525	0.259615	0.234694
	CUA	0.0361446	0.0786517	0.0224719	0.103448	0.0581395	0.0769231	0.0808081	0.0909091	0.0777778	0.0612245	0.06	0.0707071	0.0693069	0.0673077	0.0714286
	CUG	0.590361	0.47191	0.483146	0.505747	0.465116	0.472527	0.444444	0.465909	0.533333	0.520408	0.52	0.494949	0.524752	0.490385	0.530612
ILE	AUU	0.310345	0.25	0.352941	0.363636	0.264706	0.333333	0.28125	0.264706	0.194444	0.2	0.243243	0.216216	0.236842	0.194444	0.2
	AUC	0.62069	0.625	0.588235	0.636364	0.676471	0.633333	0.6875	0.676471	0.722222	0.8	0.756757	0.783784	0.763158	0.805556	0.8
	AUA	0.0689655	0.125	0.0588235	0	0.0588235	0.0333333	0.03125	0.0588235	0.0833333	0	0	0	0	0	0
VAL	GUU	0	0.108108	0.030303	0.0526316	0.0555556	0.025641	0	0.0571429	0.157895	0.0526316	0.0769231	0.0540541	0.0277778	0.05	0.0540541
	GUC	0.540541	0.378378	0.484848	0.394737	0.388889	0.487179	0.459459	0.4	0.315789	0.342105	0.307692	0.351351	0.361111	0.35	0.351351
	GUA	0.027027	0.0810811	0.030303	0.0263158	0.138889	0.025641	0.0810811	0.0571429	0.0789474	0.105263	0.128205	0.135135	0.138889	0.125	0.135135
	GUG	0.432432	0.432432	0.454545	0.526316	0.416667	0.461538	0.459459	0.485714	0.447368	0.5	0.487179	0.459459	0.472222	0.475	0.459459
SER	UCU	0.0666667	0.176471	0.111111	0.106383	0.152174	0.0652174	0.0689655	0.108696	0.0961538	0.132075	0.12963	0.12963	0.188679	0.180328	0.169811
	UCC	0.222222	0.215686	0.222222	0.191489	0.195652	0.304348	0.241379	0.217391	0.192308	0.169811	0.203704	0.203704	0.169811	0.196721	0.150943
	UCA	0.0888889	0.117647	0.177778	0.148936	0.173913	0.108696	0.0517241	0.152174	0.153846	0.0754717	0.12963	0.111111	0.113208	0.114754	0.113208
	UCG	0.155556	0.0980392	0.0666667	0.106383	0.0217391	0.0869565	0.137931	0.0652174	0.0576923	0.132075	0.0555556	0.0555556	0.0566038	0.0491803	0.0566038
PRO	CCU	0.2	0.317073	0.18	0.326923	0.326531	0.192308	0.19403	0.2	0.111111	0.211268	0.179487	0.181818	0.168831	0.142857	0.157143
	CCC	0.52	0.536585	0.52	0.442308	0.244898	0.5	0.522388	0.52	0.555556	0.464789	0.5	0.493506	0.519481	0.542857	0.514286
	CCA	0.08	0.0731707	0.1	0.153846	0.367347	0.134615	0.134328	0.12	0.185185	0.183099	0.166667	0.181818	0.194805	0.2	0.214286
	CCG	0.2	0.0731707	0.2	0.0769231	0.0612245	0.173077	0.149254	0.16	0.148148	0.140845	0.153846	0.142857	0.116883	0.114286	0.114286
THR	ACU	0.14	0.243902	0.191489	0.173913	0.133333	0.244898	0.122449	0.217391	0.192308	0.175439	0.172414	0.137931	0.155172	0.166667	0.157895
	ACC	0.52	0.365854	0.489362	0.434783	0.444444	0.367347	0.469388	0.478261	0.403846	0.403509	0.396552	0.431034	0.396552	0.383333	0.403509
	ACA	0.14	0.195122	0.170213	0.217391	0.222222	0.163265	0.163265	0.108696	0.211538	0.245614	0.224138	0.241379	0.241379	0.25	0.22807
	ACG	0.2	0.195122	0.148936	0.173913	0.2	0.22449	0.244898	0.195652	0.192308	0.175439	0.206897	0.189655	0.206897	0.2	0.210526
ALA	GCU	0.047619	0.166667	0.152174	0.0952381	0.1875	0.0454545	0.180328	0.122449	0.145833	0.169492	0.129032	0.15873	0.145161	0.155172	0.133333
	GCC	0.738095	0.541667	0.543478	0.642857	0.4375	0.75	0.557377	0.55102	0.583333	0.59322	0.612903	0.587302	0.580645	0.568966	0.583333
	GCA	0.047619	0.166667	0.108696	0.119048	0.229167	0.0909091	0.131148	0.163265	0.0833333	0.118644	0.0806452	0.0634921	0.0967742	0.137931	0.1
	GCG	0.166667	0.125	0.195652	0.142857	0.145833	0.113636	0.131148	0.163265	0.1875	0.118644	0.177419	0.190476	0.177419	0.137931	0.183333
TYR	UAU	0.357143	0.241379	0.107143	0.214286	0.275862	0.3	0.185185	0.3	0.181818	0.21875	0.212121	0.1875	0.1875	0.151515	0.1875
	UAC	0.642857	0.758621	0.892857	0.785714	0.724138	0.7	0.814815	0.7	0.818182	0.78125	0.787879	0.8125	0.8125	0.848485	0.8125
STOP	UAA	1	0	1	1	0	0	1	0	1	1	1	1	1	1	1
	UAG	0	0	0	0	0	0	0	1	0	0	0	0	0	0	0
	UGA	0	1	0	0	1	1	0	0	0	0	0	0	0	0	0
HIS	CAU	0.315789	0.428571	0.368421	0.277778	0.473684	0.238095	0.26087	0.368421	0.111111	0.272727	0.26087	0.318182	0.304348	0.375	0.318182
	CAC	0.684211	0.571429	0.631579	0.722222	0.526316	0.761905	0.73913	0.631579	0.888889	0.727273	0.73913	0.681818	0.695652	0.625	0.681818
GLN	CAA	0.142857	0.173913	0.0882353	0.125	0.1875	0.0666667	0.147059	0.0967742	0.128205	0.136364	0.119048	0.136364	0.113636	0.155556	0.119048
	CAG	0.857143	0.826087	0.911765	0.875	0.8125	0.933333	0.852941	0.903226	0.871795	0.863636	0.880952	0.863636	0.886364	0.844444	0.880952
ASN	AAU	0.307692	0.478261	0.333333	0.321429	0.16	0.269231	0.37037	0.285714	0.48	0.346154	0.346154	0.333333	0.321429	0.333333	0.346154
	AAC	0.692308	0.521739	0.666667	0.678571	0.84	0.730769	0.62963	0.714286	0.52	0.653846	0.653846	0.666667	0.678571	0.666667	0.653846
LYS	AAA	0.1	0.36	0.2	0.222222	0.0714286	0.230769	0.142857	0.0769231	0.0714286	0.0769231	0.0740741	0.0740741	0.107143	0.111111	0.111111
	AAG	0.9	0.64	0.8	0.777778	0.928571	0.769231	0.857143	0.923077	0.928571	0.923077	0.925926	0.925926	0.892857	0.888889	0.888889
ASP	GAU	0.2	0.266667	0.314286	0.297297	0.388889	0.1875	0.1875	0.25	0.277778	0.277778	0.323529	0.285714	0.25	0.27027	0.25
	GAC	0.8	0.733333	0.685714	0.702703	0.611111	0.8125	0.8125	0.75	0.722222	0.722222	0.676471	0.714286	0.75	0.72973	0.75
GLU	GAA	0.233333	0.214286	0.228571	0.181818	0.25	0.194444	0.116279	0.142857	0.157895	0.268293	0.326087	0.311111	0.311111	0.309524	0.318182
	GAG	0.766667	0.785714	0.771429	0.818182	0.75	0.805556	0.883721	0.857143	0.842105	0.731707	0.673913	0.688889	0.688889	0.690476	0.681818
CYS	UGU	0.26087	0.391304	0.173913	0.409091	0.444444	0.416667	0.291667	0.304348	0.285714	0.392857	0.37931	0.37931	0.4	0.4	0.4
	UGC	0.73913	0.608696	0.826087	0.590909	0.555556	0.583333	0.708333	0.695652	0.714286	0.607143	0.62069	0.62069	0.6	0.6	0.6
ARG	CGU	0	0.135135	0.121951	0.125	0.0526316	0.128205	0.0408163	0.05	0.0816327	0.0175439	0.016129	0.031746	0.0333333	0.0491803	0.0350877
	CGC	0.30303	0.243243	0.341463	0.275	0.263158	0.358974	0.326531	0.35	0.306122	0.280702	0.258065	0.238095	0.216667	0.213115	0.245614
	CGA	0.151515	0.162162	0.146341	0.175	0.105263	0.025641	0.142857	0.125	0.122449	0.122807	0.129032	0.111111	0.116667	0.114754	0.122807
	CGG	0.333333	0.162162	0.195122	0.275	0.263158	0.282051	0.183673	0.2	0.183673	0.210526	0.209677	0.222222	0.233333	0.245902	0.22807
SER	AGU	0.0666667	0.0980392	0.0888889	0.0638298	0.130435	0.0652174	0.0862069	0.0869565	0.0769231	0.113208	0.0925926	0.111111	0.113208	0.0983607	0.113208
	AGC	0.4	0.294118	0.333333	0.382979	0.326087	0.369565	0.413793	0.369565	0.423077	0.377358	0.388889	0.388889	0.358491	0.360656	0.396226
ARG	AGA	0.030303	0.162162	0.0487805	0.025	0.105263	0	0.0612245	0.025	0.0816327	0.157895	0.145161	0.174603	0.166667	0.114754	0.157895
	AGG	0.181818	0.135135	0.146341	0.125	0.210526	0.205128	0.244898	0.25	0.22449	0.210526	0.241935	0.222222	0.233333	0.262295	0.210526
GLY	GGU	0.097561	0.204545	0.170732	0.2	0.210526	0.0512821	0.142857	0.125	0.113636	0.134615	0.166667	0.178571	0.178571	0.157895	0.183673
	GGC	0.512195	0.431818	0.487805	0.4	0.447368	0.538462	0.428571	0.525	0.477273	0.442308	0.4	0.392857	0.392857	0.350877	0.408163
	GGA	0.097561	0.159091	0.121951	0.15	0.131579	0.102564	0.122449	0.125	0.136364	0.173077	0.183333	0.160714	0.160714	0.157895	0.122449
	GGG	0.292683	0.204545	0.219512	0.25	0.210526	0.307692	0.306122	0.225	0.272727	0.25	0.25	0.267857	0.267857	0.333333	0.285714

## Sheet: COL17A1
	Species	Felis_catus	Equus_caballus	Bos_taurus	Rhinolophus_ferrumequinum	Mus_musculus	Canis_lupus	Microcebus_murinus	Galeopterus_variegatus	Callithrix_jacchus	Macaca_mulatta	Nomascus_leucogenys	Pongo_abelii	Gorilla_gorilla	Pan_troglodytes	Homo_sapiens
Amino Acid	Codon	XM_019813786.2	XM_014733101.2	XM_005225524.4	XM_033131250.1	NM_007732.2	XM_014109098.2	XM_020280431.1	XM_008571495.1	XM_009010232.2	-	XM_003255434.2	XM_024253735.1	XM_019035398.1	-	NM_000494.3
PHE	UUU	0.375	0.321429	0.3	0.5	0.318182	0.333333	0.25	0.461538	0.428571	-	0.28	0.269231	0.28	-	0.28
	UUC	0.625	0.678571	0.7	0.5	0.681818	0.666667	0.75	0.538462	0.571429	-	0.72	0.730769	0.72	-	0.72
LEU	UUA	0.0280374	0.0280374	0.0660377	0.0384615	0.038835	0.0285714	0.0181818	0.0288462	0.0291262	-	0.038835	0.0471698	0.0373832	-	0.0373832
	UUG	0.102804	0.149533	0.113208	0.115385	0.135922	0.133333	0.0909091	0.115385	0.126214	-	0.126214	0.113208	0.140187	-	0.140187
	CUU	0.0841121	0.0654206	0.0849057	0.0865385	0.0776699	0.0857143	0.0636364	0.0480769	0.106796	-	0.126214	0.103774	0.121495	-	0.102804
	CUC	0.271028	0.327103	0.254717	0.269231	0.262136	0.285714	0.281818	0.269231	0.291262	-	0.242718	0.283019	0.261682	-	0.280374
	CUA	0.00934579	0.0654206	0.0377358	0.0480769	0.0776699	0.0571429	0.0636364	0.0769231	0.0776699	-	0.0970874	0.0754717	0.0934579	-	0.0841121
	CUG	0.504673	0.364486	0.443396	0.442308	0.407767	0.409524	0.481818	0.461538	0.368932	-	0.368932	0.377358	0.345794	-	0.35514
ILE	AUU	0.225	0.282051	0.181818	0.243902	0.263158	0.261905	0.225	0.378378	0.380952	-	0.365854	0.35	0.357143	-	0.365854
	AUC	0.725	0.641026	0.727273	0.707317	0.631579	0.690476	0.75	0.540541	0.571429	-	0.585366	0.6	0.595238	-	0.536585
	AUA	0.05	0.0769231	0.0909091	0.0487805	0.105263	0.047619	0.025	0.0810811	0.047619	-	0.0487805	0.05	0.047619	-	0.097561
VAL	GUU	0.129032	0.151515	0.163636	0.135593	0.0943396	0.15	0.171875	0.171875	0.210526	-	0.232143	0.25	0.224138	-	0.224138
	GUC	0.306452	0.318182	0.345455	0.338983	0.377358	0.283333	0.296875	0.296875	0.245614	-	0.25	0.232143	0.258621	-	0.258621
	GUA	0.0806452	0.030303	0.0181818	0.0338983	0.113208	0.0833333	0.0625	0.078125	0.122807	-	0.0714286	0.0714286	0.0862069	-	0.0689655
	GUG	0.483871	0.5	0.472727	0.491525	0.415094	0.483333	0.46875	0.453125	0.421053	-	0.446429	0.446429	0.431034	-	0.448276
SER	UCU	0.192308	0.195402	0.176796	0.180328	0.140127	0.2	0.111675	0.152174	0.155172	-	0.167598	0.157303	0.153409	-	0.151685
	UCC	0.274725	0.252874	0.265193	0.245902	0.273885	0.259459	0.319797	0.282609	0.241379	-	0.234637	0.247191	0.25	-	0.252809
	UCA	0.0769231	0.12069	0.132597	0.136612	0.159236	0.113514	0.101523	0.11413	0.132184	-	0.145251	0.140449	0.130682	-	0.134831
	UCG	0.0659341	0.0517241	0.0331492	0.0437158	0.0254777	0.0378378	0.0812183	0.0380435	0.045977	-	0.0446927	0.0449438	0.0568182	-	0.0505618
PRO	CCU	0.26943	0.255	0.260638	0.318919	0.302703	0.304813	0.277174	0.306533	0.344633	-	0.296117	0.292683	0.289216	-	0.29902
	CCC	0.259067	0.29	0.324468	0.248649	0.275676	0.240642	0.293478	0.256281	0.20339	-	0.23301	0.243902	0.245098	-	0.235294
	CCA	0.352332	0.39	0.324468	0.340541	0.356757	0.379679	0.353261	0.396985	0.384181	-	0.412621	0.409756	0.416667	-	0.416667
	CCG	0.119171	0.065	0.0904255	0.0918919	0.0648649	0.0748663	0.076087	0.040201	0.0677966	-	0.0582524	0.0536585	0.0490196	-	0.0490196
THR	ACU	0.162791	0.231707	0.280899	0.283951	0.195876	0.157895	0.256098	0.211765	0.294118	-	0.345238	0.357143	0.287356	-	0.309524
	ACC	0.523256	0.463415	0.404494	0.395062	0.494845	0.486842	0.402439	0.458824	0.376471	-	0.369048	0.380952	0.402299	-	0.416667
	ACA	0.232558	0.231707	0.235955	0.283951	0.247423	0.276316	0.170732	0.247059	0.282353	-	0.25	0.238095	0.241379	-	0.25
	ACG	0.0813953	0.0731707	0.0786517	0.037037	0.0618557	0.0789474	0.170732	0.0823529	0.0470588	-	0.0357143	0.0238095	0.0689655	-	0.0238095
ALA	GCU	0.2	0.294872	0.253333	0.269231	0.35443	0.231707	0.290698	0.277778	0.35	-	0.329412	0.337349	0.309524	-	0.317647
	GCC	0.435294	0.384615	0.426667	0.346154	0.316456	0.365854	0.383721	0.333333	0.2625	-	0.305882	0.277108	0.297619	-	0.294118
	GCA	0.235294	0.205128	0.226667	0.269231	0.253165	0.304878	0.186047	0.291667	0.3125	-	0.270588	0.240964	0.27381	-	0.235294
	GCG	0.129412	0.115385	0.0933333	0.115385	0.0759494	0.097561	0.139535	0.0972222	0.075	-	0.0941176	0.144578	0.119048	-	0.152941
TYR	UAU	0.294118	0.388889	0.378378	0.333333	0.405405	0.305556	0.333333	0.305556	0.361111	-	0.388889	0.361111	0.388889	-	0.361111
	UAC	0.705882	0.611111	0.621622	0.666667	0.594595	0.694444	0.666667	0.694444	0.638889	-	0.611111	0.638889	0.611111	-	0.638889
STOP	UAA	0	0	1	0	1	0	0	0	0	-	1	0	0	-	0
	UAG	0	0	0	0	0	0	0	0	0	-	0	0	0	-	0
	UGA	1	1	0	1	0	1	1	1	1	-	0	1	1	-	1
HIS	CAU	0.157895	0.375	0.428571	0.470588	0.444444	0.210526	0.458333	0.363636	0.25	-	0.304348	0.363636	0.363636	-	0.391304
	CAC	0.842105	0.625	0.571429	0.529412	0.555556	0.789474	0.541667	0.636364	0.75	-	0.695652	0.636364	0.636364	-	0.608696
GLN	CAA	0.346939	0.320755	0.314815	0.490196	0.367347	0.384615	0.27451	0.372549	0.392157	-	0.361702	0.347826	0.347826	-	0.375
	CAG	0.653061	0.679245	0.685185	0.509804	0.632653	0.615385	0.72549	0.627451	0.607843	-	0.638298	0.652174	0.652174	-	0.625
ASN	AAU	0.333333	0.258065	0.361111	0.263158	0.230769	0.228571	0.333333	0.314286	0.454545	-	0.354839	0.40625	0.387097	-	0.387097
	AAC	0.666667	0.741935	0.638889	0.736842	0.769231	0.771429	0.666667	0.685714	0.545455	-	0.645161	0.59375	0.612903	-	0.612903
LYS	AAA	0.474576	0.508772	0.483333	0.563636	0.431034	0.508772	0.483333	0.483871	0.557377	-	0.542373	0.508475	0.516667	-	0.516667
	AAG	0.525424	0.491228	0.516667	0.436364	0.568966	0.491228	0.516667	0.516129	0.442623	-	0.457627	0.491525	0.483333	-	0.483333
ASP	GAU	0.297872	0.288462	0.313725	0.295455	0.327273	0.319149	0.285714	0.365385	0.396226	-	0.339623	0.313725	0.333333	-	0.351852
	GAC	0.702128	0.711538	0.686275	0.704545	0.672727	0.680851	0.714286	0.634615	0.603774	-	0.660377	0.686275	0.666667	-	0.648148
GLU	GAA	0.402985	0.402985	0.338235	0.367647	0.410714	0.4	0.384615	0.507692	0.472727	-	0.467742	0.460317	0.492063	-	0.460317
	GAG	0.597015	0.597015	0.661765	0.632353	0.589286	0.6	0.615385	0.492308	0.527273	-	0.532258	0.539683	0.507937	-	0.539683
CYS	UGU	0.333333	0.2	0.2	0.375	0	0.25	0.25	0.125	0.142857	-	0	0	0	-	0
	UGC	0.666667	0.8	0.8	0.625	1	0.75	0.75	0.875	0.857143	-	1	1	1	-	1
ARG	CGU	0.0985915	0.1	0.0882353	0.0882353	0.0606061	0.0958904	0.0597015	0.111111	0.112903	-	0.101449	0.1	0.115942	-	0.102941
	CGC	0.084507	0.0857143	0.132353	0.0882353	0.0909091	0.0547945	0.223881	0.0952381	0.0483871	-	0.0724638	0.1	0.0724638	-	0.0882353
	CGA	0.239437	0.271429	0.264706	0.308824	0.272727	0.260274	0.253731	0.238095	0.225806	-	0.26087	0.257143	0.26087	-	0.25
	CGG	0.295775	0.171429	0.191176	0.235294	0.106061	0.246575	0.223881	0.238095	0.193548	-	0.173913	0.171429	0.173913	-	0.161765
SER	AGU	0.0769231	0.0862069	0.0939227	0.0983607	0.10828	0.108108	0.111675	0.108696	0.143678	-	0.128492	0.123596	0.147727	-	0.140449
	AGC	0.313187	0.293103	0.298343	0.295082	0.292994	0.281081	0.274112	0.304348	0.281609	-	0.27933	0.286517	0.261364	-	0.269663
ARG	AGA	0.183099	0.171429	0.147059	0.147059	0.30303	0.164384	0.164179	0.190476	0.241935	-	0.202899	0.214286	0.217391	-	0.205882
	AGG	0.0985915	0.2	0.176471	0.132353	0.166667	0.178082	0.0746269	0.126984	0.177419	-	0.188406	0.157143	0.15942	-	0.191176
GLY	GGU	0.183391	0.20979	0.189964	0.193309	0.265455	0.200717	0.182171	0.212014	0.260223	-	0.237762	0.230769	0.240283	-	0.22695
	GGC	0.373702	0.356643	0.351254	0.356877	0.312727	0.358423	0.379845	0.363958	0.30855	-	0.332168	0.325175	0.321555	-	0.333333
	GGA	0.224913	0.251748	0.250896	0.241636	0.258182	0.261649	0.22093	0.243816	0.245353	-	0.241259	0.258741	0.261484	-	0.258865
	GGG	0.217993	0.181818	0.207885	0.208178	0.163636	0.179211	0.217054	0.180212	0.185874	-	0.188811	0.185315	0.176678	-	0.180851

## Sheet: DSG1
	Species	Felis_catus	Equus_caballus	Bos_taurus	Rhinolophus_ferrumequinum	Mus_musculus	Canis_lupus	Microcebus_murinus	Galeopterus_variegatus	Callithrix_jacchus	Macaca_mulatta	Nomascus_leucogenys	Pongo_abelii	Gorilla_gorilla	Pan_troglodytes	Homo_sapiens
Amino Acid	Codon	XM_011288059.3	XM_005612818.3	NM_174045.1	XM_033087306.1	NM_010079.2	XM_005622216.3	XM_012782557.1	XM_008582061.1	XM_002757146.3	XM_015121737.1	XM_003261969.2	XM_024235954.1	XM_004059282.2	XM_016933487.2	NM_001942.3
PHE	UUU	0.6	0.484848	0.527778	0.583333	0.484848	0.612903	0.5	0.612903	0.486486	0.513514	0.529412	0.527778	0.514286	0.542857	0.529412
	UUC	0.4	0.515152	0.472222	0.416667	0.515152	0.387097	0.5	0.387097	0.513514	0.486486	0.470588	0.472222	0.485714	0.457143	0.470588
LEU	UUA	0.106061	0.102941	0.0540541	0.109375	0.119403	0.128571	0.1	0.112676	0.116667	0.15625	0.123077	0.138462	0.164179	0.138462	0.134328
	UUG	0.227273	0.25	0.202703	0.25	0.134328	0.2	0.271429	0.253521	0.216667	0.25	0.230769	0.215385	0.208955	0.215385	0.223881
	CUU	0.136364	0.102941	0.108108	0.109375	0.149254	0.114286	0.142857	0.126761	0.0833333	0.109375	0.0615385	0.0615385	0.0746269	0.0769231	0.0597015
	CUC	0.106061	0.132353	0.121622	0.109375	0.104478	0.1	0.1	0.0985915	0.133333	0.125	0.184615	0.184615	0.179104	0.153846	0.179104
	CUA	0.181818	0.117647	0.175676	0.109375	0.164179	0.2	0.128571	0.112676	0.1	0.109375	0.123077	0.123077	0.0746269	0.107692	0.104478
	CUG	0.242424	0.294118	0.337838	0.3125	0.328358	0.257143	0.257143	0.295775	0.35	0.25	0.276923	0.276923	0.298507	0.307692	0.298507
ILE	AUU	0.447368	0.454545	0.376812	0.4875	0.306667	0.453333	0.355263	0.394366	0.39726	0.463415	0.455696	0.463415	0.47561	0.47561	0.455696
	AUC	0.302632	0.311688	0.362319	0.3375	0.44	0.36	0.381579	0.323944	0.287671	0.280488	0.291139	0.280488	0.268293	0.268293	0.278481
	AUA	0.25	0.233766	0.26087	0.175	0.253333	0.186667	0.263158	0.28169	0.315068	0.256098	0.253165	0.256098	0.256098	0.256098	0.265823
VAL	GUU	0.263158	0.2875	0.304878	0.27027	0.272727	0.25974	0.216216	0.197183	0.282051	0.25974	0.276316	0.246753	0.266667	0.263158	0.293333
	GUC	0.184211	0.15	0.158537	0.162162	0.142857	0.155844	0.135135	0.183099	0.153846	0.155844	0.144737	0.155844	0.146667	0.171053	0.146667
	GUA	0.263158	0.3	0.268293	0.297297	0.194805	0.298701	0.337838	0.309859	0.282051	0.272727	0.276316	0.285714	0.293333	0.276316	0.293333
	GUG	0.289474	0.2625	0.268293	0.27027	0.38961	0.285714	0.310811	0.309859	0.282051	0.311688	0.302632	0.311688	0.293333	0.289474	0.266667
SER	UCU	0.25	0.247191	0.209302	0.258065	0.236559	0.29	0.247312	0.23301	0.272727	0.268817	0.326531	0.295918	0.292929	0.27551	0.29
	UCC	0.125	0.11236	0.209302	0.11828	0.172043	0.1	0.11828	0.106796	0.0909091	0.0967742	0.0816327	0.0918367	0.0808081	0.0816327	0.08
	UCA	0.239583	0.247191	0.244186	0.247312	0.258065	0.26	0.225806	0.223301	0.252525	0.268817	0.255102	0.265306	0.262626	0.255102	0.25
	UCG	0	0.0337079	0.0348837	0.0215054	0.0107527	0	0.0537634	0.0194175	0.010101	0.0215054	0.0204082	0.0102041	0.010101	0.0306122	0.02
PRO	CCU	0.442623	0.424242	0.416667	0.423729	0.433333	0.431034	0.423729	0.473684	0.442308	0.40678	0.350877	0.423729	0.385965	0.413793	0.396552
	CCC	0.180328	0.181818	0.15	0.152542	0.183333	0.155172	0.152542	0.140351	0.192308	0.135593	0.210526	0.135593	0.157895	0.155172	0.155172
	CCA	0.262295	0.378788	0.333333	0.372881	0.366667	0.37931	0.389831	0.350877	0.346154	0.423729	0.421053	0.423729	0.421053	0.413793	0.413793
	CCG	0.114754	0.0151515	0.1	0.0508475	0.0166667	0.0344828	0.0338983	0.0350877	0.0192308	0.0338983	0.0175439	0.0169492	0.0350877	0.0172414	0.0344828
THR	ACU	0.292683	0.3	0.337662	0.324324	0.298701	0.337662	0.266667	0.260274	0.350649	0.402439	0.447368	0.376623	0.413333	0.413333	0.413333
	ACC	0.280488	0.2375	0.25974	0.22973	0.25974	0.194805	0.24	0.232877	0.181818	0.231707	0.210526	0.246753	0.213333	0.226667	0.226667
	ACA	0.414634	0.425	0.337662	0.418919	0.376623	0.441558	0.453333	0.465753	0.415584	0.317073	0.302632	0.337662	0.333333	0.32	0.32
	ACG	0.0121951	0.0375	0.0649351	0.027027	0.0649351	0.025974	0.04	0.0410959	0.0519481	0.0487805	0.0394737	0.038961	0.04	0.04	0.04
ALA	GCU	0.377358	0.404255	0.327273	0.428571	0.313725	0.416667	0.436364	0.415094	0.444444	0.415094	0.407407	0.411765	0.433962	0.423077	0.423077
	GCC	0.245283	0.191489	0.218182	0.204082	0.294118	0.166667	0.236364	0.207547	0.148148	0.132075	0.166667	0.176471	0.169811	0.153846	0.173077
	GCA	0.377358	0.361702	0.418182	0.346939	0.372549	0.395833	0.290909	0.377358	0.351852	0.396226	0.407407	0.392157	0.377358	0.403846	0.384615
	GCG	0	0.0425532	0.0363636	0.0204082	0.0196078	0.0208333	0.0363636	0	0.0555556	0.0566038	0.0185185	0.0196078	0.0188679	0.0192308	0.0192308
TYR	UAU	0.5625	0.612903	0.548387	0.575758	0.678571	0.666667	0.62963	0.758621	0.678571	0.727273	0.7	0.642857	0.689655	0.666667	0.655172
	UAC	0.4375	0.387097	0.451613	0.424242	0.321429	0.333333	0.37037	0.241379	0.321429	0.272727	0.3	0.357143	0.310345	0.333333	0.344828
STOP	UAA	0	0	0	0	0	0	0	0	0	0	0	0	0	0	0
	UAG	1	1	1	1	1	1	1	1	1	1	1	1	1	1	1
	UGA	0	0	0	0	0	0	0	0	0	0	0	0	0	0	0
HIS	CAU	0.631579	0.611111	0.2	0.809524	0.454545	0.7	0.45	0.588235	0.6	0.571429	0.578947	0.6	0.526316	0.684211	0.578947
	CAC	0.368421	0.388889	0.8	0.190476	0.545455	0.3	0.55	0.411765	0.4	0.428571	0.421053	0.4	0.473684	0.315789	0.421053
GLN	CAA	0.545455	0.566667	0.566667	0.583333	0.473684	0.588235	0.566667	0.448276	0.676471	0.514286	0.575758	0.5625	0.606061	0.636364	0.625
	CAG	0.454545	0.433333	0.433333	0.416667	0.526316	0.411765	0.433333	0.551724	0.323529	0.485714	0.424242	0.4375	0.393939	0.363636	0.375
ASN	AAU	0.703125	0.77193	0.637681	0.726027	0.625	0.720588	0.701493	0.71875	0.611111	0.768116	0.714286	0.692308	0.716418	0.691176	0.686567
	AAC	0.296875	0.22807	0.362319	0.273973	0.375	0.279412	0.298507	0.28125	0.388889	0.231884	0.285714	0.307692	0.283582	0.308824	0.313433
LYS	AAA	0.612903	0.580645	0.53125	0.588235	0.44	0.612903	0.5	0.566667	0.482759	0.606061	0.6	0.6	0.606061	0.625	0.617647
	AAG	0.387097	0.419355	0.46875	0.411765	0.56	0.387097	0.5	0.433333	0.517241	0.393939	0.4	0.4	0.393939	0.375	0.382353
ASP	GAU	0.507692	0.640625	0.615385	0.580645	0.568966	0.616667	0.617647	0.641509	0.580645	0.625	0.603448	0.684211	0.59322	0.62069	0.59322
	GAC	0.492308	0.359375	0.384615	0.419355	0.431034	0.383333	0.382353	0.358491	0.419355	0.375	0.396552	0.315789	0.40678	0.37931	0.40678
GLU	GAA	0.714286	0.666667	0.596774	0.6875	0.694444	0.710145	0.655738	0.676923	0.691176	0.739726	0.652174	0.676471	0.661538	0.671642	0.666667
	GAG	0.285714	0.333333	0.403226	0.3125	0.305556	0.289855	0.344262	0.323077	0.308824	0.260274	0.347826	0.323529	0.338462	0.328358	0.333333
CYS	UGU	0.684211	0.823529	0.555556	0.8	0.611111	0.736842	0.684211	0.529412	0.736842	0.631579	0.666667	0.722222	0.722222	0.722222	0.722222
	UGC	0.315789	0.176471	0.444444	0.2	0.388889	0.263158	0.315789	0.470588	0.263158	0.368421	0.333333	0.277778	0.277778	0.277778	0.277778
ARG	CGU	0.0816327	0.0612245	0.0625	0.0666667	0.0769231	0.102041	0.104167	0.0666667	0.122449	0.0833333	0.08	0.0784314	0.08	0.0980392	0.0816327
	CGC	0.0408163	0.0612245	0.0625	0.0444444	0.0769231	0.0204082	0.0625	0.0222222	0.0408163	0.0416667	0.04	0.0392157	0.04	0.0392157	0.0408163
	CGA	0.163265	0.163265	0.104167	0.155556	0.115385	0.142857	0.1875	0.133333	0.183673	0.208333	0.2	0.215686	0.2	0.196078	0.204082
	CGG	0.0204082	0.0612245	0.104167	0.0222222	0.0384615	0.0204082	0.0208333	0.0444444	0.0204082	0	0	0	0	0	0
SER	AGU	0.229167	0.224719	0.151163	0.236559	0.182796	0.19	0.182796	0.262136	0.222222	0.16129	0.163265	0.173469	0.181818	0.183673	0.18
	AGC	0.15625	0.134831	0.151163	0.11828	0.139785	0.16	0.172043	0.15534	0.151515	0.182796	0.153061	0.163265	0.171717	0.173469	0.18
ARG	AGA	0.510204	0.44898	0.458333	0.511111	0.519231	0.489796	0.416667	0.533333	0.510204	0.4375	0.44	0.431373	0.46	0.431373	0.44898
	AGG	0.183673	0.204082	0.208333	0.2	0.173077	0.22449	0.208333	0.2	0.122449	0.229167	0.24	0.235294	0.22	0.235294	0.22449
GLY	GGU	0.241935	0.241379	0.254386	0.243478	0.212963	0.318584	0.245283	0.256637	0.28	0.242424	0.247525	0.217822	0.242424	0.22449	0.242424
	GGC	0.266129	0.25	0.280702	0.304348	0.296296	0.212389	0.245283	0.292035	0.27	0.262626	0.277228	0.316832	0.292929	0.295918	0.282828
	GGA	0.395161	0.396552	0.342105	0.365217	0.37037	0.39823	0.424528	0.371681	0.34	0.393939	0.39604	0.386139	0.393939	0.408163	0.40404
	GGG	0.0967742	0.112069	0.122807	0.0869565	0.12037	0.0707965	0.0849057	0.079646	0.11	0.10101	0.0792079	0.0792079	0.0707071	0.0714286	0.0707071

## Sheet: FGFR3
	Species	Felis_catus	Equus_caballus	Bos_taurus	Rhinolophus_ferrumequinum	Mus_musculus	Canis_lupus	Microcebus_murinus	Galeopterus_variegatus	Callithrix_jacchus	Macaca_mulatta	Nomascus_leucogenys	Pongo_abelii	Gorilla_gorilla	Pan_troglodytes	Homo_sapiens
Amino Acid	Codon	XM_023253493.1	XM_023638525.1	XM_024993000.1	XM_033106162.1	NM_001163217.2	XM_005618530.2	XM_012737446.2	XM_008569166.1	XM_017970714.1	XM_002802167.2	XM_012499679.1	XM_024246362.1	XM_019025761.1	XM_016951130.1	NM_001163213.1
PHE	UUU	0.375	0.363636	0.173913	0.333333	0.375	0.47619	0.217391	0.272727	0.28	0.291667	0.230769	0.25	0.28	0.208333	0.25
	UUC	0.625	0.636364	0.826087	0.666667	0.625	0.52381	0.782609	0.727273	0.72	0.708333	0.769231	0.75	0.72	0.791667	0.75
LEU	UUA	0	0.0246914	0.0117647	0	0.0133333	0	0	0	0	0	0	0	0	0	0
	UUG	0.0394737	0.037037	0.0588235	0.05	0.106667	0.0253165	0.0375	0.0972222	0.0379747	0.0253165	0.0204082	0.0740741	0.0617284	0.0512821	0.0512821
	CUU	0.0789474	0.0123457	0.0235294	0.025	0.106667	0.0253165	0.0375	0.0138889	0.0253165	0.0506329	0.0204082	0.037037	0.0246914	0.025641	0.025641
	CUC	0.171053	0.185185	0.176471	0.2	0.186667	0.21519	0.2	0.152778	0.189873	0.202532	0.204082	0.148148	0.17284	0.192308	0.192308
	CUA	0.0263158	0.0246914	0.0705882	0.0375	0.0933333	0.0506329	0.075	0.0416667	0	0	0	0.037037	0.0123457	0	0
	CUG	0.684211	0.716049	0.658824	0.6875	0.493333	0.683544	0.65	0.694444	0.746835	0.721519	0.755102	0.703704	0.728395	0.730769	0.730769
ILE	AUU	0.111111	0.238095	0.142857	0.142857	0.333333	0.148148	0.181818	0.105263	0.0833333	0.173913	0.1875	0.142857	0.142857	0.0434783	0.0869565
	AUC	0.833333	0.761905	0.857143	0.857143	0.583333	0.777778	0.772727	0.894737	0.875	0.782609	0.75	0.857143	0.857143	0.913043	0.869565
	AUA	0.0555556	0	0	0	0.0833333	0.0740741	0.0454545	0	0.0416667	0.0434783	0.0625	0	0	0.0434783	0.0434783
VAL	GUU	0.0285714	0.0416667	0.0454545	0.08	0.0909091	0.0294118	0.0434783	0.037037	0.0277778	0.0136986	0.0434783	0.0277778	0.028169	0.0277778	0.0277778
	GUC	0.257143	0.236111	0.257576	0.226667	0.207792	0.161765	0.26087	0.240741	0.236111	0.205479	0.152174	0.236111	0.253521	0.222222	0.222222
	GUA	0.0571429	0	0.030303	0.0133333	0.0909091	0.0147059	0.0289855	0	0.0138889	0.0273973	0.0652174	0.0416667	0.028169	0.0416667	0.0277778
	GUG	0.657143	0.722222	0.666667	0.68	0.61039	0.794118	0.666667	0.722222	0.722222	0.753425	0.73913	0.694444	0.690141	0.708333	0.722222
SER	UCU	0.0869565	0.1	0.0677966	0.145455	0.122807	0.116667	0.147541	0.125	0.103448	0.0625	0.0612245	0.101695	0.0769231	0.0322581	0.0322581
	UCC	0.369565	0.35	0.40678	0.309091	0.333333	0.4	0.295082	0.416667	0.344828	0.421875	0.387755	0.440678	0.430769	0.451613	0.451613
	UCA	0.0217391	0.0166667	0.0338983	0.0909091	0.0877193	0.0666667	0.0983607	0.0625	0.0689655	0.0625	0.0612245	0.0677966	0.0307692	0.0322581	0.0322581
	UCG	0.152174	0.2	0.20339	0.145455	0.105263	0.1	0.0819672	0.145833	0.137931	0.09375	0.102041	0.0847458	0.107692	0.129032	0.129032
PRO	CCU	0.215686	0.148148	0.131148	0.283019	0.350877	0.366667	0.127273	0.191489	0.105263	0.12963	0.184211	0.145455	0.145455	0.125	0.125
	CCC	0.431373	0.481481	0.52459	0.396226	0.263158	0.316667	0.527273	0.489362	0.596491	0.574074	0.552632	0.563636	0.563636	0.571429	0.571429
	CCA	0.0588235	0.12963	0.0819672	0.113208	0.280702	0.166667	0.0909091	0.234043	0.0701754	0.0555556	0.0263158	0.0909091	0.0909091	0.0892857	0.0892857
	CCG	0.294118	0.240741	0.262295	0.207547	0.105263	0.15	0.254545	0.0851064	0.22807	0.240741	0.236842	0.2	0.2	0.214286	0.214286
THR	ACU	0.0322581	0.190476	0.0454545	0.0930233	0.219512	0.225	0.205128	0.097561	0.142857	0.128205	0.0952381	0.116279	0.1	0.105263	0.102564
	ACC	0.516129	0.404762	0.431818	0.465116	0.341463	0.35	0.384615	0.463415	0.428571	0.410256	0.428571	0.418605	0.4	0.394737	0.384615
	ACA	0.225806	0.214286	0.204545	0.209302	0.317073	0.2	0.205128	0.146341	0.171429	0.230769	0.142857	0.232558	0.175	0.184211	0.230769
	ACG	0.225806	0.190476	0.318182	0.232558	0.121951	0.225	0.205128	0.292683	0.257143	0.230769	0.333333	0.232558	0.325	0.315789	0.282051
ALA	GCU	0.111111	0.16129	0.1875	0.205882	0.316667	0.271186	0.106061	0.0943396	0.112676	0.19403	0.113208	0.151515	0.119403	0.0882353	0.104478
	GCC	0.555556	0.532258	0.515625	0.426471	0.35	0.491525	0.621212	0.490566	0.56338	0.507463	0.566038	0.530303	0.552239	0.602941	0.61194
	GCA	0.0987654	0.0967742	0.078125	0.117647	0.216667	0.237288	0.121212	0.150943	0.126761	0.104478	0.0943396	0.106061	0.0895522	0.102941	0.0895522
	GCG	0.234568	0.209677	0.21875	0.25	0.116667	0	0.151515	0.264151	0.197183	0.19403	0.226415	0.212121	0.238806	0.205882	0.19403
TYR	UAU	0.0526316	0.0909091	0	0.0454545	0.190476	0.181818	0	0.142857	0.0952381	0	0.181818	0.047619	0.047619	0.047619	0.047619
	UAC	0.947368	0.909091	1	0.954545	0.809524	0.818182	1	0.857143	0.904762	1	0.818182	0.952381	0.952381	0.952381	0.952381
STOP	UAA	0	0	0	0	0	0	0	0	0	0	0	0	0	0	0
	UAG	0	0	0	0	0	0	0	0	0	0	0	0	0	0	0
	UGA	1	1	1	1	1	1	1	1	1	1	1	1	1	1	1
HIS	CAU	0.153846	0.190476	0.105263	0.0952381	0.238095	0.388889	0.157895	0.166667	0	0.0555556	0	0.1	0.105263	0.111111	0.111111
	CAC	0.846154	0.809524	0.894737	0.904762	0.761905	0.611111	0.842105	0.833333	1	0.944444	1	0.9	0.894737	0.888889	0.888889
GLN	CAA	0.230769	0	0.04	0	0.0769231	0.04	0.04	0.0588235	0.0357143	0.0384615	0.0666667	0	0.0689655	0	0
	CAG	0.769231	1	0.96	1	0.923077	0.96	0.96	0.941176	0.964286	0.961538	0.933333	1	0.931034	1	1
ASN	AAU	0.190476	0.26087	0.0952381	0.25	0.391304	0.227273	0.409091	0.26087	0.136364	0.333333	0.333333	0.272727	0.181818	0.285714	0.285714
	AAC	0.809524	0.73913	0.904762	0.75	0.608696	0.772727	0.590909	0.73913	0.863636	0.666667	0.666667	0.727273	0.818182	0.714286	0.714286
LYS	AAA	0.121212	0.131579	0.162162	0.131579	0.135135	0.0540541	0.108108	0.0294118	0.105263	0.105263	0.166667	0.105263	0.142857	0.135135	0.135135
	AAG	0.878788	0.868421	0.837838	0.868421	0.864865	0.945946	0.891892	0.970588	0.894737	0.894737	0.833333	0.894737	0.857143	0.864865	0.864865
ASP	GAU	0.153846	0.152174	0.111111	0.25	0.391304	0.276596	0.217391	0.27907	0.125	0.170213	0.227273	0.170213	0.0869565	0.0851064	0.0851064
	GAC	0.846154	0.847826	0.888889	0.75	0.608696	0.723404	0.782609	0.72093	0.875	0.829787	0.772727	0.829787	0.913043	0.914894	0.914894
GLU	GAA	0.0681818	0.0784314	0.06	0.12963	0.326923	0.0588235	0.0943396	0.102564	0.0188679	0.0555556	0.03125	0.0566038	0.0588235	0.0555556	0.0555556
	GAG	0.931818	0.921569	0.94	0.87037	0.673077	0.941176	0.90566	0.897436	0.981132	0.944444	0.96875	0.943396	0.941176	0.944444	0.944444
CYS	UGU	0.133333	0.117647	0.0714286	0.117647	0.277778	0.125	0.117647	0.384615	0.1875	0.176471	0.222222	0.111111	0.0588235	0.176471	0.176471
	UGC	0.866667	0.882353	0.928571	0.882353	0.722222	0.875	0.882353	0.615385	0.8125	0.823529	0.777778	0.888889	0.941176	0.823529	0.823529
ARG	CGU	0.0943396	0	0.04	0.0681818	0.1	0.16	0.06	0.0681818	0.02	0.0416667	0.0606061	0.0465116	0.0681818	0.0408163	0.0408163
	CGC	0.339623	0.357143	0.42	0.318182	0.26	0.24	0.34	0.340909	0.42	0.291667	0.393939	0.325581	0.295455	0.326531	0.326531
	CGA	0.132075	0.0952381	0.04	0.0454545	0.14	0.1	0.16	0.0227273	0.1	0.145833	0.121212	0.0697674	0.0454545	0.102041	0.102041
	CGG	0.320755	0.404762	0.42	0.477273	0.36	0.38	0.34	0.454545	0.36	0.416667	0.272727	0.488372	0.477273	0.44898	0.44898
SER	AGU	0.0869565	0.05	0.0169492	0.0909091	0.140351	0.1	0.0983607	0.0833333	0.0862069	0.109375	0.102041	0.0847458	0.107692	0.112903	0.112903
	AGC	0.282609	0.283333	0.271186	0.218182	0.210526	0.216667	0.278689	0.166667	0.258621	0.25	0.285714	0.220339	0.246154	0.241935	0.241935
ARG	AGA	0.0566038	0.0238095	0.02	0.0227273	0.06	0	0.02	0	0.02	0	0.0606061	0	0	0	0
	AGG	0.0566038	0.119048	0.06	0.0681818	0.08	0.12	0.08	0.113636	0.08	0.104167	0.0909091	0.0697674	0.113636	0.0816327	0.0816327
GLY	GGU	0.0972222	0.0909091	0.0882353	0.0634921	0.15873	0.136364	0.0923077	0.0754717	0.0588235	0.0757576	0.0227273	0.117647	0.0615385	0.0735294	0.0735294
	GGC	0.444444	0.545455	0.573529	0.539683	0.444444	0.469697	0.584615	0.566038	0.602941	0.575758	0.659091	0.514706	0.569231	0.573529	0.558824
	GGA	0.138889	0.0757576	0.102941	0.031746	0.126984	0.0606061	0.0461538	0.0943396	0.0735294	0.0151515	0	0.0441176	0.0153846	0.0294118	0.0294118
	GGG	0.319444	0.287879	0.235294	0.365079	0.269841	0.333333	0.276923	0.264151	0.264706	0.333333	0.318182	0.323529	0.353846	0.323529	0.338235

## Sheet: HOXC13
	Species	Felis_catus	Equus_caballus	Bos_taurus	Rhinolophus_ferrumequinum	Mus_musculus	Canis_lupus	Microcebus_murinus	Galeopterus_variegatus	Callithrix_jacchus	Macaca_mulatta	Nomascus_leucogenys	Pongo_abelii	Gorilla_gorilla	Pan_troglodytes	Homo_sapiens
Amino Acid	Codon	XM_023257114.1	XM_001916812.5	NM_001083490.1	XM_033117888.1	NM_010464.2	XM_851714.4	XM_012764974.1	XM_008576015.1	XM_002807110.3	XM_001107932.3	XM_012510189.1	XM_002823330.3	XM_004053285.2	XM_522408.6	NM_017410.2
PHE	UUU	0.285714	0.142857	0.142857	0.142857	0.142857	0	0	0	0	0.142857	0	0	0	0	0
	UUC	0.714286	0.857143	0.857143	0.857143	0.857143	1	1	1	1	0.857143	1	1	1	1	1
LEU	UUA	0	0	0	0	0	0	0	0.0434783	0	0	0	0	0	0	0
	UUG	0	0	0	0.0434783	0.0434783	0	0	0	0	0	0	0	0	0	0
	CUU	0.0869565	0.0869565	0.173913	0.0869565	0.0869565	0.0434783	0.0869565	0.0869565	0.0869565	0.0869565	0.0588235	0.0869565	0.0909091	0.0434783	0.0869565
	CUC	0.26087	0.304348	0.217391	0.26087	0.26087	0.304348	0.26087	0.217391	0.26087	0.26087	0.176471	0.26087	0.227273	0.304348	0.26087
	CUA	0.0869565	0.0434783	0.0869565	0.130435	0.0869565	0.0869565	0.0869565	0.0434783	0.0434783	0.0869565	0.0588235	0.0434783	0.0454545	0.0434783	0.0434783
	CUG	0.565217	0.565217	0.521739	0.478261	0.521739	0.565217	0.565217	0.608696	0.608696	0.565217	0.705882	0.608696	0.636364	0.608696	0.608696
ILE	AUU	0	0	0	0.166667	0	0	0	0	0	0	0	0	0	0	0
	AUC	1	1	1	0.833333	1	1	1	1	1	1	1	1	1	1	1
	AUA	0	0	0	0	0	0	0	0	0	0	0	0	0	0	0
VAL	GUU	0.0555556	0.0526316	0	0.0555556	0.111111	0.0526316	0.0555556	0.0555556	0.0555556	0.0526316	0.0714286	0.0555556	0.0588235	0.0555556	0.0555556
	GUC	0.333333	0.368421	0.421053	0.333333	0.222222	0.315789	0.333333	0.333333	0.277778	0.263158	0.214286	0.277778	0.294118	0.277778	0.277778
	GUA	0	0	0	0	0.0555556	0	0.0555556	0	0.111111	0.0526316	0	0.0555556	0.0588235	0.0555556	0.0555556
	GUG	0.611111	0.578947	0.578947	0.611111	0.611111	0.631579	0.555556	0.611111	0.555556	0.631579	0.714286	0.611111	0.588235	0.611111	0.611111
SER	UCU	0.0512821	0.0769231	0.0526316	0.0263158	0.0540541	0.0285714	0.0526316	0.0526316	0.05	0.0526316	0.03125	0.102564	0.0588235	0.0810811	0.0810811
	UCC	0.230769	0.205128	0.157895	0.236842	0.216216	0.285714	0.236842	0.210526	0.175	0.236842	0.21875	0.205128	0.176471	0.216216	0.216216
	UCA	0	0	0.0789474	0	0.027027	0	0.0263158	0	0	0	0	0	0	0	0
	UCG	0.205128	0.205128	0.184211	0.210526	0.189189	0.2	0.157895	0.210526	0.25	0.184211	0.15625	0.153846	0.176471	0.189189	0.189189
PRO	CCU	0.0833333	0.0833333	0.111111	0.142857	0.25	0.0285714	0.111111	0.0833333	0.0857143	0.138889	0.0606061	0.111111	0.0882353	0.0833333	0.0833333
	CCC	0.361111	0.388889	0.416667	0.314286	0.222222	0.514286	0.388889	0.388889	0.457143	0.361111	0.484848	0.388889	0.441176	0.444444	0.444444
	CCA	0.138889	0.111111	0.0555556	0.0285714	0.138889	0.0285714	0.0833333	0.0833333	0.0571429	0.0833333	0.030303	0.0555556	0.0294118	0.0555556	0.0555556
	CCG	0.416667	0.416667	0.416667	0.514286	0.388889	0.428571	0.416667	0.444444	0.4	0.416667	0.424242	0.444444	0.441176	0.416667	0.416667
THR	ACU	0.0909091	0.0833333	0.0833333	0.0833333	0.0909091	0.0909091	0.181818	0.181818	0.181818	0.181818	0.2	0.272727	0.166667	0.166667	0.166667
	ACC	0.636364	0.666667	0.583333	0.666667	0.636364	0.727273	0.545455	0.545455	0.545455	0.545455	0.6	0.545455	0.5	0.5	0.5
	ACA	0	0	0.0833333	0	0	0	0	0	0	0	0	0	0	0	0
	ACG	0.272727	0.25	0.25	0.25	0.272727	0.181818	0.272727	0.272727	0.272727	0.272727	0.2	0.181818	0.333333	0.333333	0.333333
ALA	GCU	0.107143	0.185185	0.178571	0.0714286	0.1	0.0333333	0.133333	0.259259	0.103448	0.142857	0.148148	0.103448	0.111111	0.107143	0.107143
	GCC	0.5	0.481481	0.428571	0.428571	0.466667	0.5	0.433333	0.407407	0.482759	0.5	0.481481	0.482759	0.518519	0.535714	0.535714
	GCA	0	0.0740741	0.0357143	0.0714286	0.0666667	0	0	0	0	0	0.037037	0.0689655	0.037037	0.0357143	0.0357143
	GCG	0.392857	0.259259	0.357143	0.428571	0.366667	0.466667	0.433333	0.333333	0.413793	0.357143	0.333333	0.344828	0.333333	0.321429	0.321429
TYR	UAU	0.176471	0.294118	0.235294	0.176471	0.176471	0.0588235	0.117647	0.0588235	0.176471	0.176471	0.117647	0.176471	0.111111	0.117647	0.117647
	UAC	0.823529	0.705882	0.764706	0.823529	0.823529	0.941176	0.882353	0.941176	0.823529	0.823529	0.882353	0.823529	0.888889	0.882353	0.882353
STOP	UAA	0	0	0	0	0	0	0	0	0	0	1	0	0	0	0
	UAG	0	0	0	0	0	0	0	0	0	0	0	0	0	0	0
	UGA	1	1	1	1	1	1	1	1	1	1	0	1	1	1	1
HIS	CAU	0.272727	0.181818	0.0909091	0.181818	0.181818	0.181818	0.272727	0.181818	0.181818	0.181818	0	0.166667	0.2	0.272727	0.181818
	CAC	0.727273	0.818182	0.909091	0.818182	0.818182	0.818182	0.727273	0.818182	0.818182	0.818182	1	0.833333	0.8	0.727273	0.818182
GLN	CAA	0.0769231	0.153846	0.0769231	0.0714286	0.0769231	0	0.0769231	0.0769231	0	0	0	0	0	0	0
	CAG	0.923077	0.846154	0.923077	0.928571	0.923077	1	0.923077	0.923077	1	1	1	1	1	1	1
ASN	AAU	0	0	0	0.2	0.4	0	0.2	0.2	0.2	0.2	0.333333	0.2	0.2	0.2	0.2
	AAC	1	1	1	0.8	0.6	1	0.8	0.8	0.8	0.8	0.666667	0.8	0.8	0.8	0.8
LYS	AAA	0.368421	0.315789	0.315789	0.315789	0.368421	0.263158	0.421053	0.315789	0.421053	0.368421	0.307692	0.368421	0.411765	0.368421	0.368421
	AAG	0.631579	0.684211	0.684211	0.684211	0.631579	0.736842	0.578947	0.684211	0.578947	0.631579	0.692308	0.631579	0.588235	0.631579	0.631579
ASP	GAU	0.0909091	0.0909091	0.181818	0.0909091	0	0.0909091	0.181818	0.0909091	0.272727	0.272727	0.181818	0.181818	0.2	0.181818	0.181818
	GAC	0.909091	0.909091	0.818182	0.909091	1	0.909091	0.818182	0.909091	0.727273	0.727273	0.818182	0.818182	0.8	0.818182	0.818182
GLU	GAA	0.0625	0.0625	0.125	0.125	0.125	0.125	0.1875	0.0625	0.125	0.125	0.153846	0.125	0.133333	0.125	0.125
	GAG	0.9375	0.9375	0.875	0.875	0.875	0.875	0.8125	0.9375	0.875	0.875	0.846154	0.875	0.866667	0.875	0.875
CYS	UGU	0	0	0	0	0	0	0.142857	0	0.142857	0.142857	0.125	0.142857	0.166667	0.142857	0.142857
	UGC	1	1	1	1	1	1	0.857143	1	0.857143	0.857143	0.875	0.857143	0.833333	0.857143	0.857143
ARG	CGU	0.0588235	0.0588235	0.117647	0.0588235	0.117647	0	0.176471	0.0588235	0.117647	0.176471	0.1	0.0625	0.0588235	0.0588235	0.0588235
	CGC	0.588235	0.647059	0.529412	0.588235	0.647059	0.705882	0.411765	0.647059	0.529412	0.529412	0.7	0.5625	0.647059	0.647059	0.647059
	CGA	0.117647	0	0.117647	0	0.0588235	0.0588235	0.176471	0.0588235	0	0	0	0	0	0	0
	CGG	0.176471	0.235294	0.117647	0.294118	0.117647	0.176471	0.176471	0.176471	0.294118	0.235294	0.1	0.3125	0.235294	0.235294	0.235294
SER	AGU	0.025641	0.025641	0.0526316	0.0263158	0.027027	0.0285714	0.0526316	0.0526316	0.025	0.0263158	0.03125	0.025641	0.0294118	0.027027	0.027027
	AGC	0.487179	0.487179	0.473684	0.5	0.486486	0.457143	0.473684	0.473684	0.5	0.5	0.5625	0.512821	0.558824	0.486486	0.486486
ARG	AGA	0	0	0	0	0	0	0	0	0	0	0	0	0	0	0
	AGG	0.0588235	0.0588235	0.117647	0.0588235	0.0588235	0.0588235	0.0588235	0.0588235	0.0588235	0.0588235	0.1	0.0625	0.0588235	0.0588235	0.0588235
GLY	GGU	0.0833333	0.0571429	0.0882353	0.0571429	0.142857	0	0.0833333	0.0625	0.0882353	0.0555556	0.0606061	0.0588235	0.0555556	0.0540541	0.0810811
	GGC	0.638889	0.685714	0.647059	0.685714	0.571429	0.794118	0.666667	0.71875	0.617647	0.694444	0.636364	0.647059	0.666667	0.675676	0.648649
	GGA	0.111111	0.0857143	0.117647	0.0857143	0.0571429	0.0294118	0.0833333	0.0625	0.147059	0.111111	0.151515	0.147059	0.138889	0.135135	0.135135
	GGG	0.166667	0.171429	0.147059	0.171429	0.228571	0.176471	0.166667	0.15625	0.147059	0.138889	0.151515	0.147059	0.138889	0.135135	0.135135

## Sheet: KRT1
	Species	Felis_catus	Equus_caballus	Bos_taurus	Rhinolophus_ferrumequinum	Mus_musculus	Canis_lupus	Microcebus_murinus	Galeopterus_variegatus	Callithrix_jacchus	Macaca_mulatta	Nomascus_leucogenys	Pongo_abelii	Gorilla_gorilla	Pan_troglodytes	Homo_sapiens
Amino Acid	Codon	XM_003988740.4	NM_001346199.1	XM_002687246.3	XM_033118584.1	-	NM_001003392.1	XM_012764827.2	XM_008593307.1	XM_002807106.3	XM_001098182.3	-	XM_024257252.1	-	-	NM_006121.3
PHE	UUU	0.566667	0.75	0.695652	0.727273	-	0.68	0.666667	0.653846	0.73913	0.772727	-	0.761905	-	-	0.761905
	UUC	0.433333	0.25	0.304348	0.272727	-	0.32	0.333333	0.346154	0.26087	0.227273	-	0.238095	-	-	0.238095
LEU	UUA	0.025	0	0.0243902	0.0487805	-	0.0238095	0.027027	0.025641	0	0.0238095	-	0.0232558	-	-	0.0238095
	UUG	0.075	0.097561	0.097561	0.097561	-	0.047619	0.027027	0.102564	0.119048	0.119048	-	0.139535	-	-	0.119048
	CUU	0.15	0.097561	0.195122	0.146341	-	0.190476	0.162162	0.179487	0.190476	0.190476	-	0.186047	-	-	0.190476
	CUC	0.15	0.195122	0.170732	0.170732	-	0.166667	0.216216	0.128205	0.190476	0.190476	-	0.186047	-	-	0.190476
	CUA	0	0.0243902	0	0	-	0.0238095	0	0.128205	0	0	-	0	-	-	0
	CUG	0.6	0.585366	0.512195	0.536585	-	0.547619	0.567568	0.435897	0.5	0.47619	-	0.465116	-	-	0.47619
ILE	AUU	0.25	0.344828	0.34375	0.333333	-	0.24	0.266667	0.137931	0.269231	0.275862	-	0.266667	-	-	0.233333
	AUC	0.708333	0.517241	0.5625	0.583333	-	0.6	0.6	0.724138	0.615385	0.551724	-	0.566667	-	-	0.6
	AUA	0.0416667	0.137931	0.09375	0.0833333	-	0.16	0.133333	0.137931	0.115385	0.172414	-	0.166667	-	-	0.166667
VAL	GUU	0.137931	0.125	0.137931	0.1	-	0.0714286	0.04	0.166667	0.115385	0.0740741	-	0.0769231	-	-	0.0769231
	GUC	0.310345	0.25	0.206897	0.266667	-	0.285714	0.24	0.166667	0.192308	0.259259	-	0.230769	-	-	0.230769
	GUA	0.0344828	0.03125	0	0.0666667	-	0.107143	0.08	0.0833333	0.115385	0.111111	-	0.115385	-	-	0.115385
	GUG	0.517241	0.59375	0.655172	0.566667	-	0.535714	0.64	0.583333	0.576923	0.555556	-	0.576923	-	-	0.576923
SER	UCU	0.228916	0.232558	0.233766	0.170732	-	0.1625	0.213483	0.216867	0.275862	0.178571	-	0.244186	-	-	0.233333
	UCC	0.204819	0.127907	0.194805	0.195122	-	0.2375	0.213483	0.156627	0.16092	0.214286	-	0.186047	-	-	0.188889
	UCA	0.0120482	0.0232558	0.012987	0.0731707	-	0.0375	0.0337079	0.0722892	0.045977	0.0714286	-	0.0465116	-	-	0.0444444
	UCG	0.0361446	0.0116279	0.012987	0.0121951	-	0.0125	0.011236	0	0.0114943	0.0119048	-	0.0116279	-	-	0.0111111
PRO	CCU	0.285714	0.5	0.428571	0.5	-	0.428571	0.375	0.375	0.428571	0.428571	-	0.571429	-	-	0.571429
	CCC	0.571429	0.25	0.428571	0.5	-	0.428571	0.5	0.5	0.428571	0.428571	-	0.285714	-	-	0.285714
	CCA	0	0.125	0	0	-	0	0	0	0	0	-	0	-	-	0
	CCG	0.142857	0.125	0.142857	0	-	0.142857	0.125	0.125	0.142857	0.142857	-	0.142857	-	-	0.142857
THR	ACU	0.227273	0.190476	0.173913	0.24	-	0.16	0.0869565	0.16	0.166667	0.25	-	0.25	-	-	0.25
	ACC	0.545455	0.52381	0.652174	0.56	-	0.64	0.652174	0.6	0.541667	0.541667	-	0.541667	-	-	0.541667
	ACA	0.181818	0.190476	0.173913	0.08	-	0.2	0.173913	0.24	0.25	0.208333	-	0.208333	-	-	0.208333
	ACG	0.0454545	0.0952381	0	0.12	-	0	0.0869565	0	0.0416667	0	-	0	-	-	0
ALA	GCU	0.178571	0.392857	0.285714	0.192308	-	0.214286	0.4	0.608696	0.296296	0.32	-	0.291667	-	-	0.291667
	GCC	0.642857	0.428571	0.5	0.769231	-	0.642857	0.4	0.347826	0.555556	0.52	-	0.541667	-	-	0.541667
	GCA	0.107143	0.0357143	0.178571	0.0384615	-	0.107143	0.16	0.0434783	0.148148	0.16	-	0.166667	-	-	0.166667
	GCG	0.0714286	0.142857	0.0357143	0	-	0.0357143	0.04	0	0	0	-	0	-	-	0
TYR	UAU	0.470588	0.4375	0.428571	0.4	-	0.352941	0.5	0.529412	0.545455	0.409091	-	0.391304	-	-	0.458333
	UAC	0.529412	0.5625	0.571429	0.6	-	0.647059	0.5	0.470588	0.454545	0.590909	-	0.608696	-	-	0.541667
STOP	UAA	1	1	1	1	-	1	1	0	1	1	-	1	-	-	1
	UAG	0	0	0	0	-	0	0	1	0	0	-	0	-	-	0
	UGA	0	0	0	0	-	0	0	0	0	0	-	0	-	-	0
HIS	CAU	0.5	0.2	0.5	0.444444	-	0.166667	0	0.2	0.4	0.75	-	0.75	-	-	0.75
	CAC	0.5	0.8	0.5	0.555556	-	0.833333	1	0.8	0.6	0.25	-	0.25	-	-	0.25
GLN	CAA	0.205882	0.25	0.352941	0.352941	-	0.2	0.324324	0.27027	0.194444	0.25	-	0.222222	-	-	0.25
	CAG	0.794118	0.75	0.647059	0.647059	-	0.8	0.675676	0.72973	0.805556	0.75	-	0.777778	-	-	0.75
ASN	AAU	0.416667	0.318182	0.333333	0.5	-	0.333333	0.448276	0.37037	0.4	0.333333	-	0.413793	-	-	0.392857
	AAC	0.583333	0.681818	0.666667	0.5	-	0.666667	0.551724	0.62963	0.6	0.666667	-	0.586207	-	-	0.607143
LYS	AAA	0.241379	0.192308	0.275862	0.466667	-	0.266667	0.275862	0.25	0.172414	0.206897	-	0.178571	-	-	0.142857
	AAG	0.758621	0.807692	0.724138	0.533333	-	0.733333	0.724138	0.75	0.827586	0.793103	-	0.821429	-	-	0.857143
ASP	GAU	0.48	0.25	0.56	0.269231	-	0.36	0.48	0.423077	0.52	0.461538	-	0.518519	-	-	0.518519
	GAC	0.52	0.75	0.44	0.730769	-	0.64	0.52	0.576923	0.48	0.538462	-	0.481481	-	-	0.481481
GLU	GAA	0.3	0.292683	0.342105	0.368421	-	0.410256	0.263158	0.263158	0.289474	0.342105	-	0.378378	-	-	0.378378
	GAG	0.7	0.707317	0.657895	0.631579	-	0.589744	0.736842	0.736842	0.710526	0.657895	-	0.621622	-	-	0.621622
CYS	UGU	1	0.25	0.75	0.5	-	0.333333	0.666667	0.666667	0.666667	0.666667	-	0.666667	-	-	0.666667
	UGC	0	0.75	0.25	0.5	-	0.666667	0.333333	0.333333	0.333333	0.333333	-	0.333333	-	-	0.333333
ARG	CGU	0.0833333	0.15	0.131579	0.0857143	-	0.0857143	0.135135	0.0810811	0.138889	0.108108	-	0.131579	-	-	0.105263
	CGC	0.0555556	0.05	0.157895	0.171429	-	0.114286	0.0810811	0.162162	0.138889	0.162162	-	0.131579	-	-	0.157895
	CGA	0.194444	0.075	0.0789474	0.0857143	-	0.142857	0.135135	0.135135	0.0833333	0.0810811	-	0.131579	-	-	0.131579
	CGG	0.25	0.3	0.131579	0.2	-	0.257143	0.216216	0.135135	0.166667	0.189189	-	0.131579	-	-	0.157895
SER	AGU	0.216867	0.197674	0.142857	0.256098	-	0.2375	0.235955	0.240964	0.206897	0.22619	-	0.209302	-	-	0.211111
	AGC	0.301205	0.406977	0.402597	0.292683	-	0.3125	0.292135	0.313253	0.298851	0.297619	-	0.302326	-	-	0.311111
ARG	AGA	0.25	0.25	0.263158	0.2	-	0.257143	0.297297	0.27027	0.25	0.27027	-	0.289474	-	-	0.263158
	AGG	0.166667	0.175	0.236842	0.257143	-	0.142857	0.135135	0.216216	0.222222	0.189189	-	0.184211	-	-	0.184211
GLY	GGU	0.393103	0.315385	0.396694	0.30597	-	0.308271	0.368421	0.44186	0.423077	0.372414	-	0.402778	-	-	0.39726
	GGC	0.296552	0.369231	0.322314	0.365672	-	0.368421	0.322368	0.271318	0.301282	0.386207	-	0.340278	-	-	0.349315
	GGA	0.213793	0.192308	0.181818	0.208955	-	0.210526	0.223684	0.20155	0.179487	0.158621	-	0.180556	-	-	0.178082
	GGG	0.0965517	0.123077	0.0991736	0.119403	-	0.112782	0.0855263	0.0852713	0.0961538	0.0827586	-	0.0763889	-	-	0.0753425

## Sheet: KRT2
	Species	Felis_catus	Equus_caballus	Bos_taurus	Rhinolophus_ferrumequinum	Mus_musculus	Canis_lupus	Microcebus_murinus	Galeopterus_variegatus	Callithrix_jacchus	Macaca_mulatta	Nomascus_leucogenys	Pongo_abelii	Gorilla_gorilla	Pan_troglodytes	Homo_sapiens
Amino Acid	Codon	XM_003988739.3	XM_001504438.4	XM_024992426.1	-	XM_011245476.1	NM_001003386.2	XM_012763034.1	XM_008594082.1	XM_002752508.3	XM_001098486.2	-	XM_009247767.2	-	-	NM_000423.2
PHE	UUU	0.566667	0.517241	0.518519	-	0.5	0.5625	0.555556	0.535714	0.538462	0.592593	-	0.576923	-	-	0.6
	UUC	0.433333	0.482759	0.481481	-	0.5	0.4375	0.444444	0.464286	0.461538	0.407407	-	0.423077	-	-	0.4
LEU	UUA	0	0	0.0208333	-	0	0	0	0	0.0222222	0.0222222	-	0.0222222	-	-	0.0444444
	UUG	0.0232558	0.0444444	0.104167	-	0.119048	0.0227273	0.0232558	0.0666667	0.0888889	0.0444444	-	0.0666667	-	-	0.133333
	CUU	0.162791	0.0888889	0.125	-	0.0952381	0.159091	0.0930233	0.155556	0.0888889	0.133333	-	0.111111	-	-	0.0888889
	CUC	0.186047	0.266667	0.1875	-	0.238095	0.204545	0.209302	0.266667	0.222222	0.222222	-	0.222222	-	-	0.222222
	CUA	0.0232558	0	0.0416667	-	0.0952381	0.0227273	0.0232558	0.0222222	0.0444444	0.0444444	-	0.0222222	-	-	0.0444444
	CUG	0.604651	0.6	0.520833	-	0.452381	0.590909	0.651163	0.488889	0.533333	0.533333	-	0.555556	-	-	0.466667
ILE	AUU	0.25	0.25	0.3	-	0.24	0.190476	0.0869565	0.296296	0.222222	0.230769	-	0.172414	-	-	0.137931
	AUC	0.75	0.75	0.6	-	0.6	0.761905	0.869565	0.62963	0.703704	0.653846	-	0.724138	-	-	0.724138
	AUA	0	0	0.1	-	0.16	0.047619	0.0434783	0.0740741	0.0740741	0.115385	-	0.103448	-	-	0.137931
VAL	GUU	0.125	0.0555556	0.125	-	0.103448	0.0666667	0.114286	0.176471	0.125	0.147059	-	0.117647	-	-	0.142857
	GUC	0.25	0.194444	0.1875	-	0.206897	0.3	0.257143	0.147059	0.15625	0.147059	-	0.176471	-	-	0.171429
	GUA	0.03125	0	0.03125	-	0.103448	0	0.0571429	0.0294118	0.09375	0.0294118	-	0.0294118	-	-	0.0285714
	GUG	0.59375	0.75	0.65625	-	0.586207	0.633333	0.571429	0.647059	0.625	0.676471	-	0.676471	-	-	0.657143
SER	UCU	0.278351	0.289157	0.219512	-	0.322917	0.232558	0.329114	0.358696	0.301205	0.292683	-	0.325301	-	-	0.297619
	UCC	0.195876	0.156627	0.170732	-	0.197917	0.174419	0.177215	0.163043	0.168675	0.170732	-	0.168675	-	-	0.166667
	UCA	0.0515464	0.0481928	0.0731707	-	0.104167	0.0697674	0.0506329	0.0652174	0.0843373	0.0853659	-	0.0843373	-	-	0.0833333
	UCG	0.0309278	0.0240964	0.0243902	-	0	0.0465116	0.0379747	0	0	0	-	0	-	-	0
PRO	CCU	0.666667	0.5	0.625	-	0.666667	0.5	0.714286	0.666667	0.714286	0.714286	-	0.625	-	-	0.625
	CCC	0.166667	0.333333	0.25	-	0.166667	0.333333	0.142857	0.166667	0.142857	0.142857	-	0.25	-	-	0.25
	CCA	0.166667	0.166667	0	-	0.166667	0.166667	0.142857	0.166667	0.142857	0.142857	-	0.125	-	-	0.125
	CCG	0	0	0.125	-	0	0	0	0	0	0	-	0	-	-	0
THR	ACU	0.190476	0.176471	0.190476	-	0.136364	0.166667	0.2	0.333333	0.388889	0.333333	-	0.333333	-	-	0.352941
	ACC	0.52381	0.470588	0.571429	-	0.590909	0.541667	0.44	0.444444	0.277778	0.5	-	0.444444	-	-	0.411765
	ACA	0.285714	0.0588235	0.142857	-	0.227273	0.166667	0.24	0.222222	0.277778	0.166667	-	0.222222	-	-	0.176471
	ACG	0	0.294118	0.0952381	-	0.0454545	0.125	0.12	0	0.0555556	0	-	0	-	-	0.0588235
ALA	GCU	0.142857	0.228571	0.333333	-	0.227273	0.321429	0.275862	0.354839	0.321429	0.233333	-	0.275862	-	-	0.225806
	GCC	0.642857	0.571429	0.518519	-	0.409091	0.464286	0.517241	0.451613	0.464286	0.533333	-	0.482759	-	-	0.548387
	GCA	0.107143	0.0571429	0.111111	-	0.272727	0.107143	0.0689655	0.16129	0.142857	0.2	-	0.172414	-	-	0.129032
	GCG	0.107143	0.142857	0.037037	-	0.0909091	0.107143	0.137931	0.0322581	0.0714286	0.0333333	-	0.0689655	-	-	0.0967742
TYR	UAU	0.235294	0.461538	0.529412	-	0.3125	0.466667	0.277778	0.368421	0.5	0.555556	-	0.611111	-	-	0.611111
	UAC	0.764706	0.538462	0.470588	-	0.6875	0.533333	0.722222	0.631579	0.5	0.444444	-	0.388889	-	-	0.388889
STOP	UAA	1	0	1	-	0	1	1	1	1	1	-	1	-	-	1
	UAG	0	0	0	-	1	0	0	0	0	0	-	0	-	-	0
	UGA	0	1	0	-	0	0	0	0	0	0	-	0	-	-	0
HIS	CAU	0.5	0.25	0.428571	-	0.571429	0.166667	0.375	0.625	0.555556	0.555556	-	0.75	-	-	0.625
	CAC	0.5	0.75	0.571429	-	0.428571	0.833333	0.625	0.375	0.444444	0.444444	-	0.25	-	-	0.375
GLN	CAA	0.15625	0.0645161	0.264706	-	0.205882	0.1875	0.137931	0.181818	0.1875	0.1	-	0.133333	-	-	0.129032
	CAG	0.84375	0.935484	0.735294	-	0.794118	0.8125	0.862069	0.818182	0.8125	0.9	-	0.866667	-	-	0.870968
ASN	AAU	0.222222	0.117647	0.272727	-	0.238095	0.222222	0.190476	0.375	0.347826	0.44	-	0.384615	-	-	0.44
	AAC	0.777778	0.882353	0.727273	-	0.761905	0.777778	0.809524	0.625	0.652174	0.56	-	0.615385	-	-	0.56
LYS	AAA	0.315789	0.121212	0.3	-	0.258065	0.297297	0.424242	0.322581	0.305556	0.257143	-	0.257143	-	-	0.285714
	AAG	0.684211	0.878788	0.7	-	0.741935	0.702703	0.575758	0.677419	0.694444	0.742857	-	0.742857	-	-	0.714286
ASP	GAU	0.423077	0.36	0.32	-	0.366667	0.363636	0.392857	0.4	0.37931	0.481481	-	0.481481	-	-	0.44
	GAC	0.576923	0.64	0.68	-	0.633333	0.636364	0.607143	0.6	0.62069	0.518519	-	0.518519	-	-	0.56
GLU	GAA	0.125	0.146341	0.2	-	0.307692	0.238095	0.25	0.194444	0.135135	0.131579	-	0.179487	-	-	0.175
	GAG	0.875	0.853659	0.8	-	0.692308	0.761905	0.75	0.805556	0.864865	0.868421	-	0.820513	-	-	0.825
CYS	UGU	0.4	0.571429	0.6	-	0.25	0.6	0.2	0.5	0.4	0.4	-	0.4	-	-	0.4
	UGC	0.6	0.428571	0.4	-	0.75	0.4	0.8	0.5	0.6	0.6	-	0.6	-	-	0.6
ARG	CGU	0.03125	0.0540541	0.0526316	-	0.0263158	0.0666667	0.102564	0.0526316	0.0625	0.0625	-	0.0909091	-	-	0.09375
	CGC	0.21875	0.189189	0.184211	-	0.131579	0.233333	0.179487	0.157895	0.25	0.21875	-	0.212121	-	-	0.21875
	CGA	0.0625	0.0540541	0.105263	-	0.131579	0.0666667	0.0512821	0.0789474	0.09375	0.0625	-	0.0606061	-	-	0.0625
	CGG	0.1875	0.216216	0.184211	-	0.131579	0.166667	0.179487	0.131579	0.15625	0.1875	-	0.181818	-	-	0.15625
SER	AGU	0.14433	0.120482	0.158537	-	0.104167	0.139535	0.126582	0.119565	0.0722892	0.134146	-	0.0963855	-	-	0.107143
	AGC	0.298969	0.361446	0.353659	-	0.270833	0.337209	0.278481	0.293478	0.373494	0.317073	-	0.325301	-	-	0.345238
ARG	AGA	0.4375	0.432432	0.236842	-	0.263158	0.3	0.282051	0.368421	0.28125	0.3125	-	0.333333	-	-	0.34375
	AGG	0.0625	0.0540541	0.236842	-	0.315789	0.166667	0.205128	0.210526	0.15625	0.15625	-	0.121212	-	-	0.125
GLY	GGU	0.163522	0.231343	0.243902	-	0.177632	0.234483	0.232258	0.26087	0.216783	0.25	-	0.268966	-	-	0.289855
	GGC	0.415094	0.380597	0.292683	-	0.282895	0.337931	0.36129	0.341615	0.321678	0.298611	-	0.248276	-	-	0.246377
	GGA	0.314465	0.328358	0.382114	-	0.467105	0.37931	0.341935	0.347826	0.384615	0.375	-	0.37931	-	-	0.369565
	GGG	0.106918	0.0597015	0.0813008	-	0.0723684	0.0482759	0.0645161	0.0496894	0.0769231	0.0763889	-	0.103448	-	-	0.0942029

## Sheet: KRT10
	Species	Felis_catus	Equus_caballus	Bos_taurus	Rhinolophus_ferrumequinum	Mus_musculus	Canis_lupus	Microcebus_murinus	Galeopterus_variegatus	Callithrix_jacchus	Macaca_mulatta	Nomascus_leucogenys	Pongo_abelii	Gorilla_gorilla	Pan_troglodytes	Homo_sapiens
Amino Acid	Codon	XM_023244768.1	-	NM_001385358.1	XM_033091912.1	XM_011248768.1	XM_014116590.2	XM_012765816.2	-	-	XM_015119593.1	XM_004091390.2	XM_003778853.3	XM_019026285.1	XM_001169499.6	NM_000421.3
PHE	UUU	0.6875	-	0.461538	0.454545	0.470588	0.6	0.785714	-	-	0.764706	0.625	0.722222	0.705882	0.722222	0.722222
	UUC	0.3125	-	0.538462	0.545455	0.529412	0.4	0.214286	-	-	0.235294	0.375	0.277778	0.294118	0.277778	0.277778
LEU	UUA	0.0444444	-	0.0208333	0.0232558	0	0.0444444	0	-	-	0.0212766	0.0185185	0	0.0208333	0.0212766	0.0212766
	UUG	0.0888889	-	0.145833	0.0930233	0.0434783	0.0888889	0.0434783	-	-	0.0851064	0.0740741	0.0869565	0.104167	0.106383	0.106383
	CUU	0.133333	-	0.166667	0.162791	0.152174	0.133333	0.173913	-	-	0.148936	0.185185	0.152174	0.166667	0.148936	0.148936
	CUC	0.111111	-	0.125	0.0697674	0.108696	0.133333	0.0869565	-	-	0.0851064	0.0740741	0.0869565	0.0833333	0.0851064	0.0851064
	CUA	0.111111	-	0.104167	0.0930233	0.108696	0.133333	0.0652174	-	-	0.0851064	0.148148	0.108696	0.0833333	0.0851064	0.0851064
	CUG	0.511111	-	0.4375	0.55814	0.586957	0.466667	0.630435	-	-	0.574468	0.5	0.565217	0.541667	0.553191	0.553191
ILE	AUU	0.368421	-	0.5	0.388889	0.473684	0.315789	0.55	-	-	0.5	0.52381	0.526316	0.545455	0.526316	0.526316
	AUC	0.631579	-	0.416667	0.555556	0.526316	0.684211	0.4	-	-	0.388889	0.428571	0.368421	0.318182	0.315789	0.315789
	AUA	0	-	0.0833333	0.0555556	0	0	0.05	-	-	0.111111	0.047619	0.105263	0.136364	0.157895	0.157895
VAL	GUU	0.166667	-	0.352941	0.285714	0.222222	0.428571	0.3	-	-	0.230769	0.346154	0.214286	0.235294	0.230769	0.214286
	GUC	0.25	-	0.117647	0.142857	0.166667	0	0.15	-	-	0	0.0384615	0	0.0588235	0	0
	GUA	0.25	-	0.176471	0.142857	0.0555556	0.285714	0.25	-	-	0.230769	0.269231	0.214286	0.235294	0.230769	0.214286
	GUG	0.333333	-	0.352941	0.428571	0.555556	0.285714	0.3	-	-	0.538462	0.346154	0.571429	0.470588	0.538462	0.571429
SER	UCU	0.103896	-	0.13253	0.125	0.108696	0.103448	0.13253	-	-	0.0952381	0.118644	0.0989011	0.140845	0.103448	0.11236
	UCC	0.311688	-	0.253012	0.333333	0.25	0.275862	0.26506	-	-	0.309524	0.186441	0.296703	0.239437	0.310345	0.303371
	UCA	0.103896	-	0.120482	0.0972222	0.0869565	0.091954	0.120482	-	-	0.107143	0.169492	0.10989	0.169014	0.103448	0.101124
	UCG	0.025974	-	0.0361446	0.0416667	0.0217391	0.0574713	0.0120482	-	-	0.0238095	0.0508475	0.010989	0.0140845	0.0114943	0
PRO	CCU	0.25	-	0.5	0	0.25	0.333333	0.333333	-	-	0.333333	0.1875	0.333333	0.25	0.333333	0.333333
	CCC	0.25	-	0	0	0.25	0	0	-	-	0.333333	0.125	0	0	0	0
	CCA	0.5	-	0.5	1	0.5	0.333333	0.666667	-	-	0.333333	0.125	0.666667	0.25	0.333333	0.333333
	CCG	0	-	0	0	0	0.333333	0	-	-	0	0.5625	0	0.5	0.333333	0.333333
THR	ACU	0.352941	-	0.346154	0.4	0.291667	0.4375	0.458333	-	-	0.470588	0.3	0.375	0.428571	0.4375	0.4375
	ACC	0.411765	-	0.423077	0.4	0.5	0.3125	0.333333	-	-	0.352941	0.266667	0.4375	0.380952	0.375	0.375
	ACA	0.117647	-	0.192308	0.2	0.166667	0.1875	0.208333	-	-	0.176471	0.166667	0.1875	0.190476	0.1875	0.1875
	ACG	0.117647	-	0.0384615	0	0.0416667	0.0625	0	-	-	0	0.266667	0	0	0	0
ALA	GCU	0.5	-	0.238095	0.428571	0.35	0.428571	0.458333	-	-	0.545455	0.317073	0.545455	0.5	0.545455	0.545455
	GCC	0.4	-	0.571429	0.428571	0.5	0.428571	0.375	-	-	0.363636	0.121951	0.363636	0.333333	0.363636	0.363636
	GCA	0.1	-	0.190476	0.0952381	0.15	0.0952381	0.166667	-	-	0.0909091	0.0731707	0.0909091	0.125	0.0909091	0.0909091
	GCG	0	-	0	0.047619	0	0.047619	0	-	-	0	0.487805	0	0.0416667	0	0
TYR	UAU	0.347826	-	0.481481	0.269231	0.2	0.259259	0.423077	-	-	0.346154	0.473684	0.346154	0.47619	0.346154	0.36
	UAC	0.652174	-	0.518519	0.730769	0.8	0.740741	0.576923	-	-	0.653846	0.526316	0.653846	0.52381	0.653846	0.64
STOP	UAA	1	-	1	1	1	1	1	-	-	1	1	1	1	1	1
	UAG	0	-	0	0	0	0	0	-	-	0	0	0	0	0	0
	UGA	0	-	0	0	0	0	0	-	-	0	0	0	0	0	0
HIS	CAU	0.25	-	0.166667	0	0.285714	0.25	0	-	-	0.285714	0.428571	0.285714	0.285714	0.285714	0.25
	CAC	0.75	-	0.833333	1	0.714286	0.75	1	-	-	0.714286	0.571429	0.714286	0.714286	0.714286	0.75
GLN	CAA	0.407407	-	0.518519	0.483871	0.333333	0.535714	0.535714	-	-	0.37037	0.428571	0.423077	0.423077	0.423077	0.461538
	CAG	0.592593	-	0.481481	0.516129	0.666667	0.464286	0.464286	-	-	0.62963	0.571429	0.576923	0.576923	0.576923	0.538462
ASN	AAU	0.666667	-	0.72	0.666667	0.333333	0.615385	0.703704	-	-	0.565217	0.625	0.666667	0.615385	0.64	0.64
	AAC	0.333333	-	0.28	0.333333	0.666667	0.384615	0.296296	-	-	0.434783	0.375	0.333333	0.384615	0.36	0.36
LYS	AAA	0.565217	-	0.48	0.5	0.384615	0.428571	0.48	-	-	0.478261	0.52	0.478261	0.481481	0.521739	0.478261
	AAG	0.434783	-	0.52	0.5	0.615385	0.571429	0.52	-	-	0.521739	0.48	0.521739	0.518519	0.478261	0.521739
ASP	GAU	0.5	-	0.6	0.45	0.3	0.529412	0.52381	-	-	0.473684	0.478261	0.473684	0.52381	0.526316	0.526316
	GAC	0.5	-	0.4	0.55	0.7	0.470588	0.47619	-	-	0.526316	0.521739	0.526316	0.47619	0.473684	0.473684
GLU	GAA	0.688889	-	0.5	0.604651	0.48	0.622222	0.588235	-	-	0.604651	0.631579	0.590909	0.632653	0.590909	0.590909
	GAG	0.311111	-	0.5	0.395349	0.52	0.377778	0.411765	-	-	0.395349	0.368421	0.409091	0.367347	0.409091	0.409091
CYS	UGU	0.333333	-	0.333333	0.333333	0	0	0.5	-	-	0.333333	0.333333	0.333333	0.333333	0.333333	0.5
	UGC	0.666667	-	0.666667	0.666667	1	1	0.5	-	-	0.666667	0.666667	0.666667	0.666667	0.666667	0.5
ARG	CGU	0.0869565	-	0.0714286	0.0869565	0.0769231	0.0416667	0.12	-	-	0.173913	0.166667	0.208333	0.192308	0.208333	0.208333
	CGC	0.391304	-	0.321429	0.391304	0.346154	0.375	0.28	-	-	0.304348	0.25	0.291667	0.269231	0.291667	0.291667
	CGA	0.130435	-	0.142857	0.130435	0.0769231	0.166667	0.2	-	-	0.173913	0.166667	0.166667	0.153846	0.166667	0.166667
	CGG	0.0434783	-	0.0357143	0.0434783	0.115385	0.0833333	0.04	-	-	0.0434783	0.0416667	0.0416667	0.0384615	0.0416667	0.0416667
SER	AGU	0.142857	-	0.120482	0.111111	0.0978261	0.16092	0.156627	-	-	0.107143	0.135593	0.120879	0.0985915	0.137931	0.11236
	AGC	0.311688	-	0.337349	0.291667	0.434783	0.310345	0.313253	-	-	0.357143	0.338983	0.362637	0.338028	0.333333	0.370787
ARG	AGA	0.26087	-	0.285714	0.217391	0.153846	0.291667	0.2	-	-	0.173913	0.208333	0.166667	0.192308	0.166667	0.166667
	AGG	0.0869565	-	0.142857	0.130435	0.230769	0.0416667	0.16	-	-	0.130435	0.166667	0.125	0.153846	0.125	0.125
GLY	GGU	0.189394	-	0.165138	0.147541	0.253623	0.178571	0.155738	-	-	0.190141	0.276316	0.143836	0.202128	0.129252	0.133333
	GGC	0.454545	-	0.440367	0.5	0.391304	0.457143	0.491803	-	-	0.387324	0.223684	0.479452	0.308511	0.496599	0.48
	GGA	0.25	-	0.302752	0.237705	0.282609	0.271429	0.295082	-	-	0.338028	0.368421	0.294521	0.361702	0.285714	0.306667
	GGG	0.106061	-	0.0917431	0.114754	0.0724638	0.0928571	0.057377	-	-	0.084507	0.131579	0.0821918	0.12766	0.0884354	0.08

## Sheet: LOR
	Species	Felis_catus	Equus_caballus	Bos_taurus	Rhinolophus_ferrumequinum	Mus_musculus	Canis_lupus	Microcebus_murinus	Galeopterus_variegatus	Callithrix_jacchus	Macaca_mulatta	Nomascus_leucogenys	Pongo_abelii	Gorilla_gorilla	Pan_troglodytes	Homo_sapiens
Amino Acid	Codon	XM_023259183.1	XM_005614728.3	-	-	NM_008508.2	XM_022405020.1	XM_020285423.1	XM_008567645.1	XM_002763726.3	NM_001204365.1	XM_012511067.1	XM_002810169.3	XM_004026718.2	XM_016951083.1	NM_000427.2
PHE	UUU	0	0.166667	-	-	0	0	0	0.333333	0.1	0	0.142857	0	0	0.1	0
	UUC	1	0.833333	-	-	0	1	1	0.666667	0.9	1	0.857143	1	1	0.9	1
LEU	UUA	0	0	-	-	0	0	0	0	0	0	0	0	0	0	0
	UUG	0	0	-	-	0	0	0	0.642857	0	0	0	0	0	0	0
	CUU	0	0	-	-	0	0	0	0	0.25	0	0.2	0.333333	0	0.5	0
	CUC	0.666667	0	-	-	0	0	0	0	0.5	0	0.6	0.666667	0	0.5	0
	CUA	0	0	-	-	0	0	0	0	0.25	0	0	0	0	0	0
	CUG	0.333333	0	-	-	0	0	0	0.357143	0	0	0.2	0	0	0	0
ILE	AUU	0	0.333333	-	-	0	0	0	0.571429	0	0	0.666667	0.5	0.4	0.5	0.4
	AUC	1	0.666667	-	-	0	0	0	0	1	1	0.333333	0.5	0.6	0.5	0.6
	AUA	0	0	-	-	0	0	0	0.428571	0	0	0	0	0	0	0
VAL	GUU	0.25	0	-	-	0	0	0	0.0405405	0	0.133333	0.117647	0	0	0	0
	GUC	0.25	0.5	-	-	0.6	0.833333	0.875	0.0405405	0.8	0.666667	0.705882	0.692308	0.75	0.7	0.727273
	GUA	0	0	-	-	0	0.166667	0	0.103604	0.1	0	0	0	0	0	0
	GUG	0.5	0.5	-	-	0.4	0	0.125	0.815315	0.1	0.2	0.176471	0.307692	0.25	0.3	0.272727
SER	UCU	0.0793651	0.0833333	-	-	0.222222	0.0153846	0.107527	0.166667	0.115385	0.120482	0.202703	0.142857	0.147059	0.17284	0.152778
	UCC	0.52381	0.513889	-	-	0.407407	0.692308	0.526882	0.452381	0.641026	0.53012	0.486486	0.532468	0.514706	0.530864	0.527778
	UCA	0.015873	0	-	-	0.0277778	0	0.0537634	0.0238095	0	0.0120482	0.027027	0.038961	0.0294118	0.0246914	0.0138889
	UCG	0.047619	0.0555556	-	-	0.00925926	0.123077	0.0537634	0.0714286	0.0512821	0.0481928	0.0540541	0.0519481	0.0588235	0.0617284	0.0555556
PRO	CCU	0.2	0	-	-	0.375	0.222222	0.333333	0.4	0.2	0.111111	0.272727	0.272727	0.3	0.25	0.222222
	CCC	0.3	0.6	-	-	0.375	0.444444	0.444444	0.3	0.4	0.444444	0.272727	0.272727	0.3	0.333333	0.333333
	CCA	0.2	0.2	-	-	0.125	0.222222	0.111111	0.2	0.3	0.222222	0.181818	0.272727	0.1	0.166667	0.111111
	CCG	0.3	0.2	-	-	0.125	0.111111	0.111111	0.1	0.1	0.222222	0.272727	0.181818	0.3	0.25	0.333333
THR	ACU	0.142857	0.2	-	-	0.166667	0	0	0.25	0	0.142857	0.166667	0.142857	0.166667	0.142857	0.166667
	ACC	0.857143	0.8	-	-	0.833333	0.875	1	0.5	1	0.857143	0.833333	0.571429	0.833333	0.714286	0.833333
	ACA	0	0	-	-	0	0	0	0.166667	0	0	0	0	0	0	0
	ACG	0	0	-	-	0	0.125	0	0.0833333	0	0	0	0.285714	0	0.142857	0
ALA	GCU	0.5	0	-	-	0	0	0	0.0434783	0	0.333333	0.333333	0	0	0	0
	GCC	0	0.333333	-	-	0.5	0.666667	0.2	0	0.2	0	0	0.333333	0.25	0	0
	GCA	0	0.333333	-	-	0	0	0	0.608696	0	0	0	0	0	0	0
	GCG	0.5	0.333333	-	-	0.5	0.333333	0.8	0.347826	0.8	0.666667	0.666667	0.666667	0.75	1	1
TYR	UAU	0.111111	0.25	-	-	0.32	0	0.333333	0.428571	0.166667	0.111111	0.3	0.2	0.111111	0.111111	0.125
	UAC	0.888889	0.75	-	-	0.68	1	0.666667	0.571429	0.833333	0.888889	0.7	0.8	0.888889	0.888889	0.875
STOP	UAA	1	1	-	-	1	1	1	1	0	0	0	0	0	0	0
	UAG	0	0	-	-	0	0	0	0	1	1	1	1	1	1	1
	UGA	0	0	-	-	0	0	0	0	0	0	0	0	0	0	0
HIS	CAU	0	0	-	-	0	0	0.333333	0	0	0	0	0	0	0	0
	CAC	1	1	-	-	1	1	0.666667	1	1	1	1	1	1	1	1
GLN	CAA	0	0.133333	-	-	0.0666667	0.0666667	0	0.105263	0.0666667	0	0	0	0	0.153846	0
	CAG	1	0.866667	-	-	0.933333	0.933333	1	0.894737	0.933333	1	1	1	1	0.846154	1
ASN	AAU	0	0	-	-	0	0	0	1	0	0	0	1	0	0	0
	AAC	0	1	-	-	0	0	0	0	0	1	0	0	0	0	0
LYS	AAA	0.285714	0.285714	-	-	0.111111	0	0	0.142857	0.25	0.285714	0.25	0.25	0.285714	0.25	0.285714
	AAG	0.714286	0.714286	-	-	0.888889	1	1	0.857143	0.75	0.714286	0.75	0.75	0.714286	0.75	0.714286
ASP	GAU	0	0	-	-	0	0	0	0.625	0	0	0.25	0	0	0	0
	GAC	0	1	-	-	0	0	0	0.375	0	0	0.75	1	1	1	1
GLU	GAA	0	0	-	-	0	0	0	0.0727273	0	0	0	0	0	0	0
	GAG	0	0	-	-	0	0	0	0.927273	0	0	0	0	0	0	0
CYS	UGU	0	0	-	-	0.176471	0.130435	0.269231	0.2	0.1	0.142857	0	0.0526316	0.0526316	0.05	0.0526316
	UGC	1	1	-	-	0.823529	0.869565	0.730769	0.8	0.9	0.857143	1	0.947368	0.947368	0.95	0.947368
ARG	CGU	0	0	-	-	1	0	0	0.5	0	0	0	0	0	0	0
	CGC	0	0	-	-	0	0	0	0	0	0	0	0	0	0	0
	CGA	0	0	-	-	0	0	0	0	0	0	0	0	0	0	0
	CGG	1	0	-	-	0	0	0	0	0	0	1	0	0	1	0
SER	AGU	0.0634921	0.0555556	-	-	0.0185185	0.0307692	0.0322581	0.119048	0.0128205	0.0361446	0.0405405	0.0519481	0.0441176	0.037037	0.0416667
	AGC	0.269841	0.291667	-	-	0.314815	0.138462	0.225806	0.166667	0.179487	0.253012	0.189189	0.181818	0.205882	0.17284	0.208333
ARG	AGA	0	0	-	-	0	0	1	0.5	0	0	0	0	0	0	0
	AGG	0	0	-	-	0	0	0	0	0	0	0	1	0	0	0
GLY	GGU	0.0977444	0.0887097	-	-	0.208178	0.0534759	0.120536	0.162791	0.081761	0.0897436	0.101449	0.0909091	0.0948905	0.0807453	0.0965517
	GGC	0.496241	0.725806	-	-	0.579926	0.71123	0.763393	0.627907	0.748428	0.711538	0.702899	0.734266	0.715328	0.720497	0.703448
	GGA	0.157895	0.0564516	-	-	0.174721	0.101604	0.0446429	0.0930233	0.0440252	0.0705128	0.0507246	0.048951	0.0437956	0.0621118	0.062069
	GGG	0.24812	0.129032	-	-	0.0371747	0.13369	0.0714286	0.116279	0.125786	0.128205	0.144928	0.125874	0.145985	0.136646	0.137931

## Sheet: TYR
	Species	Felis_catus	Equus_caballus	Bos_taurus	Rhinolophus_ferrumequinum	Mus_musculus	Canis_lupus	Microcebus_murinus	Galeopterus_variegatus	Callithrix_jacchus	Macaca_mulatta	Nomascus_leucogenys	Pongo_abelii	Gorilla_gorilla	Pan_troglodytes	Homo_sapiens
Amino Acid	Codon	XM_003992642.4	XM_001492560.4	NM_181001.3	XM_033120448.1	NM_011661.5	NM_001002941.1	XM_012753461.1	-	XM_002754705.2	XM_001105033.3	XM_003254501.1	XM_002822337.3	XM_004051950.1	XM_001136041.2	NM_000372.4
PHE	UUU	0.548387	0.588235	0.516129	0.617647	0.545455	0.516129	0.633333	-	0.612903	0.583333	0.580645	0.612903	0.5625	0.606061	0.580645
	UUC	0.451613	0.411765	0.483871	0.382353	0.454545	0.483871	0.366667	-	0.387097	0.416667	0.419355	0.387097	0.4375	0.393939	0.419355
LEU	UUA	0.0566038	0.0909091	0.0909091	0.0833333	0.109091	0.0909091	0.118644	-	0.0545455	0.0806452	0.0714286	0.0701754	0.0714286	0.103448	0.0909091
	UUG	0.188679	0.218182	0.109091	0.166667	0.236364	0.163636	0.135593	-	0.218182	0.16129	0.232143	0.22807	0.214286	0.172414	0.2
	CUU	0.132075	0.163636	0.181818	0.15	0.218182	0.163636	0.169492	-	0.181818	0.193548	0.196429	0.192982	0.214286	0.206897	0.2
	CUC	0.283019	0.2	0.2	0.25	0.181818	0.218182	0.237288	-	0.218182	0.209677	0.196429	0.22807	0.190476	0.224138	0.218182
	CUA	0.0754717	0.0181818	0.0727273	0.0833333	0.0545455	0.0909091	0.0338983	-	0.0909091	0.0645161	0.0178571	0.0175439	0.0238095	0.0344828	0.0181818
	CUG	0.264151	0.309091	0.345455	0.266667	0.2	0.272727	0.305085	-	0.236364	0.290323	0.285714	0.263158	0.285714	0.258621	0.272727
ILE	AUU	0.44	0.409091	0.473684	0.478261	0.416667	0.478261	0.363636	-	0.416667	0.310345	0.409091	0.409091	0.409091	0.423077	0.409091
	AUC	0.44	0.409091	0.473684	0.391304	0.416667	0.391304	0.5	-	0.5	0.482759	0.454545	0.454545	0.409091	0.423077	0.454545
	AUA	0.12	0.181818	0.0526316	0.130435	0.166667	0.130435	0.136364	-	0.0833333	0.206897	0.136364	0.136364	0.181818	0.153846	0.136364
VAL	GUU	0.176471	0.285714	0.285714	0.153846	0.333333	0.166667	0.25	-	0.235294	0.333333	0.235294	0.235294	0.214286	0.181818	0.235294
	GUC	0.294118	0.380952	0.380952	0.192308	0.222222	0.388889	0.375	-	0.294118	0.238095	0.294118	0.352941	0.357143	0.318182	0.352941
	GUA	0.176471	0.0952381	0.047619	0.0384615	0.111111	0.111111	0.0625	-	0.176471	0.238095	0.176471	0.176471	0.142857	0.318182	0.176471
	GUG	0.352941	0.238095	0.285714	0.615385	0.333333	0.333333	0.3125	-	0.294118	0.190476	0.294118	0.235294	0.285714	0.181818	0.235294
SER	UCU	0.181818	0.2	0.133333	0.16	0.215686	0.186047	0.208333	-	0.230769	0.185185	0.176471	0.18	0.195652	0.211538	0.196078
	UCC	0.272727	0.25	0.311111	0.24	0.196078	0.232558	0.25	-	0.192308	0.222222	0.235294	0.26	0.26087	0.230769	0.235294
	UCA	0.0909091	0.15	0.111111	0.16	0.176471	0.116279	0.145833	-	0.192308	0.203704	0.176471	0.2	0.173913	0.192308	0.176471
	UCG	0.0227273	0	0.0222222	0.02	0.0196078	0.0232558	0.0416667	-	0	0.0185185	0.0392157	0.02	0.0217391	0.0192308	0.0196078
PRO	CCU	0.225806	0.222222	0.25	0.205128	0.342857	0.264706	0.25	-	0.363636	0.257143	0.363636	0.30303	0.290323	0.289474	0.333333
	CCC	0.354839	0.305556	0.333333	0.282051	0.228571	0.205882	0.25	-	0.181818	0.314286	0.212121	0.272727	0.322581	0.236842	0.242424
	CCA	0.387097	0.388889	0.305556	0.384615	0.4	0.470588	0.4375	-	0.333333	0.428571	0.393939	0.393939	0.322581	0.421053	0.393939
	CCG	0.0322581	0.0833333	0.111111	0.128205	0.0285714	0.0588235	0.0625	-	0.121212	0	0.030303	0.030303	0.0645161	0.0526316	0.030303
THR	ACU	0.307692	0.3	0.16	0.310345	0.263158	0.28	0.333333	-	0.315789	0.285714	0.315789	0.210526	0.190476	0.291667	0.210526
	ACC	0.269231	0.3	0.36	0.241379	0.210526	0.4	0.238095	-	0.263158	0.285714	0.315789	0.315789	0.285714	0.333333	0.315789
	ACA	0.230769	0.25	0.16	0.310345	0.526316	0.28	0.428571	-	0.368421	0.380952	0.368421	0.421053	0.47619	0.333333	0.421053
	ACG	0.192308	0.15	0.32	0.137931	0	0.04	0	-	0.0526316	0.047619	0	0.0526316	0.047619	0.0416667	0.0526316
ALA	GCU	0.382353	0.241379	0.34375	0.322581	0.185185	0.4	0.225806	-	0.21875	0.212121	0.193548	0.206897	0.24	0.2	0.2
	GCC	0.352941	0.310345	0.3125	0.322581	0.37037	0.4	0.354839	-	0.375	0.393939	0.387097	0.413793	0.36	0.366667	0.366667
	GCA	0.176471	0.37931	0.25	0.322581	0.444444	0.2	0.354839	-	0.375	0.333333	0.354839	0.310345	0.4	0.333333	0.3
	GCG	0.0882353	0.0689655	0.09375	0.0322581	0	0	0.0645161	-	0.03125	0.0606061	0.0645161	0.0689655	0	0.1	0.133333
TYR	UAU	0.571429	0.541667	0.416667	0.416667	0.478261	0.571429	0.636364	-	0.590909	0.590909	0.695652	0.652174	0.631579	0.681818	0.652174
	UAC	0.428571	0.458333	0.583333	0.583333	0.521739	0.428571	0.363636	-	0.409091	0.409091	0.304348	0.347826	0.368421	0.318182	0.347826
STOP	UAA	1	1	0	1	0	1	1	-	1	0.5	1	1	0	1	1
	UAG	0	0	0	0	0	0	0	-	0	0.5	0	0	0	0	0
	UGA	0	0	1	0	1	0	0	-	0	0	0	0	1	0	0
HIS	CAU	0.5	0.5	0.533333	0.5625	0.625	0.625	0.529412	-	0.6875	0.647059	0.588235	0.588235	0.642857	0.6	0.588235
	CAC	0.5	0.5	0.466667	0.4375	0.375	0.375	0.470588	-	0.3125	0.352941	0.411765	0.411765	0.357143	0.4	0.411765
GLN	CAA	0.5	0.4	0.35	0.357143	0.380952	0.35	0.416667	-	0.434783	0.464286	0.391304	0.434783	0.368421	0.4	0.391304
	CAG	0.5	0.6	0.65	0.642857	0.619048	0.65	0.583333	-	0.565217	0.535714	0.608696	0.565217	0.631579	0.6	0.608696
ASN	AAU	0.538462	0.5	0.423077	0.387097	0.5	0.517241	0.566667	-	0.5	0.517241	0.461538	0.5	0.481481	0.566667	0.518519
	AAC	0.461538	0.5	0.576923	0.612903	0.5	0.482759	0.433333	-	0.5	0.482759	0.538462	0.5	0.518519	0.433333	0.481481
LYS	AAA	0.411765	0.375	0.333333	0.333333	0.333333	0.352941	0.416667	-	0.421053	0.473684	0.352941	0.375	0.428571	0.428571	0.352941
	AAG	0.588235	0.625	0.666667	0.666667	0.666667	0.647059	0.583333	-	0.578947	0.526316	0.647059	0.625	0.571429	0.571429	0.647059
ASP	GAU	0.580645	0.5	0.5	0.5	0.612903	0.6	0.5625	-	0.466667	0.4375	0.451613	0.466667	0.538462	0.466667	0.5
	GAC	0.419355	0.5	0.5	0.5	0.387097	0.4	0.4375	-	0.533333	0.5625	0.548387	0.533333	0.461538	0.533333	0.5
GLU	GAA	0.592593	0.6	0.592593	0.612903	0.666667	0.678571	0.68	-	0.62963	0.666667	0.615385	0.592593	0.608696	0.571429	0.592593
	GAG	0.407407	0.4	0.407407	0.387097	0.333333	0.321429	0.32	-	0.37037	0.333333	0.384615	0.407407	0.391304	0.428571	0.407407
CYS	UGU	0.444444	0.352941	0.294118	0.5	0.352941	0.421053	0.411765	-	0.352941	0.421053	0.411765	0.411765	0.4375	0.421053	0.470588
	UGC	0.555556	0.647059	0.705882	0.5	0.647059	0.578947	0.588235	-	0.647059	0.578947	0.588235	0.588235	0.5625	0.578947	0.529412
ARG	CGU	0.1	0.0588235	0.0333333	0.117647	0.148148	0	0.111111	-	0.0416667	0	0.111111	0.107143	0.0869565	0.107143	0.111111
	CGC	0.0333333	0.117647	0.166667	0.0882353	0.037037	0.107143	0.037037	-	0.0833333	0.037037	0.037037	0	0	0	0
	CGA	0.166667	0.205882	0.2	0.0882353	0.148148	0.285714	0.111111	-	0.166667	0.185185	0.148148	0.142857	0.130435	0.142857	0.111111
	CGG	0.233333	0.117647	0.0666667	0.117647	0	0.214286	0.148148	-	0.208333	0.185185	0.185185	0.214286	0.173913	0.214286	0.222222
SER	AGU	0.159091	0.175	0.177778	0.22	0.196078	0.209302	0.166667	-	0.192308	0.203704	0.137255	0.14	0.152174	0.153846	0.137255
	AGC	0.272727	0.225	0.244444	0.2	0.196078	0.232558	0.1875	-	0.192308	0.166667	0.235294	0.2	0.195652	0.192308	0.235294
ARG	AGA	0.233333	0.294118	0.333333	0.352941	0.407407	0.25	0.333333	-	0.333333	0.407407	0.37037	0.392857	0.434783	0.392857	0.407407
	AGG	0.233333	0.205882	0.2	0.235294	0.259259	0.142857	0.259259	-	0.166667	0.185185	0.148148	0.142857	0.173913	0.142857	0.148148
GLY	GGU	0.121212	0.125	0.0857143	0.139535	0.131579	0.166667	0.184211	-	0.117647	0.142857	0.121212	0.117647	0.0967742	0.105263	0.117647
	GGC	0.272727	0.25	0.228571	0.209302	0.263158	0.194444	0.210526	-	0.264706	0.238095	0.212121	0.205882	0.225806	0.236842	0.205882
	GGA	0.363636	0.425	0.4	0.418605	0.342105	0.361111	0.315789	-	0.382353	0.357143	0.454545	0.411765	0.483871	0.394737	0.411765
	GGG	0.242424	0.2	0.285714	0.232558	0.263158	0.277778	0.289474	-	0.235294	0.261905	0.212121	0.264706	0.193548	0.263158	0.264706
