# Supplementary material for: Calculating and comparing codon usage values in rare disease genes highlights codon clustering with disease-and tissue- specific hierarchy
Source: PLoS One. 2022 Mar 31;17(3):e0265469. doi: 10.1371/journal.pone.0265469 (PMC8970475; doi:10.1371/journal.pone.0265469)
Supplement: S10 Table — Every gene is divided in a specific page (on the bottom) across species (on the top). (XLS) [file pone.0265469.s012.xls]

## Sheet: DCT
	Species	Felis_catus	Equus_caballus	Bos_taurus	Rhinolophus_ferrumequinum	Mus_musculus	Canis_lupus	Microcebus_murinus	Galeopterus_variegatus	Callithrix_jacchus	Macaca_mulatta	Nomascus_leucogenys	Pongo_abelii	Gorilla_gorilla	Pan_troglodytes	Homo_sapiens
Amino Acid	Codon	XM_003980474.5	XM_014732151.2	XM_010810899.2	XM_033105204.1	XM_006518510.3	NM_001284466.1	XM_012769761.2	XM_008571563.1	XM_002742475.3	XM_001083129.3	XM_003257386.3	XM_002824362.3	XM_004054646.2	XM_024348323.1	NM_001922.4
PHE	UUU	0.4375	0.482759	0.407407	0.451613	0.45	0.5	0.4375	0.533333	0.483871	0.53125	0.59375	0.580645	0.59375	0.580645	0.59375
	UUC	0.5625	0.517241	0.592593	0.548387	0.55	0.5	0.5625	0.466667	0.516129	0.46875	0.40625	0.419355	0.40625	0.419355	0.40625
LEU	UUA	0.0983607	0.114754	0.122449	0.0701754	0.0487805	0.116667	0.105263	0.133333	0.0701754	0.0877193	0.125	0.137931	0.137931	0.12069	0.118644
	UUG	0.196721	0.180328	0.285714	0.22807	0.219512	0.183333	0.175439	0.183333	0.22807	0.280702	0.232143	0.206897	0.258621	0.258621	0.254237
	CUU	0.163934	0.196721	0.0612245	0.192982	0.121951	0.166667	0.140351	0.183333	0.140351	0.157895	0.160714	0.155172	0.137931	0.137931	0.135593
	CUC	0.131148	0.147541	0.204082	0.105263	0.195122	0.166667	0.122807	0.116667	0.157895	0.122807	0.125	0.137931	0.12069	0.12069	0.135593
	CUA	0.0819672	0.0491803	0	0.0175439	0.0243902	0.116667	0.0350877	0.0166667	0.0701754	0.0350877	0.0535714	0.0689655	0.0517241	0.0689655	0.0508475
	CUG	0.327869	0.311475	0.326531	0.385965	0.390244	0.25	0.421053	0.366667	0.333333	0.315789	0.303571	0.293103	0.293103	0.293103	0.305085
ILE	AUU	0.352941	0.538462	0.4	0.642857	0.714286	0.3125	0.4	0.285714	0.461538	0.461538	0.461538	0.416667	0.384615	0.384615	0.384615
	AUC	0.588235	0.384615	0.2	0.357143	0.285714	0.5625	0.4	0.5	0.307692	0.384615	0.384615	0.416667	0.461538	0.461538	0.461538
	AUA	0.0588235	0.0769231	0.4	0	0	0.125	0.2	0.214286	0.230769	0.153846	0.153846	0.166667	0.153846	0.153846	0.153846
VAL	GUU	0.3	0.37037	0.210526	0.272727	0.117647	0.333333	0.272727	0.4	0.333333	0.310345	0.321429	0.333333	0.321429	0.321429	0.321429
	GUC	0.0666667	0.222222	0.421053	0.212121	0.411765	0.166667	0.333333	0.133333	0.185185	0.172414	0.178571	0.185185	0.178571	0.178571	0.178571
	GUA	0.0333333	0	0	0.030303	0.0588235	0.0666667	0.030303	0.0333333	0	0.0344828	0.0714286	0.037037	0.0714286	0.107143	0.0714286
	GUG	0.6	0.407407	0.368421	0.484848	0.411765	0.433333	0.363636	0.433333	0.481481	0.482759	0.428571	0.444444	0.428571	0.392857	0.428571
SER	UCU	0.212121	0.235294	0.178571	0.285714	0.3	0.266667	0.178571	0.166667	0.1875	0.193548	0.181818	0.181818	0.1875	0.1875	0.193548
	UCC	0.272727	0.176471	0.321429	0.178571	0.2	0.2	0.178571	0.266667	0.125	0.129032	0.121212	0.121212	0.125	0.125	0.129032
	UCA	0.0606061	0.0882353	0.0357143	0.107143	0.15	0.0666667	0.142857	0.1	0.15625	0.16129	0.121212	0.151515	0.15625	0.15625	0.16129
	UCG	0	0	0.0714286	0.0357143	0.05	0	0.0357143	0	0.03125	0	0.0606061	0.0606061	0.03125	0.03125	0.0322581
PRO	CCU	0.272727	0.305556	0.222222	0.216216	0.277778	0.333333	0.323529	0.333333	0.277778	0.25	0.277778	0.257143	0.222222	0.25	0.25
	CCC	0.363636	0.25	0.37037	0.27027	0.333333	0.242424	0.294118	0.305556	0.361111	0.361111	0.333333	0.371429	0.361111	0.361111	0.361111
	CCA	0.30303	0.361111	0.259259	0.297297	0.333333	0.30303	0.205882	0.25	0.305556	0.305556	0.333333	0.342857	0.305556	0.333333	0.333333
	CCG	0.0606061	0.0833333	0.148148	0.216216	0.0555556	0.121212	0.176471	0.111111	0.0555556	0.0833333	0.0555556	0.0285714	0.111111	0.0555556	0.0555556
THR	ACU	0.266667	0.205882	0.173913	0.222222	0.15	0.290323	0.142857	0.25	0.1875	0.193548	0.21875	0.242424	0.233333	0.233333	0.258065
	ACC	0.4	0.441176	0.565217	0.416667	0.35	0.387097	0.428571	0.357143	0.3125	0.354839	0.34375	0.333333	0.366667	0.366667	0.322581
	ACA	0.333333	0.323529	0.130435	0.305556	0.35	0.290323	0.321429	0.285714	0.40625	0.354839	0.34375	0.30303	0.333333	0.366667	0.387097
	ACG	0	0.0294118	0.130435	0.0555556	0.15	0.0322581	0.107143	0.107143	0.09375	0.0967742	0.09375	0.121212	0.0666667	0.0333333	0.0322581
ALA	GCU	0.241379	0.233333	0.181818	0.173913	0.181818	0.272727	0.25	0.181818	0.266667	0.206897	0.206897	0.172414	0.214286	0.259259	0.185185
	GCC	0.448276	0.466667	0.5	0.478261	0.363636	0.454545	0.607143	0.484848	0.433333	0.586207	0.517241	0.551724	0.535714	0.518519	0.555556
	GCA	0.241379	0.133333	0.181818	0.26087	0.363636	0.212121	0.0714286	0.272727	0.3	0.137931	0.172414	0.206897	0.178571	0.148148	0.185185
	GCG	0.0689655	0.166667	0.136364	0.0869565	0.0909091	0.0606061	0.0714286	0.0606061	0	0.0689655	0.103448	0.0689655	0.0714286	0.0740741	0.0740741
TYR	UAU	0.444444	0.555556	0.416667	0.470588	0.363636	0.5	0.470588	0.529412	0.529412	0.470588	0.470588	0.470588	0.470588	0.5	0.470588
	UAC	0.555556	0.444444	0.583333	0.529412	0.636364	0.5	0.529412	0.470588	0.470588	0.529412	0.529412	0.529412	0.529412	0.5	0.529412
STOP	UAA	0	0	0	0	0	0	0	0	0	0	0	0	0	0	0
	UAG	1	1	1	1	1	1	1	1	1	1	1	1	1	1	1
	UGA	0	0	0	0	0	0	0	0	0	0	0	0	0	0	0
HIS	CAU	0.529412	0.571429	0.5	0.615385	0.25	0.5625	0.615385	0.416667	0.533333	0.6	0.6	0.5625	0.6	0.6	0.6
	CAC	0.470588	0.428571	0.5	0.384615	0.75	0.4375	0.384615	0.583333	0.466667	0.4	0.4	0.4375	0.4	0.4	0.4
GLN	CAA	0.375	0.407407	0.391304	0.409091	0.6	0.461538	0.384615	0.272727	0.32	0.333333	0.291667	0.304348	0.347826	0.318182	0.318182
	CAG	0.625	0.592593	0.608696	0.590909	0.4	0.538462	0.615385	0.727273	0.68	0.666667	0.708333	0.695652	0.652174	0.681818	0.681818
ASN	AAU	0.366667	0.571429	0.5	0.5	0.434783	0.428571	0.461538	0.428571	0.538462	0.444444	0.481481	0.481481	0.5	0.464286	0.464286
	AAC	0.633333	0.428571	0.5	0.5	0.565217	0.571429	0.538462	0.571429	0.461538	0.555556	0.518519	0.518519	0.5	0.535714	0.535714
LYS	AAA	0.388889	0.333333	0.4375	0.466667	0.5	0.5	0.470588	0.4375	0.4375	0.470588	0.529412	0.470588	0.5	0.5	0.5
	AAG	0.611111	0.666667	0.5625	0.533333	0.5	0.5	0.529412	0.5625	0.5625	0.529412	0.470588	0.529412	0.5	0.5	0.5
ASP	GAU	0.5625	0.53125	0.37037	0.580645	0.444444	0.606061	0.4375	0.586207	0.633333	0.636364	0.612903	0.6	0.566667	0.6	0.633333
	GAC	0.4375	0.46875	0.62963	0.419355	0.555556	0.393939	0.5625	0.413793	0.366667	0.363636	0.387097	0.4	0.433333	0.4	0.366667
GLU	GAA	0.52	0.428571	0.428571	0.391304	0.4	0.464286	0.368421	0.347826	0.44	0.47619	0.47619	0.454545	0.5	0.521739	0.5
	GAG	0.48	0.571429	0.571429	0.608696	0.6	0.535714	0.631579	0.652174	0.56	0.52381	0.52381	0.545455	0.5	0.478261	0.5
CYS	UGU	0.411765	0.5	0.285714	0.526316	0.4	0.388889	0.263158	0.368421	0.315789	0.315789	0.263158	0.315789	0.315789	0.315789	0.315789
	UGC	0.588235	0.5	0.714286	0.473684	0.6	0.611111	0.736842	0.631579	0.684211	0.684211	0.736842	0.684211	0.684211	0.684211	0.684211
ARG	CGU	0	0	0	0.0344828	0	0	0.03125	0.0285714	0	0.03125	0.0333333	0.030303	0.030303	0.0294118	0.0294118
	CGC	0.0833333	0.0571429	0.137931	0.0344828	0.157895	0.0606061	0.09375	0.0857143	0.0333333	0.0625	0.0666667	0.0606061	0.0606061	0.0588235	0.0588235
	CGA	0.0555556	0.114286	0.172414	0.137931	0.0526316	0.0909091	0.09375	0.142857	0.166667	0.15625	0.2	0.181818	0.151515	0.176471	0.176471
	CGG	0.194444	0.257143	0.275862	0.275862	0.105263	0.272727	0.1875	0.228571	0.266667	0.21875	0.166667	0.242424	0.212121	0.235294	0.205882
SER	AGU	0.121212	0.117647	0.142857	0.0714286	0.05	0.166667	0.178571	0.133333	0.125	0.225806	0.242424	0.212121	0.1875	0.1875	0.193548
	AGC	0.333333	0.382353	0.25	0.321429	0.25	0.3	0.285714	0.333333	0.375	0.290323	0.272727	0.272727	0.3125	0.3125	0.290323
ARG	AGA	0.416667	0.4	0.103448	0.37931	0.526316	0.242424	0.40625	0.314286	0.466667	0.40625	0.433333	0.393939	0.424242	0.382353	0.411765
	AGG	0.25	0.171429	0.310345	0.137931	0.157895	0.333333	0.1875	0.2	0.0666667	0.125	0.1	0.0909091	0.121212	0.117647	0.117647
GLY	GGU	0.146341	0.179487	0.114286	0.175	0.210526	0.166667	0.153846	0.236842	0.2	0.176471	0.2	0.228571	0.2	0.228571	0.222222
	GGC	0.292683	0.25641	0.342857	0.3	0.210526	0.285714	0.358974	0.315789	0.285714	0.264706	0.257143	0.228571	0.257143	0.257143	0.25
	GGA	0.292683	0.307692	0.257143	0.275	0.315789	0.261905	0.205128	0.263158	0.257143	0.352941	0.314286	0.314286	0.314286	0.314286	0.305556
	GGG	0.268293	0.25641	0.285714	0.25	0.263158	0.285714	0.282051	0.184211	0.257143	0.205882	0.228571	0.228571	0.228571	0.2	0.222222

## Sheet: DMKN
	Species	Felis_catus	Equus_caballus	Bos_taurus	Rhinolophus_ferrumequinum	Mus_musculus	Canis_lupus	Microcebus_murinus	Galeopterus_variegatus	Callithrix_jacchus	Macaca_mulatta	Nomascus_leucogenys	Pongo_abelii	Gorilla_gorilla	Pan_troglodytes	Homo_sapiens
Amino Acid	Codon	-	XM_023649560.1	XM_024978548.1	XM_033128572.1	XM_006540390.2	XM_022403921.1	XM_012775040.2	-	XM_017968162.1	XM_001111764.3	XM_003280029.3	XM_009232444.2	XM_019016375.1	XM_009435331.3	NM_033317.4
PHE	UUU	-	0.363636	0.2	0.444444	0.272727	0.285714	0.384615	-	0.461538	0.538462	0.7	0.7	0.533333	0.571429	0.571429
	UUC	-	0.636364	0.8	0.555556	0.727273	0.714286	0.615385	-	0.538462	0.461538	0.3	0.3	0.466667	0.428571	0.428571
LEU	UUA	-	0.1	0.0357143	0	0.0357143	0.0454545	0.037037	-	0	0	0	0	0	0	0
	UUG	-	0.1	0.214286	0.25	0.0714286	0.0454545	0.037037	-	0.0714286	0.0952381	0.0833333	0.0714286	0.0434783	0.047619	0.0434783
	CUU	-	0	0.214286	0.0416667	0.142857	0.0454545	0.111111	-	0.214286	0.142857	0.0833333	0.142857	0.130435	0.0952381	0.130435
	CUC	-	0.35	0.142857	0.333333	0.178571	0.272727	0.333333	-	0.285714	0.285714	0.166667	0.214286	0.304348	0.285714	0.26087
	CUA	-	0.05	0.0357143	0	0.107143	0	0	-	0	0	0	0	0	0	0
	CUG	-	0.4	0.357143	0.375	0.464286	0.590909	0.481481	-	0.428571	0.47619	0.666667	0.571429	0.521739	0.571429	0.565217
ILE	AUU	-	0.5	0.4	0.473684	0.636364	0.384615	0.666667	-	0.636364	0.857143	0.583333	0.625	0.571429	0.583333	0.7
	AUC	-	0.5	0.6	0.315789	0.181818	0.461538	0.166667	-	0.181818	0	0.333333	0.25	0.285714	0.333333	0.2
	AUA	-	0	0	0.210526	0.181818	0.153846	0.166667	-	0.181818	0.142857	0.0833333	0.125	0.142857	0.0833333	0.1
VAL	GUU	-	0.0909091	0.214286	0.0714286	0.0833333	0.047619	0.142857	-	0.263158	0.0666667	0.153846	0.142857	0.173913	0.117647	0.111111
	GUC	-	0.272727	0.285714	0.357143	0.333333	0.380952	0.428571	-	0.421053	0.533333	0.538462	0.5	0.434783	0.529412	0.5
	GUA	-	0.0909091	0.0714286	0.214286	0.0833333	0.047619	0	-	0.105263	0	0	0	0.0434783	0	0.0555556
	GUG	-	0.545455	0.428571	0.357143	0.5	0.52381	0.428571	-	0.210526	0.4	0.307692	0.357143	0.347826	0.352941	0.333333
SER	UCU	-	0.0944882	0.142857	0.141026	0.210526	0.141304	0.109589	-	0.12987	0.111111	0.169492	0.138462	0.204082	0.116883	0.134328
	UCC	-	0.0708661	0.171429	0.128205	0.131579	0.163043	0.232877	-	0.181818	0.190476	0.152542	0.153846	0.244898	0.155844	0.164179
	UCA	-	0.015748	0.0428571	0.0769231	0.0921053	0.0543478	0.0821918	-	0.0909091	0.126984	0.0677966	0.0461538	0.122449	0.0909091	0.119403
	UCG	-	0.023622	0.0571429	0.0512821	0.0263158	0.076087	0.0273973	-	0.038961	0.047619	0.0169492	0.0307692	0.0612245	0.025974	0.0298507
PRO	CCU	-	0.413793	0.347826	0.391304	0.473684	0.387097	0.192308	-	0.333333	0.384615	0.277778	0.263158	0.346154	0.36	0.346154
	CCC	-	0.275862	0.434783	0.217391	0.263158	0.322581	0.423077	-	0.3	0.307692	0.277778	0.263158	0.307692	0.32	0.346154
	CCA	-	0.275862	0.130435	0.217391	0.210526	0.225806	0.115385	-	0.266667	0.269231	0.333333	0.315789	0.230769	0.24	0.230769
	CCG	-	0.0344828	0.0869565	0.173913	0.0526316	0.0645161	0.269231	-	0.1	0.0384615	0.111111	0.157895	0.115385	0.08	0.0769231
THR	ACU	-	0.35	0.391304	0.466667	0.315789	0.352941	0.214286	-	0.52381	0.428571	0.5625	0.5625	0.611111	0.588235	0.529412
	ACC	-	0.35	0.26087	0.4	0.315789	0.470588	0.285714	-	0.380952	0.380952	0.3125	0.3125	0.277778	0.294118	0.294118
	ACA	-	0.15	0.26087	0.0666667	0.315789	0.0588235	0.214286	-	0.047619	0.142857	0.0625	0.0625	0.0555556	0.0588235	0.0588235
	ACG	-	0.15	0.0869565	0.0666667	0.0526316	0.117647	0.285714	-	0.047619	0.047619	0.0625	0.0625	0.0555556	0.0588235	0.117647
ALA	GCU	-	0.259259	0.419355	0.393939	0.4	0.333333	0.244898	-	0.324324	0.275862	0.217391	0.28	0.261905	0.205128	0.243243
	GCC	-	0.481481	0.419355	0.454545	0.3	0.410256	0.469388	-	0.378378	0.37931	0.434783	0.48	0.357143	0.410256	0.405405
	GCA	-	0.148148	0.129032	0.121212	0.275	0.0769231	0.142857	-	0.297297	0.310345	0.304348	0.2	0.309524	0.282051	0.27027
	GCG	-	0.111111	0.0322581	0.030303	0.025	0.179487	0.142857	-	0	0.0344828	0.0434783	0.04	0.0714286	0.102564	0.0810811
TYR	UAU	-	0.5	0	0.545455	0.363636	0.25	0.125	-	0.363636	0.5	0.5	0.5	0.444444	0.25	0.375
	UAC	-	0.5	1	0.454545	0.636364	0.75	0.875	-	0.636364	0.5	0.5	0.5	0.555556	0.75	0.625
STOP	UAA	-	0	0	0	0	0	0	-	0	0	0	0	0	0	0
	UAG	-	0	1	1	1	1	1	-	1	1	0	0	1	1	1
	UGA	-	1	0	0	0	0	0	-	0	0	1	1	0	0	0
HIS	CAU	-	0.25	0.1	0.727273	0.692308	0.153846	0.181818	-	0.333333	0.6	0.5	0.666667	0.6	0.6	0.5
	CAC	-	0.75	0.9	0.272727	0.307692	0.846154	0.818182	-	0.666667	0.4	0.5	0.333333	0.4	0.4	0.5
GLN	CAA	-	0.210526	0.235294	0.333333	0.37037	0.172414	0.321429	-	0.259259	0.208333	0.210526	0.25	0.222222	0.2	0.173913
	CAG	-	0.789474	0.764706	0.666667	0.62963	0.827586	0.678571	-	0.740741	0.791667	0.789474	0.75	0.777778	0.8	0.826087
ASN	AAU	-	0.2	0.382353	0.333333	0.34	0.407407	0.257143	-	0.292683	0.219512	0.307692	0.387097	0.375	0.297297	0.393939
	AAC	-	0.8	0.617647	0.666667	0.66	0.592593	0.742857	-	0.707317	0.780488	0.692308	0.612903	0.625	0.702703	0.606061
LYS	AAA	-	0.230769	0.25	0.25	0.388889	0.357143	0.214286	-	0.416667	0.461538	0.454545	0.5	0.421053	0.4375	0.411765
	AAG	-	0.769231	0.75	0.75	0.611111	0.642857	0.785714	-	0.583333	0.538462	0.545455	0.5	0.578947	0.5625	0.588235
ASP	GAU	-	0.416667	0.307692	0.625	0.666667	0.5	0.473684	-	0.307692	0.6	0.6	0.555556	0.461538	0.416667	0.545455
	GAC	-	0.583333	0.692308	0.375	0.333333	0.5	0.526316	-	0.692308	0.4	0.4	0.444444	0.538462	0.583333	0.454545
GLU	GAA	-	0.384615	0.363636	0.363636	0.473684	0.333333	0.25	-	0.428571	0.466667	0.555556	0.529412	0.5	0.5	0.5
	GAG	-	0.615385	0.636364	0.636364	0.526316	0.666667	0.75	-	0.571429	0.533333	0.444444	0.470588	0.5	0.5	0.5
CYS	UGU	-	0.5	0.333333	0	0.75	0.5	0.25	-	0.4	0.25	0.2	0.25	0.25	0.25	0.25
	UGC	-	0.5	0.666667	1	0.25	0.5	0.75	-	0.6	0.75	0.8	0.75	0.75	0.75	0.75
ARG	CGU	-	0.1	0.0714286	0	0.0555556	0.117647	0.0588235	-	0.0909091	0.0909091	0	0	0.0588235	0.0666667	0.0714286
	CGC	-	0	0	0.0666667	0.277778	0.176471	0.176471	-	0.0909091	0.0909091	0.1	0.25	0.176471	0.133333	0.142857
	CGA	-	0.2	0	0.266667	0	0.117647	0.117647	-	0.181818	0.181818	0.1	0.0833333	0.176471	0.266667	0.214286
	CGG	-	0.2	0.142857	0.0666667	0.222222	0.176471	0.117647	-	0.136364	0.0909091	0	0	0.117647	0	0.0714286
SER	AGU	-	0.338583	0.185714	0.269231	0.223684	0.163043	0.191781	-	0.168831	0.174603	0.220339	0.215385	0.0816327	0.194805	0.179104
	AGC	-	0.456693	0.4	0.333333	0.315789	0.402174	0.356164	-	0.38961	0.349206	0.372881	0.415385	0.285714	0.415584	0.373134
ARG	AGA	-	0.3	0.5	0.466667	0.333333	0.176471	0.235294	-	0.227273	0.363636	0.6	0.5	0.352941	0.4	0.357143
	AGG	-	0.2	0.285714	0.133333	0.111111	0.235294	0.294118	-	0.272727	0.181818	0.2	0.166667	0.117647	0.133333	0.142857
GLY	GGU	-	0.215385	0.102273	0.205128	0.228571	0.162162	0.0775862	-	0.136752	0.163462	0.137255	0.137255	0.107843	0.155172	0.136364
	GGC	-	0.507692	0.409091	0.418803	0.333333	0.425676	0.396552	-	0.367521	0.403846	0.431373	0.441176	0.323529	0.422414	0.418182
	GGA	-	0.169231	0.295455	0.196581	0.228571	0.22973	0.275862	-	0.282051	0.221154	0.196078	0.205882	0.303922	0.206897	0.227273
	GGG	-	0.107692	0.193182	0.179487	0.209524	0.182432	0.25	-	0.213675	0.211538	0.235294	0.215686	0.264706	0.215517	0.218182

## Sheet: DSC1
	Species	Felis_catus	Equus_caballus	Bos_taurus	Rhinolophus_ferrumequinum	Mus_musculus	Canis_lupus	Microcebus_murinus	Galeopterus_variegatus	Callithrix_jacchus	Macaca_mulatta	Nomascus_leucogenys	Pongo_abelii	Gorilla_gorilla	Pan_troglodytes	Homo_sapiens
Amino Acid	Codon	XM_006938832.2	XM_023647609.1	XM_005223952.4	XM_033087312.1	NM_001291804.1	XM_005622934.2	XM_012737112.1	XM_008581390.1	XM_003734632.3	XM_015121773.1	XM_003261971.1	XM_002828139.2	XM_004059281.1	XM_512078.4	NM_024421.2
PHE	UUU	0.59375	0.617647	0.514286	0.558824	0.588235	0.53125	0.555556	0.648649	0.575758	0.6	0.588235	0.617647	0.588235	0.588235	0.588235
	UUC	0.40625	0.382353	0.485714	0.441176	0.411765	0.46875	0.444444	0.351351	0.424242	0.4	0.411765	0.382353	0.411765	0.411765	0.411765
LEU	UUA	0.211268	0.202703	0.141026	0.175676	0.126582	0.222222	0.128205	0.2	0.2	0.22973	0.24	0.208333	0.216216	0.202703	0.216216
	UUG	0.169014	0.216216	0.166667	0.22973	0.177215	0.208333	0.179487	0.16	0.225	0.216216	0.213333	0.208333	0.202703	0.216216	0.202703
	CUU	0.211268	0.216216	0.230769	0.22973	0.177215	0.222222	0.179487	0.213333	0.175	0.175676	0.173333	0.180556	0.189189	0.189189	0.189189
	CUC	0.112676	0.135135	0.153846	0.135135	0.0886076	0.125	0.141026	0.106667	0.1	0.135135	0.146667	0.125	0.121622	0.121622	0.121622
	CUA	0.084507	0.108108	0.128205	0.108108	0.113924	0.0694444	0.153846	0.12	0.125	0.0810811	0.08	0.0972222	0.0810811	0.0810811	0.0810811
	CUG	0.211268	0.121622	0.179487	0.121622	0.316456	0.152778	0.217949	0.2	0.175	0.162162	0.146667	0.180556	0.189189	0.189189	0.189189
ILE	AUU	0.52	0.574468	0.5	0.574468	0.44186	0.5625	0.520833	0.520833	0.45283	0.54902	0.56	0.529412	0.5	0.509804	0.509434
	AUC	0.2	0.212766	0.195652	0.212766	0.44186	0.1875	0.291667	0.270833	0.320755	0.254902	0.24	0.27451	0.25	0.254902	0.264151
	AUA	0.28	0.212766	0.304348	0.212766	0.116279	0.25	0.1875	0.208333	0.226415	0.196078	0.2	0.196078	0.25	0.235294	0.226415
VAL	GUU	0.305085	0.253968	0.328767	0.290323	0.215385	0.328125	0.354839	0.301587	0.30303	0.31746	0.323077	0.323077	0.353846	0.338462	0.33871
	GUC	0.152542	0.222222	0.150685	0.193548	0.169231	0.1875	0.129032	0.142857	0.181818	0.142857	0.138462	0.138462	0.123077	0.138462	0.145161
	GUA	0.220339	0.285714	0.273973	0.274194	0.246154	0.21875	0.241935	0.253968	0.287879	0.253968	0.230769	0.246154	0.230769	0.246154	0.241935
	GUG	0.322034	0.238095	0.246575	0.241935	0.369231	0.265625	0.274194	0.301587	0.227273	0.285714	0.307692	0.292308	0.292308	0.276923	0.274194
SER	UCU	0.27451	0.25	0.326923	0.25	0.294118	0.27451	0.267857	0.276923	0.237288	0.271186	0.285714	0.254237	0.25	0.283333	0.283333
	UCC	0.156863	0.192308	0.0961538	0.15	0.156863	0.176471	0.214286	0.138462	0.20339	0.152542	0.160714	0.186441	0.183333	0.166667	0.166667
	UCA	0.254902	0.211538	0.153846	0.216667	0.196078	0.235294	0.214286	0.215385	0.271186	0.220339	0.214286	0.220339	0.216667	0.2	0.2
	UCG	0	0.0576923	0.0961538	0.0166667	0.0588235	0	0.0535714	0.0769231	0.0169492	0.0338983	0.0357143	0.0338983	0.05	0.05	0.05
PRO	CCU	0.326087	0.391304	0.361702	0.326087	0.215686	0.354167	0.391304	0.372093	0.347826	0.387755	0.404255	0.391304	0.425532	0.425532	0.425532
	CCC	0.152174	0.0869565	0.106383	0.108696	0.137255	0.145833	0.0652174	0.116279	0.130435	0.102041	0.0851064	0.0869565	0.0638298	0.0638298	0.0638298
	CCA	0.413043	0.478261	0.425532	0.543478	0.647059	0.458333	0.5	0.44186	0.434783	0.489796	0.489362	0.5	0.489362	0.510638	0.489362
	CCG	0.108696	0.0434783	0.106383	0.0217391	0	0.0416667	0.0434783	0.0697674	0.0869565	0.0204082	0.0212766	0.0217391	0.0212766	0	0.0212766
THR	ACU	0.384615	0.430769	0.371429	0.370968	0.287671	0.378788	0.377049	0.371429	0.424242	0.34375	0.38806	0.378788	0.396825	0.4	0.384615
	ACC	0.107692	0.138462	0.114286	0.16129	0.246575	0.121212	0.163934	0.142857	0.121212	0.15625	0.134328	0.136364	0.142857	0.138462	0.138462
	ACA	0.476923	0.338462	0.414286	0.403226	0.438356	0.409091	0.377049	0.4	0.424242	0.484375	0.447761	0.454545	0.428571	0.415385	0.446154
	ACG	0.0307692	0.0923077	0.1	0.0645161	0.0273973	0.0909091	0.0819672	0.0857143	0.030303	0.015625	0.0298507	0.030303	0.031746	0.0461538	0.0307692
ALA	GCU	0.302326	0.238095	0.159091	0.311111	0.357143	0.307692	0.326087	0.333333	0.410256	0.333333	0.341463	0.333333	0.341463	0.3	0.317073
	GCC	0.255814	0.261905	0.272727	0.2	0.357143	0.333333	0.217391	0.25641	0.230769	0.261905	0.243902	0.261905	0.268293	0.275	0.268293
	GCA	0.372093	0.428571	0.431818	0.466667	0.190476	0.25641	0.369565	0.384615	0.333333	0.333333	0.341463	0.333333	0.341463	0.35	0.341463
	GCG	0.0697674	0.0714286	0.136364	0.0222222	0.0952381	0.102564	0.0869565	0.025641	0.025641	0.0714286	0.0731707	0.0714286	0.0487805	0.075	0.0731707
TYR	UAU	0.518519	0.52	0.566667	0.5	0.533333	0.576923	0.481481	0.566667	0.48	0.551724	0.633333	0.633333	0.566667	0.6	0.633333
	UAC	0.481481	0.48	0.433333	0.5	0.466667	0.423077	0.518519	0.433333	0.52	0.448276	0.366667	0.366667	0.433333	0.4	0.366667
STOP	UAA	1	1	1	1	1	1	1	1	0.5	1	1	1	1	1	1
	UAG	0	0	0	0	0	0	0	0	0	0	0	0	0	0	0
	UGA	0	0	0	0	0	0	0	0	0.5	0	0	0	0	0	0
HIS	CAU	0.52381	0.666667	0.736842	0.764706	0.315789	0.631579	0.666667	0.714286	0.764706	0.6	0.65	0.52381	0.55	0.571429	0.6
	CAC	0.47619	0.333333	0.263158	0.235294	0.684211	0.368421	0.333333	0.285714	0.235294	0.4	0.35	0.47619	0.45	0.428571	0.4
GLN	CAA	0.425	0.5	0.47619	0.473684	0.543478	0.47619	0.478261	0.530612	0.5	0.520833	0.479167	0.521739	0.5	0.510638	0.510638
	CAG	0.575	0.5	0.52381	0.526316	0.456522	0.52381	0.521739	0.469388	0.5	0.479167	0.520833	0.478261	0.5	0.489362	0.489362
ASN	AAU	0.641026	0.675	0.552632	0.666667	0.552632	0.659091	0.609756	0.675	0.590909	0.613636	0.627907	0.604651	0.595238	0.595238	0.571429
	AAC	0.358974	0.325	0.447368	0.333333	0.447368	0.340909	0.390244	0.325	0.409091	0.386364	0.372093	0.395349	0.404762	0.404762	0.428571
LYS	AAA	0.6	0.618182	0.607143	0.678571	0.54386	0.571429	0.589286	0.625	0.636364	0.636364	0.648148	0.660714	0.636364	0.649123	0.636364
	AAG	0.4	0.381818	0.392857	0.321429	0.45614	0.428571	0.410714	0.375	0.363636	0.363636	0.351852	0.339286	0.363636	0.350877	0.363636
ASP	GAU	0.612903	0.587302	0.578125	0.65	0.491228	0.639344	0.629032	0.6	0.526316	0.610169	0.633333	0.616667	0.622951	0.622951	0.622951
	GAC	0.387097	0.412698	0.421875	0.35	0.508772	0.360656	0.370968	0.4	0.473684	0.389831	0.366667	0.383333	0.377049	0.377049	0.377049
GLU	GAA	0.788462	0.740741	0.688525	0.740741	0.603175	0.82	0.688525	0.666667	0.7	0.714286	0.692308	0.714286	0.709677	0.704918	0.709677
	GAG	0.211538	0.259259	0.311475	0.259259	0.396825	0.18	0.311475	0.333333	0.3	0.285714	0.307692	0.285714	0.290323	0.295082	0.290323
CYS	UGU	0.714286	0.7	0.615385	0.8	0.653846	0.772727	0.76	0.708333	0.76	0.68	0.68	0.708333	0.68	0.68	0.692308
	UGC	0.285714	0.3	0.384615	0.2	0.346154	0.227273	0.24	0.291667	0.24	0.32	0.32	0.291667	0.32	0.32	0.307692
ARG	CGU	0.114286	0.125	0.0555556	0.176471	0.111111	0.09375	0.139535	0.142857	0.15	0.105263	0.102564	0.15	0.102564	0.102564	0.0769231
	CGC	0.0857143	0.09375	0.0555556	0.0588235	0.0833333	0.0625	0.0465116	0.0571429	0.075	0.0789474	0.0512821	0.075	0.0512821	0.025641	0.0512821
	CGA	0.171429	0.1875	0.138889	0.147059	0.194444	0.125	0.139535	0.228571	0.15	0.184211	0.179487	0.15	0.179487	0.179487	0.153846
	CGG	0.0571429	0.09375	0.166667	0.117647	0.0555556	0.0625	0.0930233	0.0571429	0.025	0.0526316	0.0769231	0.075	0.0769231	0.102564	0.128205
SER	AGU	0.117647	0.115385	0.153846	0.166667	0.137255	0.0784314	0.125	0.153846	0.118644	0.186441	0.178571	0.169492	0.166667	0.166667	0.166667
	AGC	0.196078	0.173077	0.173077	0.2	0.156863	0.235294	0.125	0.138462	0.152542	0.135593	0.125	0.135593	0.133333	0.133333	0.133333
ARG	AGA	0.485714	0.40625	0.361111	0.441176	0.388889	0.5	0.418605	0.371429	0.525	0.447368	0.461538	0.425	0.461538	0.461538	0.461538
	AGG	0.0857143	0.09375	0.222222	0.0588235	0.166667	0.15625	0.162791	0.142857	0.075	0.131579	0.128205	0.125	0.128205	0.128205	0.128205
GLY	GGU	0.25	0.267857	0.186441	0.303571	0.20339	0.25	0.142857	0.222222	0.263158	0.254237	0.271186	0.254237	0.283333	0.271186	0.271186
	GGC	0.269231	0.214286	0.305085	0.267857	0.271186	0.269231	0.357143	0.333333	0.263158	0.288136	0.288136	0.305085	0.283333	0.288136	0.288136
	GGA	0.423077	0.428571	0.355932	0.375	0.305085	0.423077	0.339286	0.285714	0.368421	0.389831	0.389831	0.372881	0.366667	0.372881	0.355932
	GGG	0.0576923	0.0892857	0.152542	0.0535714	0.220339	0.0576923	0.160714	0.15873	0.105263	0.0677966	0.0508475	0.0677966	0.0666667	0.0677966	0.0847458

## Sheet: GSDMA
	Species	Felis_catus	Equus_caballus	Bos_taurus	Rhinolophus_ferrumequinum	Mus_musculus	Canis_lupus	Microcebus_murinus	Galeopterus_variegatus	Callithrix_jacchus	Macaca_mulatta	Nomascus_leucogenys	Pongo_abelii	Gorilla_gorilla	Pan_troglodytes	Homo_sapiens
Amino Acid	Codon	XM_003996792.4	XM_023652577.1	XM_024980502.1	XM_033089110.1	XM_006533850.1	XM_005624544.3	XM_012766070.1	XM_008582015.1	-	XM_015119551.1	XM_012497505.1	XM_024235294.1	XM_004041758.2	XM_001171222.4	NM_178171.4
PHE	UUU	0.294118	0.235294	0.263158	0.35	0.235294	0.210526	0.368421	0.15	-	0.294118	0.235294	0.235294	0.235294	0.235294	0.235294
	UUC	0.705882	0.764706	0.736842	0.65	0.764706	0.789474	0.631579	0.85	-	0.705882	0.764706	0.764706	0.764706	0.764706	0.764706
LEU	UUA	0	0.0144928	0.0289855	0.0294118	0.0277778	0	0	0	-	0	0.0153846	0	0	0	0
	UUG	0.0416667	0.0144928	0.0289855	0.0588235	0.0416667	0.0724638	0.0144928	0.0289855	-	0.0147059	0.0307692	0.0294118	0.0289855	0.0289855	0.0147059
	CUU	0.125	0.15942	0.057971	0.0882353	0.0833333	0.115942	0.130435	0.0869565	-	0.147059	0.138462	0.132353	0.130435	0.130435	0.147059
	CUC	0.25	0.173913	0.231884	0.25	0.25	0.246377	0.217391	0.26087	-	0.235294	0.215385	0.235294	0.231884	0.231884	0.235294
	CUA	0.166667	0.188406	0.173913	0.147059	0.166667	0.188406	0.202899	0.202899	-	0.161765	0.169231	0.176471	0.188406	0.173913	0.176471
	CUG	0.416667	0.449275	0.478261	0.426471	0.430556	0.376812	0.434783	0.42029	-	0.441176	0.430769	0.426471	0.42029	0.434783	0.426471
ILE	AUU	0.0909091	0.0833333	0.125	0.285714	0.2	0.153846	0.25	0.25	-	0.1	0.2	0.111111	0.111111	0.2	0.111111
	AUC	0.636364	0.583333	0.75	0.5	0.6	0.538462	0.75	0.625	-	0.7	0.7	0.777778	0.777778	0.7	0.777778
	AUA	0.272727	0.333333	0.125	0.214286	0.2	0.307692	0	0.125	-	0.2	0.1	0.111111	0.111111	0.1	0.111111
VAL	GUU	0.0666667	0.117647	0.0625	0.0333333	0.147059	0.0714286	0.0857143	0.0882353	-	0.135135	0.0588235	0.105263	0.135135	0.111111	0.105263
	GUC	0.233333	0.205882	0.28125	0.2	0.147059	0.214286	0.2	0.205882	-	0.27027	0.235294	0.236842	0.216216	0.277778	0.236842
	GUA	0.1	0.117647	0.15625	0.0666667	0.117647	0.107143	0.0857143	0.117647	-	0.0540541	0.117647	0.131579	0.108108	0.111111	0.105263
	GUG	0.6	0.558824	0.5	0.7	0.588235	0.607143	0.628571	0.588235	-	0.540541	0.588235	0.526316	0.540541	0.5	0.552632
SER	UCU	0.0666667	0.0967742	0.0689655	0.115385	0.0882353	0.0606061	0.0689655	0.0357143	-	0.107143	0.037037	0.0689655	0.0714286	0.0714286	0.0714286
	UCC	0.3	0.322581	0.37931	0.307692	0.235294	0.333333	0.344828	0.357143	-	0.25	0.296296	0.241379	0.285714	0.285714	0.285714
	UCA	0.133333	0.16129	0.0689655	0.153846	0.205882	0.0909091	0.0689655	0.142857	-	0.142857	0.148148	0.137931	0.142857	0.142857	0.142857
	UCG	0.0666667	0.0322581	0.0689655	0.0384615	0	0.0909091	0	0	-	0.0714286	0.0740741	0.103448	0.0714286	0.0714286	0.0714286
PRO	CCU	0.26087	0.227273	0.217391	0.227273	0.192308	0.3	0.291667	0.26087	-	0.272727	0.238095	0.272727	0.272727	0.272727	0.272727
	CCC	0.347826	0.409091	0.347826	0.409091	0.423077	0.35	0.291667	0.391304	-	0.363636	0.428571	0.409091	0.363636	0.363636	0.363636
	CCA	0.304348	0.318182	0.391304	0.227273	0.230769	0.3	0.291667	0.26087	-	0.318182	0.285714	0.318182	0.318182	0.363636	0.363636
	CCG	0.0869565	0.0454545	0.0434783	0.136364	0.153846	0.05	0.125	0.0869565	-	0.0454545	0.047619	0	0.0454545	0	0
THR	ACU	0.142857	0.0967742	0	0.16129	0.214286	0.137931	0.0769231	0.192308	-	0.0769231	0.08	0.148148	0.0740741	0.111111	0.0740741
	ACC	0.5	0.419355	0.703704	0.387097	0.25	0.551724	0.5	0.461538	-	0.423077	0.48	0.407407	0.444444	0.407407	0.444444
	ACA	0.285714	0.322581	0.148148	0.290323	0.321429	0.206897	0.269231	0.230769	-	0.346154	0.24	0.222222	0.296296	0.296296	0.222222
	ACG	0.0714286	0.16129	0.148148	0.16129	0.214286	0.103448	0.153846	0.115385	-	0.153846	0.2	0.222222	0.185185	0.185185	0.259259
ALA	GCU	0.32	0.26087	0.192308	0.272727	0.44	0.32	0.269231	0.296296	-	0.192308	0.222222	0.192308	0.192308	0.192308	0.192308
	GCC	0.52	0.478261	0.538462	0.454545	0.32	0.48	0.423077	0.444444	-	0.5	0.481481	0.5	0.5	0.5	0.5
	GCA	0.12	0.173913	0.192308	0.272727	0.2	0.12	0.192308	0.222222	-	0.230769	0.259259	0.230769	0.269231	0.269231	0.307692
	GCG	0.04	0.0869565	0.0769231	0	0.04	0.08	0.115385	0.037037	-	0.0769231	0.037037	0.0769231	0.0384615	0.0384615	0
TYR	UAU	0.428571	0.666667	0.285714	0.5	0.5	0.5	0.166667	0.285714	-	0.666667	0.666667	0.666667	0.666667	0.666667	0.666667
	UAC	0.571429	0.333333	0.714286	0.5	0.5	0.5	0.833333	0.714286	-	0.333333	0.333333	0.333333	0.333333	0.333333	0.333333
STOP	UAA	1	1	1	1	1	1	1	1	-	1	1	1	1	1	1
	UAG	0	0	0	0	0	0	0	0	-	0	0	0	0	0	0
	UGA	0	0	0	0	0	0	0	0	-	0	0	0	0	0	0
HIS	CAU	0.571429	0.285714	0.375	0.333333	0.2	0.555556	0.166667	0.571429	-	0.571429	0.625	0.5	0.5	0.5	0.5
	CAC	0.428571	0.714286	0.625	0.666667	0.8	0.444444	0.833333	0.428571	-	0.428571	0.375	0.5	0.5	0.5	0.5
GLN	CAA	0.333333	0.409091	0.294118	0.352941	0.35	0.473684	0.285714	0.347826	-	0.4	0.363636	0.407407	0.416667	0.4	0.4
	CAG	0.666667	0.590909	0.705882	0.647059	0.65	0.526316	0.714286	0.652174	-	0.6	0.636364	0.592593	0.583333	0.6	0.6
ASN	AAU	0.4	0.363636	0.454545	0.5	0.363636	0.285714	0.333333	0.333333	-	0.3	0.363636	0.4	0.5	0.5	0.5
	AAC	0.6	0.636364	0.545455	0.5	0.636364	0.714286	0.666667	0.666667	-	0.7	0.636364	0.6	0.5	0.5	0.5
LYS	AAA	0.3125	0.354839	0.3125	0.371429	0.242424	0.411765	0.272727	0.28125	-	0.28125	0.235294	0.290323	0.272727	0.272727	0.272727
	AAG	0.6875	0.645161	0.6875	0.628571	0.757576	0.588235	0.727273	0.71875	-	0.71875	0.764706	0.709677	0.727273	0.727273	0.727273
ASP	GAU	0.428571	0.333333	0.4	0.4	0.5	0.421053	0.391304	0.347826	-	0.608696	0.375	0.4	0.416667	0.416667	0.416667
	GAC	0.571429	0.666667	0.6	0.6	0.5	0.578947	0.608696	0.652174	-	0.391304	0.625	0.6	0.583333	0.583333	0.583333
GLU	GAA	0.333333	0.292683	0.361702	0.333333	0.4	0.391304	0.302326	0.302326	-	0.243902	0.275	0.263158	0.25	0.25	0.25
	GAG	0.666667	0.707317	0.638298	0.666667	0.6	0.608696	0.697674	0.697674	-	0.756098	0.725	0.736842	0.75	0.75	0.75
CYS	UGU	0.25	0.4	0	0.333333	0.333333	0.333333	0.2	0.25	-	0.2	0.166667	0.2	0.2	0.2	0.2
	UGC	0.75	0.6	1	0.666667	0.666667	0.666667	0.8	0.75	-	0.8	0.833333	0.8	0.8	0.8	0.8
ARG	CGU	0	0	0	0.0526316	0	0	0	0.0526316	-	0	0	0	0	0	0
	CGC	0.15	0.190476	0.0869565	0.105263	0.15	0.130435	0.2	0.157895	-	0.166667	0.166667	0.157895	0.157895	0.166667	0.166667
	CGA	0.25	0.238095	0.26087	0.210526	0.3	0.217391	0.2	0.315789	-	0.222222	0.277778	0.210526	0.263158	0.277778	0.277778
	CGG	0.05	0.0952381	0.26087	0.263158	0.15	0.0434783	0.2	0.0526316	-	0.166667	0.111111	0.105263	0.157895	0.111111	0.111111
SER	AGU	0.133333	0.0645161	0.103448	0.0769231	0.0882353	0.151515	0.103448	0.142857	-	0.0714286	0.111111	0.103448	0.0714286	0.107143	0.107143
	AGC	0.3	0.322581	0.310345	0.307692	0.382353	0.272727	0.413793	0.321429	-	0.357143	0.333333	0.344828	0.357143	0.321429	0.321429
ARG	AGA	0.4	0.238095	0.173913	0.210526	0.15	0.347826	0.2	0.263158	-	0.166667	0.222222	0.210526	0.210526	0.222222	0.222222
	AGG	0.15	0.238095	0.217391	0.157895	0.25	0.26087	0.2	0.157895	-	0.277778	0.222222	0.315789	0.210526	0.222222	0.222222
GLY	GGU	0.142857	0.137931	0.0689655	0.166667	0.0967742	0.111111	0.0333333	0.0666667	-	0	0.0344828	0.0689655	0.0333333	0.0333333	0.0333333
	GGC	0.214286	0.241379	0.37931	0.266667	0.322581	0.296296	0.333333	0.266667	-	0.354839	0.344828	0.275862	0.333333	0.333333	0.333333
	GGA	0.25	0.275862	0.206897	0.2	0.290323	0.148148	0.166667	0.366667	-	0.193548	0.241379	0.241379	0.233333	0.233333	0.233333
	GGG	0.392857	0.344828	0.344828	0.366667	0.290323	0.444444	0.466667	0.3	-	0.451613	0.37931	0.413793	0.4	0.4	0.4

## Sheet: KLK5
	Species	Felis_catus	Equus_caballus	Bos_taurus	Rhinolophus_ferrumequinum	Mus_musculus	Canis_lupus	Microcebus_murinus	Galeopterus_variegatus	Callithrix_jacchus	Macaca_mulatta	Nomascus_leucogenys	Pongo_abelii	Gorilla_gorilla	Pan_troglodytes	Homo_sapiens
Amino Acid	Codon	XM_003997480.3	XM_023650276.1	XM_005219363.4	XM_033129617.1	NM_026806.2	XM_005615763.2	XM_012754189.2	-	XM_008988472.2	XM_015124420.1	XM_012509998.1	XM_024238015.1	XM_019016393.1	XM_016934423.2	NM_001077491.1
PHE	UUU	0.285714	0.166667	0.125	0.166667	0	0.285714	0.25	-	0	0.2	0.166667	0	0	0.142857	0
	UUC	0.714286	0.833333	0.875	0.833333	1	0.714286	0.75	-	1	0.8	0.833333	1	1	0.857143	1
LEU	UUA	0	0	0	0.0416667	0.047619	0	0	-	0	0	0	0	0	0	0
	UUG	0.125	0.08	0.08	0.0416667	0	0.130435	0.142857	-	0.16	0.16	0.153846	0.2	0.153846	0.25	0.192308
	CUU	0.0833333	0.2	0.08	0.125	0.142857	0.0434783	0.107143	-	0.08	0.08	0.0384615	0.04	0.0384615	0.0833333	0.0384615
	CUC	0.375	0.28	0.32	0.25	0.285714	0.304348	0.25	-	0.36	0.36	0.384615	0.4	0.384615	0.25	0.384615
	CUA	0.0833333	0.04	0.04	0.0416667	0	0.0869565	0.0714286	-	0.08	0.08	0.0769231	0.08	0.0769231	0.0625	0.0769231
	CUG	0.333333	0.4	0.48	0.5	0.52381	0.434783	0.428571	-	0.32	0.32	0.346154	0.28	0.346154	0.354167	0.307692
ILE	AUU	0.125	0.133333	0.153846	0.214286	0.333333	0.2	0	-	0.0833333	0.0833333	0.0833333	0.0833333	0.0833333	0.266667	0.0909091
	AUC	0.8125	0.733333	0.769231	0.714286	0.583333	0.733333	0.9	-	0.833333	0.833333	0.833333	0.833333	0.833333	0.666667	0.818182
	AUA	0.0625	0.133333	0.0769231	0.0714286	0.0833333	0.0666667	0.1	-	0.0833333	0.0833333	0.0833333	0.0833333	0.0833333	0.0666667	0.0909091
VAL	GUU	0.3125	0.125	0.125	0.1	0.222222	0.235294	0.157895	-	0.15	0.190476	0.25	0.210526	0.2	0.236842	0.190476
	GUC	0.1875	0.375	0.3125	0.5	0.333333	0.235294	0.473684	-	0.35	0.333333	0.3	0.368421	0.35	0.263158	0.380952
	GUA	0.0625	0	0	0.05	0	0.117647	0.0526316	-	0.1	0.047619	0.05	0.0526316	0	0	0
	GUG	0.4375	0.5	0.5625	0.35	0.444444	0.411765	0.315789	-	0.4	0.428571	0.4	0.368421	0.45	0.5	0.428571
SER	UCU	0.259259	0.16129	0.222222	0.142857	0.25	0.185185	0.0952381	-	0.24	0.321429	0.259259	0.275862	0.275862	0.292683	0.296296
	UCC	0.37037	0.451613	0.333333	0.464286	0.34375	0.333333	0.52381	-	0.48	0.357143	0.37037	0.37931	0.37931	0.292683	0.37037
	UCA	0.0740741	0.0322581	0.037037	0.0714286	0.15625	0.148148	0.047619	-	0.04	0.0357143	0.037037	0.0344828	0.0344828	0.0243902	0.037037
	UCG	0	0.0322581	0.0740741	0.0357143	0	0.037037	0.047619	-	0	0.0357143	0.0740741	0.0344828	0.0344828	0.0243902	0.037037
PRO	CCU	0.190476	0.0909091	0.136364	0.166667	0.222222	0.285714	0.285714	-	0.263158	0.210526	0.25	0.190476	0.25	0.179487	0.238095
	CCC	0.666667	0.681818	0.545455	0.666667	0.444444	0.571429	0.571429	-	0.526316	0.473684	0.5	0.47619	0.5	0.538462	0.52381
	CCA	0.047619	0.0454545	0.0454545	0.111111	0.277778	0.0952381	0.047619	-	0.210526	0.105263	0.1	0.142857	0.1	0.179487	0.0952381
	CCG	0.0952381	0.181818	0.272727	0.0555556	0.0555556	0.047619	0.0952381	-	0	0.210526	0.15	0.190476	0.15	0.102564	0.142857
THR	ACU	0.0526316	0.285714	0.133333	0.105263	0.117647	0.277778	0.117647	-	0.0666667	0.0666667	0.0714286	0.214286	0.0714286	0.142857	0.0714286
	ACC	0.526316	0.428571	0.6	0.631579	0.588235	0.444444	0.470588	-	0.466667	0.533333	0.5	0.357143	0.5	0.47619	0.428571
	ACA	0.263158	0.0714286	0.0666667	0.210526	0.176471	0.277778	0.117647	-	0.333333	0.333333	0.357143	0.357143	0.357143	0.333333	0.357143
	ACG	0.157895	0.214286	0.2	0.0526316	0.117647	0	0.294118	-	0.133333	0.0666667	0.0714286	0.0714286	0.0714286	0.047619	0.142857
ALA	GCU	0.333333	0.25	0.208333	0.222222	0.384615	0.277778	0.192308	-	0.222222	0.294118	0.263158	0.3	0.315789	0.351351	0.263158
	GCC	0.444444	0.45	0.458333	0.444444	0.153846	0.388889	0.5	-	0.611111	0.529412	0.526316	0.5	0.473684	0.432432	0.526316
	GCA	0.222222	0.15	0.125	0.111111	0.384615	0.166667	0.153846	-	0.0555556	0.0588235	0.105263	0.1	0.105263	0.135135	0.105263
	GCG	0	0.15	0.208333	0.222222	0.0769231	0.166667	0.153846	-	0.111111	0.117647	0.105263	0.1	0.105263	0.0810811	0.105263
TYR	UAU	0.5	0.2	0.5	0.285714	0.2	0.6	0.166667	-	0.166667	0.142857	0.142857	0.142857	0.142857	0.272727	0.142857
	UAC	0.5	0.8	0.5	0.714286	0.8	0.4	0.833333	-	0.833333	0.857143	0.857143	0.857143	0.857143	0.727273	0.857143
STOP	UAA	0	0	0	0	1	0	0	-	0	0	0	0	0	0	0
	UAG	0	0	0	0	0	0	0	-	0	0	0	0	0	0	0
	UGA	1	1	1	1	0	1	1	-	1	1	1	1	1	1	1
HIS	CAU	0.625	0.166667	0.142857	0.333333	0.111111	0.428571	0.0833333	-	0.222222	0.363636	0.2	0.4	0.3	0.333333	0.272727
	CAC	0.375	0.833333	0.857143	0.666667	0.888889	0.571429	0.916667	-	0.777778	0.636364	0.8	0.6	0.7	0.666667	0.727273
GLN	CAA	0.111111	0.0555556	0.133333	0	0.0833333	0.2	0.111111	-	0.111111	0.0666667	0.0588235	0.0625	0.0625	0.0526316	0.0625
	CAG	0.888889	0.944444	0.866667	1	0.916667	0.8	0.888889	-	0.888889	0.933333	0.941176	0.9375	0.9375	0.947368	0.9375
ASN	AAU	0.166667	0.357143	0.285714	0.473684	0.333333	0.375	0.153846	-	0.1875	0.214286	0.307692	0.2	0.214286	0.25	0.285714
	AAC	0.833333	0.642857	0.714286	0.526316	0.666667	0.625	0.846154	-	0.8125	0.785714	0.692308	0.8	0.785714	0.75	0.714286
LYS	AAA	0.272727	0.125	0.416667	0.333333	0.466667	0.384615	0.181818	-	0.307692	0.454545	0.461538	0.5	0.461538	0.5	0.5
	AAG	0.727273	0.875	0.583333	0.666667	0.533333	0.615385	0.818182	-	0.692308	0.545455	0.538462	0.5	0.538462	0.5	0.5
ASP	GAU	0.2	0.235294	0.222222	0.4375	0.411765	0.235294	0.214286	-	0.411765	0.526316	0.470588	0.470588	0.470588	0.454545	0.470588
	GAC	0.8	0.764706	0.777778	0.5625	0.588235	0.764706	0.785714	-	0.588235	0.473684	0.529412	0.529412	0.529412	0.545455	0.529412
GLU	GAA	0.428571	0.333333	0	0.142857	0.272727	0.25	0.25	-	0.5	0.333333	0.6	0.5	0.6	0.461538	0.6
	GAG	0.571429	0.666667	1	0.857143	0.727273	0.75	0.75	-	0.5	0.666667	0.4	0.5	0.4	0.538462	0.4
CYS	UGU	0.307692	0.214286	0.214286	0.285714	0.5	0.307692	0.307692	-	0.428571	0.357143	0.357143	0.357143	0.214286	0.454545	0.285714
	UGC	0.692308	0.785714	0.785714	0.714286	0.5	0.692308	0.692308	-	0.571429	0.642857	0.642857	0.642857	0.785714	0.545455	0.714286
ARG	CGU	0.117647	0.117647	0.133333	0.142857	0.214286	0.142857	0.153846	-	0.133333	0.0666667	0.2	0.133333	0.125	0.222222	0.125
	CGC	0.0588235	0.0588235	0.266667	0.142857	0	0.0714286	0.153846	-	0.133333	0.0666667	0.0666667	0.0666667	0.0625	0.148148	0.0625
	CGA	0	0.0588235	0	0	0.0714286	0	0	-	0.0666667	0	0	0	0	0.037037	0
	CGG	0.235294	0.352941	0.0666667	0.214286	0.0714286	0.214286	0.307692	-	0.2	0.133333	0	0.0666667	0.125	0.0740741	0.125
SER	AGU	0.037037	0.0322581	0.0740741	0	0.03125	0.111111	0.0952381	-	0.04	0.107143	0.037037	0.0689655	0.0344828	0.0487805	0.037037
	AGC	0.259259	0.290323	0.259259	0.285714	0.21875	0.185185	0.190476	-	0.2	0.142857	0.222222	0.206897	0.241379	0.317073	0.222222
ARG	AGA	0.470588	0.235294	0.266667	0.428571	0.357143	0.5	0.153846	-	0.333333	0.6	0.6	0.533333	0.5	0.333333	0.5
	AGG	0.117647	0.176471	0.266667	0.0714286	0.285714	0.0714286	0.230769	-	0.133333	0.133333	0.133333	0.2	0.1875	0.185185	0.1875
GLY	GGU	0.137931	0.111111	0.04	0.0384615	0.214286	0.148148	0.129032	-	0.0714286	0.12	0.16	0.181818	0.166667	0.16129	0.166667
	GGC	0.37931	0.37037	0.4	0.5	0.25	0.37037	0.258065	-	0.285714	0.24	0.2	0.181818	0.208333	0.290323	0.208333
	GGA	0.172414	0.037037	0.2	0.115385	0.178571	0.185185	0.16129	-	0.214286	0.12	0.24	0.181818	0.125	0.129032	0.166667
	GGG	0.310345	0.481481	0.36	0.346154	0.357143	0.296296	0.451613	-	0.428571	0.52	0.4	0.454545	0.5	0.419355	0.458333

## Sheet: KRT77
	Species	Felis_catus	Equus_caballus	Bos_taurus	Rhinolophus_ferrumequinum	Mus_musculus	Canis_lupus	Microcebus_murinus	Galeopterus_variegatus	Callithrix_jacchus	Macaca_mulatta	Nomascus_leucogenys	Pongo_abelii	Gorilla_gorilla	Pan_troglodytes	Homo_sapiens
Amino Acid	Codon	-	XM_001504457.3	XM_002687245.5	XM_033118775.1	NM_001003667.1	XM_005637413.1	XM_012763140.1	XM_008593305.1	XM_017976552.1	XM_015151784.1	XM_003252091.2	-	-	XM_522394.3	NM_175078.2
PHE	UUU	-	0.619048	0.6875	0.76	0.608696	0.681818	0.722222	0.666667	0.761905	0.777778	0.764706	-	-	0.764706	0.764706
	UUC	-	0.380952	0.3125	0.24	0.391304	0.318182	0.277778	0.333333	0.238095	0.222222	0.235294	-	-	0.235294	0.235294
LEU	UUA	-	0.0212766	0.0408163	0.0434783	0	0.0434783	0.0227273	0.0227273	0.0243902	0.02	0.0196078	-	-	0.02	0.02
	UUG	-	0.0212766	0.0408163	0.0434783	0.133333	0.0652174	0.0227273	0.0227273	0.0731707	0.12	0.117647	-	-	0.1	0.12
	CUU	-	0.0638298	0.0816327	0.0652174	0.0444444	0.0869565	0.0681818	0.0909091	0.121951	0.04	0.0392157	-	-	0.04	0.04
	CUC	-	0.148936	0.142857	0.217391	0.133333	0.108696	0.113636	0.136364	0.170732	0.16	0.196078	-	-	0.2	0.18
	CUA	-	0.0425532	0.0408163	0.0434783	0.0666667	0.0217391	0.0454545	0.0909091	0.121951	0.08	0.0588235	-	-	0.06	0.06
	CUG	-	0.702128	0.653061	0.586957	0.622222	0.673913	0.727273	0.636364	0.487805	0.58	0.568627	-	-	0.58	0.58
ILE	AUU	-	0.222222	0.275862	0.2	0.285714	0.181818	0.28	0.333333	0.391304	0.413793	0.310345	-	-	0.37037	0.346154
	AUC	-	0.777778	0.689655	0.8	0.642857	0.818182	0.72	0.666667	0.521739	0.586207	0.689655	-	-	0.62963	0.653846
	AUA	-	0	0.0344828	0	0.0714286	0	0	0	0.0869565	0	0	-	-	0	0
VAL	GUU	-	0.09375	0.24	0.125	0.103448	0.0285714	0.130435	0.178571	0.151515	0.0625	0.0666667	-	-	0.0909091	0.0882353
	GUC	-	0.25	0.12	0.21875	0.241379	0.314286	0.173913	0.142857	0.181818	0.28125	0.2	-	-	0.272727	0.264706
	GUA	-	0.03125	0.08	0.03125	0.103448	0.0571429	0	0	0.0909091	0.03125	0.0333333	-	-	0.030303	0.0294118
	GUG	-	0.625	0.56	0.625	0.551724	0.6	0.695652	0.678571	0.575758	0.625	0.7	-	-	0.606061	0.617647
SER	UCU	-	0.140845	0.128205	0.164384	0.0882353	0.147541	0.153846	0.122807	0.136364	0.119403	0.136364	-	-	0.106061	0.109375
	UCC	-	0.183099	0.192308	0.150685	0.205882	0.163934	0.192308	0.175439	0.181818	0.164179	0.181818	-	-	0.181818	0.1875
	UCA	-	0.0140845	0.025641	0.0684932	0.0882353	0.0655738	0.0576923	0.0526316	0.0606061	0.0597015	0.0757576	-	-	0.0757576	0.078125
	UCG	-	0.0422535	0.0641026	0.0410959	0.0735294	0.0491803	0.0384615	0.0877193	0.030303	0.0447761	0.030303	-	-	0.030303	0.03125
PRO	CCU	-	0.333333	0.333333	0.2	0.428571	0.333333	0.6	0.4	0.454545	0.666667	0.666667	-	-	0.666667	0.571429
	CCC	-	0.333333	0.333333	0.4	0.285714	0.333333	0.2	0.2	0.181818	0.166667	0.166667	-	-	0.166667	0.142857
	CCA	-	0.166667	0.333333	0.4	0.285714	0.333333	0.2	0.2	0.272727	0.166667	0.166667	-	-	0.166667	0.142857
	CCG	-	0.166667	0	0	0	0	0	0.2	0.0909091	0	0	-	-	0	0.142857
THR	ACU	-	0.190476	0.142857	0.15	0.166667	0.3	0.153846	0.285714	0.347826	0.272727	0.217391	-	-	0.28	0.25
	ACC	-	0.52381	0.666667	0.55	0.625	0.4	0.461538	0.47619	0.434783	0.590909	0.608696	-	-	0.56	0.625
	ACA	-	0.047619	0.0952381	0.05	0.125	0.15	0.153846	0.0952381	0.130435	0.0909091	0.0434783	-	-	0.04	0.0416667
	ACG	-	0.238095	0.0952381	0.25	0.0833333	0.15	0.230769	0.142857	0.0869565	0.0454545	0.130435	-	-	0.12	0.0833333
ALA	GCU	-	0.178571	0.181818	0.114286	0.285714	0.166667	0.2	0.206897	0.423077	0.2	0.296296	-	-	0.24	0.222222
	GCC	-	0.392857	0.393939	0.342857	0.464286	0.4	0.333333	0.344828	0.153846	0.366667	0.296296	-	-	0.32	0.296296
	GCA	-	0.214286	0.242424	0.314286	0.178571	0.3	0.233333	0.413793	0.307692	0.266667	0.259259	-	-	0.32	0.296296
	GCG	-	0.214286	0.181818	0.228571	0.0714286	0.133333	0.233333	0.0344828	0.115385	0.166667	0.148148	-	-	0.12	0.185185
TYR	UAU	-	0.190476	0.285714	0.294118	0.555556	0.235294	0.214286	0.4375	0.266667	0.47619	0.45	-	-	0.380952	0.47619
	UAC	-	0.809524	0.714286	0.705882	0.444444	0.764706	0.785714	0.5625	0.733333	0.52381	0.55	-	-	0.619048	0.52381
STOP	UAA	-	0	0	0	0	0	0	0	0	0	0	-	-	0	0
	UAG	-	1	1	1	1	0	1	1	0.5	1	1	-	-	1	1
	UGA	-	0	0	0	0	1	0	0	0.5	0	0	-	-	0	0
HIS	CAU	-	0.142857	0.285714	0.166667	0.142857	0	0.4	0.285714	0.3	0.4	0.5	-	-	0.428571	0.428571
	CAC	-	0.857143	0.714286	0.833333	0.857143	1	0.6	0.714286	0.7	0.6	0.5	-	-	0.571429	0.571429
GLN	CAA	-	0.0454545	0.142857	0.122449	0.0681818	0.216216	0.102564	0.0909091	0.189189	0.0909091	0.0952381	-	-	0.0697674	0.0697674
	CAG	-	0.954545	0.857143	0.877551	0.931818	0.783784	0.897436	0.909091	0.810811	0.909091	0.904762	-	-	0.930233	0.930233
ASN	AAU	-	0.24	0.294118	0.241379	0.285714	0.304348	0.217391	0.259259	0.4	0.347826	0.25	-	-	0.291667	0.25
	AAC	-	0.76	0.705882	0.758621	0.714286	0.695652	0.782609	0.740741	0.6	0.652174	0.75	-	-	0.708333	0.75
LYS	AAA	-	0.222222	0.24	0.16	0.285714	0.125	0.125	0.166667	0.210526	0.142857	0.15	-	-	0.15	0.15
	AAG	-	0.777778	0.76	0.84	0.714286	0.875	0.875	0.833333	0.789474	0.857143	0.85	-	-	0.85	0.85
ASP	GAU	-	0.272727	0.416667	0.25	0.461538	0.217391	0.185185	0.333333	0.263158	0.28	0.291667	-	-	0.36	0.36
	GAC	-	0.727273	0.583333	0.75	0.538462	0.782609	0.814815	0.666667	0.736842	0.72	0.708333	-	-	0.64	0.64
GLU	GAA	-	0.075	0.243902	0.153846	0.210526	0.139535	0.105263	0.128205	0.115385	0.125	0.1	-	-	0.121951	0.125
	GAG	-	0.925	0.756098	0.846154	0.789474	0.860465	0.894737	0.871795	0.884615	0.875	0.9	-	-	0.878049	0.875
CYS	UGU	-	0.6	0.8	0.75	0	0.375	0.833333	1	1	1	0.75	-	-	0.75	0.6
	UGC	-	0.4	0.2	0.25	1	0.625	0.166667	0	0	0	0.25	-	-	0.25	0.4
ARG	CGU	-	0.025	0.027027	0.0277778	0.0540541	0	0	0.0540541	0	0.0714286	0.0238095	-	-	0.0512821	0.0526316
	CGC	-	0.15	0.135135	0.166667	0.189189	0.225	0.228571	0.189189	0.210526	0.190476	0.190476	-	-	0.153846	0.157895
	CGA	-	0.15	0.108108	0.138889	0.0540541	0.05	0.114286	0.108108	0.0263158	0.0952381	0.0714286	-	-	0.0769231	0.0789474
	CGG	-	0.225	0.135135	0.111111	0.135135	0.25	0.2	0.189189	0.210526	0.166667	0.190476	-	-	0.205128	0.157895
SER	AGU	-	0.126761	0.115385	0.136986	0.25	0.131148	0.115385	0.157895	0.106061	0.119403	0.151515	-	-	0.106061	0.125
	AGC	-	0.492958	0.474359	0.438356	0.294118	0.442623	0.442308	0.403509	0.484848	0.492537	0.424242	-	-	0.5	0.46875
ARG	AGA	-	0.2	0.0810811	0.194444	0.189189	0.125	0.114286	0.189189	0.105263	0.142857	0.190476	-	-	0.153846	0.157895
	AGG	-	0.25	0.513514	0.361111	0.378378	0.35	0.342857	0.27027	0.447368	0.333333	0.333333	-	-	0.358974	0.394737
GLY	GGU	-	0.177083	0.247423	0.266667	0.222222	0.278351	0.226415	0.178571	0.204301	0.280899	0.195652	-	-	0.195876	0.193548
	GGC	-	0.333333	0.319588	0.32381	0.366667	0.360825	0.207547	0.535714	0.344086	0.292135	0.369565	-	-	0.371134	0.376344
	GGA	-	0.229167	0.216495	0.180952	0.288889	0.154639	0.283019	0.116071	0.236559	0.202247	0.217391	-	-	0.195876	0.193548
	GGG	-	0.260417	0.216495	0.228571	0.122222	0.206186	0.283019	0.169643	0.215054	0.224719	0.217391	-	-	0.237113	0.236559

## Sheet: KRTDAP
	Species	Felis_catus	Equus_caballus	Bos_taurus	Rhinolophus_ferrumequinum	Mus_musculus	Canis_lupus	Microcebus_murinus	Galeopterus_variegatus	Callithrix_jacchus	Macaca_mulatta	Nomascus_leucogenys	Pongo_abelii	Gorilla_gorilla	Pan_troglodytes	Homo_sapiens
Amino Acid	Codon	XM_003997917.4	XM_014733649.2	NM_001304714.1	XM_033128573.1	NM_001033131.3	NM_001024642.1	XM_012775238.2	XM_008585875.1	XM_003735545.3	XM_001095104.3	XM_003280026.1	XM_002829065.2	XM_004060521.1	XM_512588.4	NM_207392.2
PHE	UUU	0.571429	0.166667	0.6	0.6	0.333333	0.5	0.4	0.428571	0.5	0.571429	0.714286	0.571429	0.571429	0.5	0.571429
	UUC	0.428571	0.833333	0.4	0.4	0.666667	0.5	0.6	0.571429	0.5	0.428571	0.285714	0.428571	0.428571	0.5	0.428571
LEU	UUA	0	0	0	0	0	0	0	0	0	0	0	0	0	0	0
	UUG	0.214286	0	0	0.0769231	0.0833333	0.125	0	0.0666667	0.0714286	0.0666667	0.0666667	0.0666667	0.0666667	0.0714286	0.0666667
	CUU	0.285714	0.153846	0.25	0.230769	0.25	0.3125	0.153846	0.266667	0.142857	0.133333	0.133333	0.133333	0.133333	0.142857	0.133333
	CUC	0.285714	0.384615	0.333333	0.384615	0.166667	0.25	0.307692	0.266667	0.428571	0.4	0.4	0.4	0.4	0.357143	0.4
	CUA	0	0	0	0	0.0833333	0	0	0	0	0	0.0666667	0	0	0	0
	CUG	0.214286	0.461538	0.416667	0.307692	0.416667	0.3125	0.538462	0.4	0.357143	0.4	0.333333	0.4	0.4	0.428571	0.4
ILE	AUU	0	0	0.333333	0.333333	0.4	0.25	0	0.5	0.25	0.25	0.25	0.25	0.25	0.25	0.25
	AUC	1	1	0.666667	0.666667	0.4	0.75	1	0.5	0.75	0.75	0.75	0.75	0.75	0.75	0.75
	AUA	0	0	0	0	0.2	0	0	0	0	0	0	0	0	0	0
VAL	GUU	0.2	0.5	0.75	0.666667	0	0.666667	0.333333	0.5	0	0	0	0	0	0	0
	GUC	0.4	0	0.25	0	0.6	0	0	0	0.25	0.25	0.25	0.25	0.25	0.25	0.25
	GUA	0	0	0	0	0	0	0	0	0.25	0	0	0	0	0	0
	GUG	0.4	0.5	0	0.333333	0.4	0.333333	0.666667	0.5	0.5	0.75	0.75	0.75	0.75	0.75	0.75
SER	UCU	0.333333	0.571429	0.666667	0.285714	0.285714	0.625	0.25	0.666667	0.428571	0.5	0.428571	0.428571	0.428571	0.428571	0.428571
	UCC	0.333333	0.142857	0	0.142857	0.142857	0.125	0.5	0	0.142857	0.125	0.142857	0.142857	0.142857	0.142857	0.142857
	UCA	0	0	0	0.142857	0.142857	0	0	0	0.142857	0.125	0	0.142857	0.142857	0.142857	0.142857
	UCG	0.166667	0	0	0	0	0	0	0	0	0	0.142857	0	0	0	0
PRO	CCU	0.428571	0.666667	0.428571	0.833333	0.5	0.714286	0.666667	0.833333	0.625	0.571429	0.625	0.625	0.625	0.625	0.625
	CCC	0.285714	0.166667	0.571429	0	0.25	0	0.166667	0	0.125	0.142857	0.125	0.125	0.125	0.125	0.125
	CCA	0.285714	0.166667	0	0.166667	0.125	0.142857	0	0.166667	0.25	0	0	0	0	0	0
	CCG	0	0	0	0	0.125	0.142857	0.166667	0	0	0.285714	0.25	0.25	0.25	0.25	0.25
THR	ACU	0.5	0.25	0.333333	0.666667	0.25	0.333333	0	0.4	0.4	0.25	0.25	0.25	0.25	0.25	0.25
	ACC	0.5	0.5	0.666667	0.333333	0.25	0.333333	1	0.4	0.6	0.75	0.75	0.75	0.75	0.75	0.75
	ACA	0	0.25	0	0	0.25	0	0	0	0	0	0	0	0	0	0
	ACG	0	0	0	0	0.25	0.333333	0	0.2	0	0	0	0	0	0	0
ALA	GCU	0.384615	0.333333	0.363636	0.272727	0.2	0.384615	0.307692	0.285714	0.2	0.181818	0.272727	0.181818	0.272727	0.181818	0.0909091
	GCC	0.307692	0.416667	0.181818	0.272727	0.3	0.307692	0.384615	0.357143	0.7	0.636364	0.545455	0.727273	0.636364	0.636364	0.636364
	GCA	0.153846	0.166667	0.181818	0.272727	0.4	0.230769	0	0.214286	0	0.0909091	0.0909091	0.0909091	0.0909091	0.0909091	0.0909091
	GCG	0.153846	0.0833333	0.272727	0.181818	0.1	0.0769231	0.307692	0.142857	0.1	0.0909091	0.0909091	0	0	0.0909091	0.181818
TYR	UAU	1	0	1	1	0	1	0	1	1	1	1	1	1	1	1
	UAC	0	1	0	0	1	0	1	0	0	0	0	0	0	0	0
STOP	UAA	0	0	0	0	0	0	0	1	0	0	0	0	0	0	0
	UAG	0	0	0	0	0	0	0	0	0	0	0	0	0	0	0
	UGA	1	1	1	1	1	1	1	0	1	1	1	1	1	1	1
HIS	CAU	0.5	0.5	0	0	0.666667	0.5	0	0	0.5	1	0	0.5	0	0	0
	CAC	0.5	0.5	1	1	0.333333	0.5	1	1	0.5	0	1	0.5	1	1	1
GLN	CAA	0	0	0	0	0	0.333333	0	0	0	0	0	0	0	0	0
	CAG	1	1	1	1	1	0.666667	1	1	1	1	1	1	1	1	1
ASN	AAU	0	0.333333	0.333333	0.5	0.444444	0.2	0	0.333333	0	0.2	0.2	0.2	0.2	0.2	0.2
	AAC	1	0.666667	0.666667	0.5	0.555556	0.8	1	0.666667	1	0.8	0.8	0.8	0.8	0.8	0.8
LYS	AAA	0.285714	0.285714	0.571429	0.333333	0.4	0.285714	0.428571	0.428571	0.428571	0.428571	0.571429	0.571429	0.571429	0.571429	0.571429
	AAG	0.714286	0.714286	0.428571	0.666667	0.6	0.714286	0.571429	0.571429	0.571429	0.571429	0.428571	0.428571	0.428571	0.428571	0.428571
ASP	GAU	0.6	0.666667	1	1	0.75	0.75	1	0.75	0.666667	0.75	0.75	0.75	0.75	0.75	0.75
	GAC	0.4	0.333333	0	0	0.25	0.25	0	0.25	0.333333	0.25	0.25	0.25	0.25	0.25	0.25
GLU	GAA	0.5	0.333333	0.428571	0.5	0.5	0.5	0.5	0.4	0.4	0.285714	0.285714	0.285714	0.285714	0.285714	0.285714
	GAG	0.5	0.666667	0.571429	0.5	0.5	0.5	0.5	0.6	0.6	0.714286	0.714286	0.714286	0.714286	0.714286	0.714286
CYS	UGU	0	0	0	0	0	0	1	0	0	0	0	0	0	0	0
	UGC	0	0	0	0	0	0	0	0	0	0	0	0	0	0	0
ARG	CGU	0.333333	0	0	0	0	0	0	0	0	0	0	0	0	0	0
	CGC	0	0	0	0	0	0.333333	0	0	0	0	0	0	0	0	0
	CGA	0	0	0	0	0	0	0	0.333333	0.5	0.5	0.5	0.5	0.5	0.5	0.5
	CGG	0	0	0	0	0	0	0.5	0	0	0	0	0	0	0	0
SER	AGU	0.166667	0.142857	0.166667	0.285714	0.142857	0.25	0.25	0.333333	0.142857	0	0	0	0	0.142857	0
	AGC	0	0.142857	0.166667	0.142857	0.285714	0	0	0	0.142857	0.25	0.285714	0.285714	0.285714	0.142857	0.285714
ARG	AGA	0	0	0	0	0.5	0.333333	0	0	0	0	0	0	0	0.25	0
	AGG	0.666667	1	1	1	0.5	0.333333	0.5	0.666667	0.5	0.5	0.5	0.5	0.5	0.25	0.5
GLY	GGU	0.6	0.2	0.25	0.4	0	0.4	0.166667	0.333333	0.25	0.5	0.5	0.5	0.5	0.5	0.5
	GGC	0.2	0	0	0	0.25	0.2	0.166667	0.166667	0.25	0	0	0	0	0	0
	GGA	0	0.4	0.5	0.4	0.5	0	0.333333	0.333333	0.5	0.5	0.5	0.5	0.5	0.5	0.5
	GGG	0.2	0.4	0.25	0.2	0.25	0.4	0.333333	0.166667	0	0	0	0	0	0	0

## Sheet: MLANA
	Species	Felis_catus	Equus_caballus	Bos_taurus	Rhinolophus_ferrumequinum	Mus_musculus	Canis_lupus	Microcebus_murinus	Galeopterus_variegatus	Callithrix_jacchus	Macaca_mulatta	Nomascus_leucogenys	Pongo_abelii	Gorilla_gorilla	Pan_troglodytes	Homo_sapiens
Amino Acid	Codon	XM_019815897.1	XM_001493301.4	XM_010807842.2	XM_033122396.1	XM_011247400.2	XM_005626364.3	XM_012738081.2	XM_008568635.1	XM_002742916.3	XM_015117719.1	XM_003273830.3	XM_002819807.3	XM_004047783.2	XM_016960573.2	NM_005511.1
PHE	UUU	0.666667	0.5	0.333333	0.5	1	0.666667	0.5	0.666667	0.5	0.5	0.5	0.5	0.5	0.5	0.5
	UUC	0.333333	0.5	0.666667	0.5	0	0.333333	0.5	0.333333	0.5	0.5	0.5	0.5	0.5	0.5	0.5
LEU	UUA	0.1	0.2	0	0.166667	0	0.0833333	0.0833333	0.181818	0.111111	0.181818	0.181818	0.181818	0.2	0.2	0.2
	UUG	0.2	0.1	0.4	0.0833333	0.142857	0.333333	0.166667	0.0909091	0.111111	0.0909091	0.0909091	0.0909091	0.1	0.1	0.1
	CUU	0.1	0.2	0.2	0.25	0.142857	0.166667	0.25	0.0909091	0.111111	0.181818	0.181818	0.181818	0.2	0.2	0.2
	CUC	0.2	0.1	0	0.166667	0.142857	0.166667	0.166667	0.272727	0.111111	0.181818	0.181818	0.181818	0.2	0.2	0.2
	CUA	0	0	0.2	0	0	0	0	0	0.111111	0	0	0	0	0	0
	CUG	0.4	0.4	0.2	0.333333	0.571429	0.25	0.333333	0.363636	0.444444	0.363636	0.363636	0.363636	0.3	0.3	0.3
ILE	AUU	0.714286	0.5	1	0.333333	0.5	0.5	0.333333	0.428571	0.285714	0.142857	0	0	0	0	0
	AUC	0.285714	0.375	0	0.5	0.5	0.5	0.666667	0.428571	0.571429	0.857143	1	1	1	1	1
	AUA	0	0.125	0	0.166667	0	0	0	0.142857	0.142857	0	0	0	0	0	0
VAL	GUU	0.25	0.5	0	0.2	0.2	0.333333	0.2	0.666667	0.25	0.5	0.4	0.4	0.333333	0.333333	0.333333
	GUC	0.25	0	0.5	0.2	0.4	0	0.6	0	0.25	0	0.2	0.2	0.166667	0.166667	0.166667
	GUA	0.25	0	0	0	0	0	0	0	0	0	0	0	0	0	0
	GUG	0.25	0.5	0.5	0.6	0.4	0.666667	0.2	0.333333	0.5	0.5	0.4	0.4	0.5	0.5	0.5
SER	UCU	0.111111	0.0909091	0.272727	0.1	0.25	0.1	0.2	0.2	0.5	0.428571	0.428571	0.428571	0.428571	0.428571	0.428571
	UCC	0.222222	0.0909091	0.0909091	0.1	0.166667	0.1	0.2	0.1	0	0	0	0	0	0	0
	UCA	0.111111	0.0909091	0.181818	0.1	0.333333	0.2	0.1	0.2	0.25	0.285714	0.285714	0.285714	0.285714	0.285714	0.285714
	UCG	0	0.0909091	0	0.1	0	0	0.1	0	0	0	0	0	0	0	0
PRO	CCU	0.333333	0.333333	0.272727	0.307692	0.272727	0.3	0.222222	0.333333	0.272727	0.363636	0.363636	0.363636	0.363636	0.363636	0.363636
	CCC	0.166667	0.166667	0.272727	0.230769	0.454545	0.2	0.111111	0.111111	0.272727	0.181818	0.181818	0.181818	0.181818	0.181818	0.181818
	CCA	0.416667	0.416667	0.454545	0.384615	0.0909091	0.4	0.444444	0.555556	0.363636	0.454545	0.454545	0.454545	0.454545	0.454545	0.454545
	CCG	0.0833333	0.0833333	0	0.0769231	0.181818	0.1	0.222222	0	0.0909091	0	0	0	0	0	0
THR	ACU	0.428571	0.166667	0.25	0.5	0.333333	0.25	0.166667	0.333333	0.333333	0.25	0.25	0.2	0.2	0.2	0.2
	ACC	0.142857	0.333333	0.25	0	0.666667	0.25	0.333333	0.222222	0.166667	0	0	0	0.2	0.2	0.2
	ACA	0.428571	0.333333	0.25	0.25	0	0.5	0.333333	0.333333	0.5	0.75	0.75	0.8	0.4	0.4	0.4
	ACG	0	0.166667	0.25	0.25	0	0	0.166667	0.111111	0	0	0	0	0.2	0.2	0.2
ALA	GCU	0.5	0.571429	0.833333	0.571429	0.5	0.444444	0.125	0.428571	0.625	0.555556	0.625	0.555556	0.555556	0.555556	0.555556
	GCC	0.166667	0.285714	0	0.285714	0.333333	0.222222	0.375	0.142857	0.125	0.333333	0.25	0.333333	0.333333	0.333333	0.333333
	GCA	0.333333	0.142857	0.166667	0.142857	0.166667	0.333333	0.25	0.142857	0.125	0.111111	0.125	0.111111	0.111111	0.111111	0.111111
	GCG	0	0	0	0	0	0	0.25	0.285714	0.125	0	0	0	0	0	0
TYR	UAU	0.5	0.5	0.666667	0.625	0.666667	0.666667	0.285714	0.8	0.714286	0.571429	0.571429	0.571429	0.571429	0.571429	0.571429
	UAC	0.5	0.5	0.333333	0.375	0.333333	0.333333	0.714286	0.2	0.285714	0.428571	0.428571	0.428571	0.428571	0.428571	0.428571
STOP	UAA	0	0	0	0	0	0	1	1	1	1	1	1	1	1	1
	UAG	0	0	0	0	0	0	0	0	0	0	0	0	0	0	0
	UGA	1	1	1	1	1	1	0	0	0	0	0	0	0	0	0
HIS	CAU	0	0	0.4	0	0.4	0.428571	0.5	0.166667	0.8	0.4	0.4	0.4	0.4	0.4	0.4
	CAC	1	1	0.6	1	0.6	0.571429	0.5	0.833333	0.2	0.6	0.6	0.6	0.6	0.6	0.6
GLN	CAA	0.5	0.25	0.6	1	0.6	0.5	0.5	0.333333	0.6	0.6	0.75	0.75	0.75	0.75	0.75
	CAG	0.5	0.75	0.4	0	0.4	0.5	0.5	0.666667	0.4	0.4	0.25	0.25	0.25	0.25	0.25
ASN	AAU	0.75	0.5	0.5	0.666667	0	0.666667	0.333333	0.666667	0.75	1	0.666667	0.333333	0.666667	0.666667	0.666667
	AAC	0.25	0.5	0.5	0.333333	1	0.333333	0.666667	0.333333	0.25	0	0.333333	0.666667	0.333333	0.333333	0.333333
LYS	AAA	0.5	0.666667	0.8	0.75	0.6	0.6	0.714286	0.714286	0.8	0.666667	0.666667	0.666667	0.666667	0.666667	0.666667
	AAG	0.5	0.333333	0.2	0.25	0.4	0.4	0.285714	0.285714	0.2	0.333333	0.333333	0.333333	0.333333	0.333333	0.333333
ASP	GAU	0.5	0	0	0	0.25	0	0.5	0	0.25	0.75	0.5	0.75	0.75	0.75	0.75
	GAC	0.5	1	1	1	0.75	1	0.5	1	0.75	0.25	0.5	0.25	0.25	0.25	0.25
GLU	GAA	0.375	0.428571	0.5	0.5	0.428571	0.444444	0.625	0.666667	0.625	0.625	0.625	0.625	0.625	0.625	0.625
	GAG	0.625	0.571429	0.5	0.5	0.571429	0.555556	0.375	0.333333	0.375	0.375	0.375	0.375	0.375	0.375	0.375
CYS	UGU	0.666667	1	0.5	0.5	0.5	1	0.25	0.6	0.5	0.6	0.6	0.6	0.8	0.8	0.8
	UGC	0.333333	0	0.5	0.5	0.5	0	0.75	0.4	0.5	0.4	0.4	0.4	0.2	0.2	0.2
ARG	CGU	0.111111	0.142857	0	0.125	0.0833333	0	0.1	0.142857	0	0	0	0	0	0	0
	CGC	0	0.142857	0	0	0.0833333	0	0.2	0	0	0	0	0	0	0	0
	CGA	0.222222	0.142857	0.428571	0.125	0.166667	0.125	0.1	0.142857	0.111111	0.142857	0.111111	0.142857	0.125	0.125	0.125
	CGG	0	0	0	0	0	0	0	0.142857	0	0	0.111111	0.142857	0.125	0.125	0.125
SER	AGU	0.222222	0.363636	0.181818	0.3	0.0833333	0.4	0.1	0.3	0.125	0.142857	0.142857	0.142857	0.142857	0.142857	0.142857
	AGC	0.333333	0.272727	0.272727	0.3	0.166667	0.2	0.3	0.2	0.125	0.142857	0.142857	0.142857	0.142857	0.142857	0.142857
ARG	AGA	0.444444	0.571429	0.428571	0.375	0.416667	0.75	0.5	0.285714	0.666667	0.857143	0.666667	0.714286	0.75	0.75	0.75
	AGG	0.222222	0	0.142857	0.375	0.25	0.125	0.1	0.285714	0.222222	0	0.111111	0	0	0	0
GLY	GGU	0.1	0.181818	0.428571	0.0714286	0.25	0.3	0.222222	0.166667	0.111111	0.1	0	0.1	0.1	0.1	0.1
	GGC	0.3	0.272727	0	0.285714	0.25	0.1	0.333333	0.333333	0.444444	0.4	0.5	0.4	0.4	0.4	0.4
	GGA	0.3	0.272727	0.285714	0.285714	0.125	0.4	0.111111	0.333333	0.222222	0.2	0.25	0.2	0.2	0.2	0.2
	GGG	0.3	0.272727	0.285714	0.357143	0.375	0.2	0.333333	0.166667	0.222222	0.3	0.25	0.3	0.3	0.3	0.3

## Sheet: PLA2G4E
	Species	Felis_catus	Equus_caballus	Bos_taurus	Rhinolophus_ferrumequinum	Mus_musculus	Canis_lupus	Microcebus_murinus	Galeopterus_variegatus	Callithrix_jacchus	Macaca_mulatta	Nomascus_leucogenys	Pongo_abelii	Gorilla_gorilla	Pan_troglodytes	Homo_sapiens
Amino Acid	Codon	XM_019832635.2	XM_014734077.1	XM_024998182.1	XM_033106998.1	NM_177845.4	XM_005638288.3	XM_012766502.2	XM_008587750.1	XM_002807198.4	XM_015142020.1	XM_003266760.2	XM_002825354.3	XM_004056040.2	XM_016928002.2	NM_001206670.1
PHE	UUU	0.25	0.175	0.153846	0.2	0.341463	0.153846	0.238095	0.116279	0.255814	0.178571	0.222222	0.25	0.25	0.25	0.25
	UUC	0.75	0.825	0.846154	0.8	0.658537	0.846154	0.761905	0.883721	0.744186	0.821429	0.777778	0.75	0.75	0.75	0.75
LEU	UUA	0.0215054	0	0.00900901	0.0196078	0.03	0.00925926	0.00990099	0.0309278	0.00925926	0	0.00970874	0.00961538	0.0192308	0.00961538	0.00961538
	UUG	0.11828	0.107843	0.0990991	0.117647	0.09	0.12963	0.0594059	0.0927835	0.0740741	0.0483871	0.0485437	0.0673077	0.0480769	0.0673077	0.0576923
	CUU	0.0860215	0.0392157	0.0720721	0.0784314	0.11	0.101852	0.0792079	0.0515464	0.0277778	0.016129	0.038835	0.0384615	0.0288462	0.0288462	0.0288462
	CUC	0.225806	0.254902	0.243243	0.303922	0.2	0.25	0.227723	0.257732	0.277778	0.274194	0.262136	0.25	0.259615	0.269231	0.259615
	CUA	0.0645161	0.0392157	0.036036	0.0490196	0.09	0.0555556	0.029703	0.0824742	0.0648148	0.0483871	0.038835	0.0384615	0.0384615	0.0480769	0.0480769
	CUG	0.483871	0.558824	0.540541	0.431373	0.48	0.453704	0.594059	0.484536	0.546296	0.612903	0.601942	0.596154	0.605769	0.576923	0.596154
ILE	AUU	0.137931	0.1	0.107143	0.0967742	0.129032	0.275862	0.142857	0.153846	0.0357143	0.0454545	0.0344828	0.0357143	0.0357143	0.0357143	0.0357143
	AUC	0.758621	0.866667	0.821429	0.806452	0.774194	0.655172	0.821429	0.807692	0.892857	0.909091	0.862069	0.892857	0.892857	0.892857	0.892857
	AUA	0.103448	0.0333333	0.0714286	0.0967742	0.0967742	0.0689655	0.0357143	0.0384615	0.0714286	0.0454545	0.103448	0.0714286	0.0714286	0.0714286	0.0714286
VAL	GUU	0.0204082	0.02	0.0943396	0.0612245	0.0652174	0.04	0.0545455	0.0740741	0.0392157	0	0.04	0.0408163	0.0392157	0.0392157	0.0392157
	GUC	0.244898	0.24	0.245283	0.265306	0.282609	0.24	0.272727	0.259259	0.215686	0.2	0.18	0.204082	0.215686	0.215686	0.215686
	GUA	0.0816327	0.04	0.0377358	0.122449	0.130435	0.08	0.0545455	0.0555556	0.0980392	0.2	0.1	0.102041	0.0980392	0.0784314	0.0784314
	GUG	0.653061	0.7	0.622642	0.55102	0.521739	0.64	0.618182	0.611111	0.647059	0.6	0.68	0.653061	0.647059	0.666667	0.666667
SER	UCU	0.122807	0.102041	0.169492	0.12069	0.242857	0.111111	0.152542	0.245614	0.179104	0.147059	0.223881	0.2	0.2	0.212121	0.19697
	UCC	0.333333	0.408163	0.338983	0.362069	0.285714	0.31746	0.305085	0.315789	0.298507	0.441176	0.298507	0.323077	0.323077	0.318182	0.318182
	UCA	0.0701754	0.0408163	0.0677966	0.103448	0.142857	0.0793651	0.0677966	0.0701754	0.0895522	0.176471	0.0895522	0.0923077	0.0923077	0.0606061	0.0909091
	UCG	0.0526316	0.102041	0.0508475	0.0689655	0	0.047619	0.0508475	0.0175439	0.0447761	0	0.0298507	0.0307692	0.0307692	0.0454545	0.030303
PRO	CCU	0.188679	0.175439	0.26	0.185185	0.240741	0.229508	0.193548	0.246154	0.157895	0.1	0.186441	0.189655	0.20339	0.2	0.2
	CCC	0.415094	0.45614	0.46	0.425926	0.388889	0.295082	0.451613	0.353846	0.45614	0.533333	0.40678	0.413793	0.423729	0.416667	0.416667
	CCA	0.301887	0.315789	0.22	0.277778	0.296296	0.393443	0.322581	0.246154	0.298246	0.266667	0.288136	0.327586	0.305085	0.3	0.3
	CCG	0.0943396	0.0526316	0.06	0.111111	0.0740741	0.0819672	0.0322581	0.153846	0.0877193	0.1	0.118644	0.0689655	0.0677966	0.0833333	0.0833333
THR	ACU	0.208333	0.0545455	0.148148	0.156863	0.142857	0.203704	0.1875	0.229167	0.192308	0.290323	0.245283	0.226415	0.211538	0.269231	0.169811
	ACC	0.458333	0.545455	0.425926	0.470588	0.446429	0.351852	0.479167	0.416667	0.442308	0.451613	0.415094	0.415094	0.461538	0.403846	0.490566
	ACA	0.208333	0.290909	0.277778	0.254902	0.357143	0.351852	0.291667	0.3125	0.269231	0.193548	0.320755	0.301887	0.307692	0.307692	0.301887
	ACG	0.125	0.109091	0.148148	0.117647	0.0535714	0.0925926	0.0416667	0.0416667	0.0961538	0.0645161	0.0188679	0.0566038	0.0192308	0.0192308	0.0377358
ALA	GCU	0.242424	0.151515	0.119048	0.282051	0.277778	0.238095	0.236842	0.181818	0.206897	0.35	0.333333	0.352941	0.333333	0.333333	0.333333
	GCC	0.484848	0.606061	0.52381	0.615385	0.416667	0.452381	0.5	0.484848	0.586207	0.45	0.484848	0.470588	0.484848	0.484848	0.484848
	GCA	0.181818	0.121212	0.238095	0.0769231	0.25	0.190476	0.131579	0.242424	0.103448	0.15	0.0909091	0.117647	0.121212	0.121212	0.121212
	GCG	0.0909091	0.121212	0.119048	0.025641	0.0555556	0.119048	0.131579	0.0909091	0.103448	0.05	0.0909091	0.0588235	0.0606061	0.0606061	0.0606061
TYR	UAU	0.0555556	0.130435	0.181818	0.428571	0.275862	0.272727	0.25	0.4	0.269231	0.210526	0.26087	0.26087	0.304348	0.333333	0.304348
	UAC	0.944444	0.869565	0.818182	0.571429	0.724138	0.727273	0.75	0.6	0.730769	0.789474	0.73913	0.73913	0.695652	0.666667	0.695652
STOP	UAA	0	1	1	0	0	1	0	0	0	0	0	0	0	0	0
	UAG	0	0	0	1	1	0	1	0	1	1	1	1	1	1	1
	UGA	1	0	0	0	0	0	0	1	0	0	0	0	0	0	0
HIS	CAU	0.285714	0.238095	0.285714	0.26087	0.434783	0.333333	0.318182	0.363636	0.315789	0	0.35	0.294118	0.176471	0.333333	0.235294
	CAC	0.714286	0.761905	0.714286	0.73913	0.565217	0.666667	0.681818	0.636364	0.684211	1	0.65	0.705882	0.823529	0.666667	0.764706
GLN	CAA	0.113636	0.0465116	0.108696	0.229167	0.136364	0.153846	0.119048	0.166667	0.119048	0.0909091	0.139535	0.113636	0.0888889	0.113636	0.113636
	CAG	0.886364	0.953488	0.891304	0.770833	0.863636	0.846154	0.880952	0.833333	0.880952	0.909091	0.860465	0.886364	0.911111	0.886364	0.886364
ASN	AAU	0.419355	0.212121	0.3125	0.341463	0.333333	0.4	0.268293	0.425	0.405405	0.36	0.361111	0.358974	0.459459	0.405405	0.388889
	AAC	0.580645	0.787879	0.6875	0.658537	0.666667	0.6	0.731707	0.575	0.594595	0.64	0.638889	0.641026	0.540541	0.594595	0.611111
LYS	AAA	0.342105	0.288889	0.3125	0.276596	0.28	0.25	0.304348	0.26	0.306122	0.407407	0.3125	0.319149	0.319149	0.319149	0.3125
	AAG	0.657895	0.711111	0.6875	0.723404	0.72	0.75	0.695652	0.74	0.693878	0.592593	0.6875	0.680851	0.680851	0.680851	0.6875
ASP	GAU	0.475	0.261905	0.418605	0.386364	0.395833	0.44186	0.25	0.422222	0.454545	0.36	0.325581	0.341463	0.333333	0.35	0.333333
	GAC	0.525	0.738095	0.581395	0.613636	0.604167	0.55814	0.75	0.577778	0.545455	0.64	0.674419	0.658537	0.666667	0.65	0.666667
GLU	GAA	0.290323	0.15942	0.222222	0.246377	0.308824	0.225352	0.253333	0.27027	0.275362	0.25	0.257143	0.232877	0.260274	0.260274	0.260274
	GAG	0.709677	0.84058	0.777778	0.753623	0.691176	0.774648	0.746667	0.72973	0.724638	0.75	0.742857	0.767123	0.739726	0.739726	0.739726
CYS	UGU	0.294118	0.285714	0.411765	0.40625	0.214286	0.323529	0.21875	0.354839	0.333333	0.5	0.34375	0.387097	0.34375	0.322581	0.354839
	UGC	0.705882	0.714286	0.588235	0.59375	0.785714	0.676471	0.78125	0.645161	0.666667	0.5	0.65625	0.612903	0.65625	0.677419	0.645161
ARG	CGU	0.0833333	0.0434783	0.0731707	0.0487805	0.025641	0.0930233	0.0714286	0.108696	0.0444444	0.04	0.0638298	0.0638298	0.12766	0.0652174	0.0652174
	CGC	0.111111	0.108696	0.121951	0.0731707	0.0769231	0.0930233	0.0714286	0.0652174	0.0666667	0.08	0.0851064	0.106383	0.0851064	0.0869565	0.108696
	CGA	0.0555556	0.0869565	0.146341	0.146341	0.102564	0.0697674	0.119048	0.108696	0.133333	0.16	0.170213	0.191489	0.170213	0.173913	0.173913
	CGG	0.194444	0.26087	0.146341	0.195122	0.153846	0.209302	0.261905	0.26087	0.311111	0.28	0.276596	0.234043	0.191489	0.23913	0.23913
SER	AGU	0.0701754	0.0408163	0.0508475	0.0689655	0.142857	0.047619	0.135593	0.0701754	0.0447761	0	0.0895522	0.107692	0.0923077	0.106061	0.106061
	AGC	0.350877	0.306122	0.322034	0.275862	0.185714	0.396825	0.288136	0.280702	0.343284	0.235294	0.268657	0.246154	0.261538	0.257576	0.257576
ARG	AGA	0.166667	0.152174	0.146341	0.268293	0.205128	0.255814	0.142857	0.217391	0.155556	0.24	0.106383	0.106383	0.106383	0.108696	0.108696
	AGG	0.388889	0.347826	0.365854	0.268293	0.435897	0.27907	0.333333	0.23913	0.288889	0.2	0.297872	0.297872	0.319149	0.326087	0.304348
GLY	GGU	0.111111	0.117647	0.117647	0.0769231	0.0810811	0.184211	0.151515	0.137931	0.15	0.2	0.184211	0.175	0.2	0.219512	0.2
	GGC	0.388889	0.470588	0.529412	0.410256	0.405405	0.421053	0.454545	0.517241	0.475	0.4	0.447368	0.475	0.45	0.439024	0.45
	GGA	0.111111	0.0882353	0.147059	0.128205	0.297297	0.105263	0.121212	0.103448	0.075	0.04	0.105263	0.075	0.075	0.0731707	0.075
	GGG	0.388889	0.323529	0.205882	0.384615	0.216216	0.289474	0.272727	0.241379	0.3	0.36	0.263158	0.275	0.275	0.268293	0.275

## Sheet: PMEL
	Species	Felis_catus	Equus_caballus	Bos_taurus	Rhinolophus_ferrumequinum	Mus_musculus	Canis_lupus	Microcebus_murinus	Galeopterus_variegatus	Callithrix_jacchus	Macaca_mulatta	Nomascus_leucogenys	Pongo_abelii	Gorilla_gorilla	Pan_troglodytes	Homo_sapiens
Amino Acid	Codon	XM_019835059.2	XM_023642150.1	XM_005206504.4	XM_033116899.1	NM_021882.4	XM_022423998.1	XM_012753119.2	XM_008594878.1	XM_017976128.1	XM_015151934.1	XM_003252840.2	XM_024256598.1	XM_019038298.1	XM_009425170.2	NM_001200054.1
PHE	UUU	0.307692	0.352941	0.428571	0.411765	0.357143	0.52381	0.5625	0.428571	0.4	0.357143	0.4	0.357143	0.5	0.384615	0.384615
	UUC	0.692308	0.647059	0.571429	0.588235	0.642857	0.47619	0.4375	0.571429	0.6	0.642857	0.6	0.642857	0.5	0.615385	0.615385
LEU	UUA	0.06	0.0149254	0.028169	0.0153846	0	0.0235294	0.0428571	0.0285714	0.0294118	0.0149254	0.0153846	0.0151515	0.047619	0.0144928	0.0142857
	UUG	0.1	0.119403	0.112676	0.138462	0.106061	0.105882	0.114286	0.185714	0.117647	0.119403	0.138462	0.106061	0.0952381	0.115942	0.128571
	CUU	0.14	0.134328	0.112676	0.215385	0.227273	0.164706	0.128571	0.114286	0.117647	0.164179	0.169231	0.136364	0.142857	0.15942	0.171429
	CUC	0.14	0.208955	0.169014	0.123077	0.106061	0.164706	0.171429	0.185714	0.191176	0.119403	0.107692	0.151515	0.126984	0.144928	0.142857
	CUA	0.04	0.0298507	0.084507	0.107692	0.106061	0.0823529	0.0571429	0.0428571	0.0441176	0.0597015	0.0615385	0.0757576	0.0793651	0.0724638	0.0714286
	CUG	0.52	0.492537	0.492958	0.4	0.454545	0.458824	0.485714	0.442857	0.5	0.522388	0.507692	0.515152	0.507937	0.492754	0.471429
ILE	AUU	0.285714	0.315789	0.421053	0.36	0.473684	0.322581	0.380952	0.541667	0.423077	0.37037	0.37037	0.346154	0.416667	0.413793	0.392857
	AUC	0.52381	0.526316	0.473684	0.4	0.368421	0.483871	0.380952	0.291667	0.423077	0.444444	0.444444	0.461538	0.458333	0.448276	0.464286
	AUA	0.190476	0.157895	0.105263	0.24	0.157895	0.193548	0.238095	0.166667	0.153846	0.185185	0.185185	0.192308	0.125	0.137931	0.142857
VAL	GUU	0.118644	0.137931	0.145455	0.0952381	0.266667	0.173913	0.155172	0.20339	0.131148	0.135593	0.151515	0.129032	0.113208	0.129032	0.142857
	GUC	0.237288	0.224138	0.290909	0.333333	0.233333	0.246377	0.310345	0.186441	0.278689	0.288136	0.287879	0.290323	0.245283	0.274194	0.253968
	GUA	0.135593	0.0689655	0.0727273	0.111111	0.116667	0.115942	0.0862069	0.118644	0.0819672	0.0508475	0.0606061	0.0645161	0.0377358	0.0645161	0.0793651
	GUG	0.508475	0.568966	0.490909	0.460317	0.383333	0.463768	0.448276	0.491525	0.508197	0.525424	0.5	0.516129	0.603774	0.532258	0.52381
SER	UCU	0.319149	0.192982	0.245614	0.283333	0.224138	0.227848	0.12963	0.188679	0.186441	0.225806	0.203125	0.193548	0.196429	0.206349	0.209677
	UCC	0.234043	0.245614	0.22807	0.266667	0.258621	0.240506	0.222222	0.264151	0.220339	0.225806	0.21875	0.258065	0.25	0.253968	0.258065
	UCA	0.0851064	0.157895	0.157895	0.0666667	0.137931	0.164557	0.185185	0.150943	0.169492	0.0967742	0.125	0.112903	0.107143	0.111111	0.112903
	UCG	0.0425532	0.0350877	0.0175439	0.05	0.0172414	0.0253165	0.0185185	0.0188679	0.0338983	0.0483871	0.03125	0.0322581	0.0357143	0.031746	0.0322581
PRO	CCU	0.296296	0.333333	0.388889	0.345455	0.32	0.280899	0.40678	0.389831	0.465517	0.403509	0.396825	0.410714	0.403846	0.403509	0.4
	CCC	0.314815	0.333333	0.333333	0.327273	0.24	0.325843	0.271186	0.237288	0.206897	0.22807	0.222222	0.214286	0.25	0.22807	0.236364
	CCA	0.333333	0.3	0.259259	0.309091	0.32	0.325843	0.322034	0.322034	0.327586	0.350877	0.333333	0.357143	0.307692	0.333333	0.327273
	CCG	0.0555556	0.0333333	0.0185185	0.0181818	0.12	0.0674157	0	0.0508475	0	0.0175439	0.047619	0.0178571	0.0384615	0.0350877	0.0363636
THR	ACU	0.25	0.31746	0.261538	0.229508	0.245902	0.244186	0.271429	0.298507	0.3	0.274194	0.245902	0.271186	0.280702	0.258621	0.266667
	ACC	0.34375	0.31746	0.353846	0.360656	0.344262	0.325581	0.357143	0.358209	0.266667	0.306452	0.344262	0.322034	0.298246	0.327586	0.333333
	ACA	0.390625	0.333333	0.369231	0.393443	0.393443	0.290698	0.371429	0.313433	0.433333	0.354839	0.377049	0.355932	0.368421	0.37931	0.383333
	ACG	0.015625	0.031746	0.0153846	0.0163934	0.0163934	0.139535	0	0.0298507	0	0.0645161	0.0327869	0.0508475	0.0526316	0.0344828	0.0166667
ALA	GCU	0.292683	0.346154	0.355556	0.282609	0.261905	0.316667	0.333333	0.307692	0.403846	0.377778	0.354167	0.367347	0.340909	0.326531	0.319149
	GCC	0.365854	0.346154	0.288889	0.347826	0.452381	0.366667	0.333333	0.326923	0.326923	0.355556	0.375	0.346939	0.340909	0.367347	0.361702
	GCA	0.292683	0.269231	0.311111	0.326087	0.261905	0.25	0.288889	0.307692	0.269231	0.266667	0.270833	0.285714	0.295455	0.285714	0.297872
	GCG	0.0487805	0.0384615	0.0444444	0.0434783	0.0238095	0.0666667	0.0444444	0.0576923	0	0	0	0	0.0227273	0.0204082	0.0212766
TYR	UAU	0.583333	0.5	0.533333	0.538462	0.461538	0.466667	0.615385	0.5	0.571429	0.571429	0.615385	0.615385	0.583333	0.615385	0.615385
	UAC	0.416667	0.5	0.466667	0.461538	0.538462	0.533333	0.384615	0.5	0.428571	0.428571	0.384615	0.384615	0.416667	0.384615	0.384615
STOP	UAA	0	0	0	0	0	0	0	0	0	0	0	0	0	0	0
	UAG	0	0	0	0	0	0	0	0	0	0	0	0	0	0	0
	UGA	1	1	1	1	1	1	1	1	1	1	1	1	1	1	1
HIS	CAU	0.5	0.181818	0.3	0.3	0.285714	0.409091	0.333333	0.230769	0.5	0.6	0.545455	0.545455	0.545455	0.545455	0.545455
	CAC	0.5	0.818182	0.7	0.7	0.714286	0.590909	0.666667	0.769231	0.5	0.4	0.454545	0.454545	0.454545	0.454545	0.454545
GLN	CAA	0.212121	0.214286	0.225	0.175	0.309524	0.1875	0.297297	0.232558	0.225	0.25	0.261905	0.243902	0.235294	0.25	0.25
	CAG	0.787879	0.785714	0.775	0.825	0.690476	0.8125	0.702703	0.767442	0.775	0.75	0.738095	0.756098	0.764706	0.75	0.75
ASN	AAU	0.5	0.461538	0.545455	0.769231	0.5	0.473684	0.545455	0.461538	0.588235	0.461538	0.428571	0.5	0.333333	0.428571	0.428571
	AAC	0.5	0.538462	0.454545	0.230769	0.5	0.526316	0.454545	0.538462	0.411765	0.538462	0.571429	0.5	0.666667	0.571429	0.571429
LYS	AAA	0.181818	0.272727	0.411765	0.333333	0.357143	0.347826	0.230769	0.222222	0.25	0.25	0.214286	0.230769	0.2	0.230769	0.230769
	AAG	0.818182	0.727273	0.588235	0.666667	0.642857	0.652174	0.769231	0.777778	0.75	0.75	0.785714	0.769231	0.8	0.769231	0.769231
ASP	GAU	0.615385	0.608696	0.538462	0.44	0.423077	0.518519	0.625	0.521739	0.571429	0.5	0.590909	0.545455	0.555556	0.545455	0.545455
	GAC	0.384615	0.391304	0.461538	0.56	0.576923	0.481481	0.375	0.478261	0.428571	0.5	0.409091	0.454545	0.444444	0.454545	0.454545
GLU	GAA	0.354839	0.366667	0.357143	0.457143	0.35	0.302326	0.363636	0.290323	0.34375	0.322581	0.366667	0.344828	0.357143	0.366667	0.366667
	GAG	0.645161	0.633333	0.642857	0.542857	0.65	0.697674	0.636364	0.709677	0.65625	0.677419	0.633333	0.655172	0.642857	0.633333	0.633333
CYS	UGU	0.307692	0.416667	0.307692	0.357143	0.363636	0.222222	0.357143	0.307692	0.230769	0.166667	0.153846	0.142857	0.230769	0.214286	0.214286
	UGC	0.692308	0.583333	0.692308	0.642857	0.636364	0.777778	0.642857	0.692308	0.769231	0.833333	0.846154	0.857143	0.769231	0.785714	0.785714
ARG	CGU	0.105263	0.037037	0.0384615	0.0740741	0	0.0638298	0.0416667	0.0869565	0.08	0.0384615	0.0384615	0.0384615	0.0526316	0.0384615	0.0384615
	CGC	0.105263	0.148148	0.192308	0.148148	0.130435	0.106383	0.166667	0.0434783	0.12	0.153846	0.153846	0.115385	0.157895	0.115385	0.115385
	CGA	0.157895	0.111111	0.0384615	0.0740741	0.0869565	0.106383	0.0833333	0.0434783	0.04	0.0769231	0.0384615	0.0384615	0.0526316	0.0384615	0.0384615
	CGG	0.210526	0.148148	0.115385	0.259259	0.0869565	0.170213	0.0833333	0.130435	0.16	0.153846	0.153846	0.192308	0.210526	0.192308	0.192308
SER	AGU	0.0851064	0.122807	0.157895	0.05	0.155172	0.126582	0.185185	0.188679	0.152542	0.145161	0.15625	0.145161	0.142857	0.142857	0.129032
	AGC	0.234043	0.245614	0.192982	0.283333	0.206897	0.21519	0.259259	0.188679	0.237288	0.258065	0.265625	0.258065	0.267857	0.253968	0.258065
ARG	AGA	0.263158	0.296296	0.346154	0.259259	0.304348	0.319149	0.291667	0.391304	0.32	0.384615	0.384615	0.384615	0.315789	0.384615	0.384615
	AGG	0.157895	0.259259	0.269231	0.185185	0.391304	0.234043	0.333333	0.304348	0.28	0.192308	0.230769	0.230769	0.210526	0.230769	0.230769
GLY	GGU	0.185185	0.229508	0.20339	0.241935	0.393443	0.227848	0.306452	0.3125	0.3	0.33871	0.290323	0.283333	0.283019	0.316667	0.327869
	GGC	0.314815	0.311475	0.322034	0.306452	0.180328	0.265823	0.225806	0.25	0.233333	0.209677	0.241935	0.283333	0.283019	0.25	0.245902
	GGA	0.185185	0.147541	0.186441	0.16129	0.229508	0.240506	0.225806	0.1875	0.216667	0.225806	0.193548	0.183333	0.169811	0.166667	0.163934
	GGG	0.314815	0.311475	0.288136	0.290323	0.196721	0.265823	0.241935	0.25	0.25	0.225806	0.274194	0.25	0.264151	0.266667	0.262295
