# Supplementary material for: Calculating and comparing codon usage values in rare disease genes highlights codon clustering with disease-and tissue- specific hierarchy
Source: PLoS One. 2022 Mar 31;17(3):e0265469. doi: 10.1371/journal.pone.0265469 (PMC8970475; doi:10.1371/journal.pone.0265469)
Supplement: S11 Table — (TXT) [file pone.0265469.s013.txt]

#Species	Tissue	Codon	P value (DC vs NDC)
Homo_sapiens	muscle	AAA	0.36175421832284
Homo_sapiens	skin	AAA	0.240967551117213
Homo_sapiens	kidney	AAA	0.472509068324386
Homo_sapiens	muscle	AAC	0.1189441474415
Homo_sapiens	skin	AAC	0.677355945806194
Homo_sapiens	kidney	AAC	0.939584094007686
Homo_sapiens	muscle	AAG	0.36175421832284
Homo_sapiens	skin	AAG	0.240967551117213
Homo_sapiens	kidney	AAG	0.472509068324386
Homo_sapiens	muscle	AAU	0.1189441474415
Homo_sapiens	skin	AAU	0.791183348140688
Homo_sapiens	kidney	AAU	0.939584094007686
Homo_sapiens	muscle	ACA	0.341734171725662
Homo_sapiens	skin	ACA	0.306760956170655
Homo_sapiens	kidney	ACA	0.405325551563454
Homo_sapiens	muscle	ACC	0.229864253393665
Homo_sapiens	skin	ACC	0.68421052631579
Homo_sapiens	kidney	ACC	0.32502272734372
Homo_sapiens	muscle	ACG	0.939303207024928
Homo_sapiens	skin	ACG	0.879378296851112
Homo_sapiens	kidney	ACG	0.519737041554662
Homo_sapiens	muscle	ACU	0.148726708331976
Homo_sapiens	skin	ACU	0.969793170857941
Homo_sapiens	kidney	ACU	0.545047202481182
Homo_sapiens	muscle	AGA	0.340457378475717
Homo_sapiens	skin	AGA	0.160233161942943
Homo_sapiens	kidney	AGA	1
Homo_sapiens	muscle	AGC	0.094390325201572
Homo_sapiens	skin	AGC	0.630528913810648
Homo_sapiens	kidney	AGC	0.879694432234402
Homo_sapiens	muscle	AGG	0.502726839723744
Homo_sapiens	skin	AGG	0.15061967156063
Homo_sapiens	kidney	AGG	0.185214458161717
Homo_sapiens	muscle	AGU	0.253735395934038
Homo_sapiens	skin	AGU	1
Homo_sapiens	kidney	AGU	0.449521325767026
Homo_sapiens	muscle	AUA	0.0741985973730398
Homo_sapiens	skin	AUA	0.759276935406329
Homo_sapiens	kidney	AUA	0.849546785201283
Homo_sapiens	muscle	AUC	0.238605687033318
Homo_sapiens	skin	AUC	0.879739391829173
Homo_sapiens	kidney	AUC	0.545047202481182
Homo_sapiens	muscle	AUU	0.260978804477257
Homo_sapiens	skin	AUU	0.820529506109412
Homo_sapiens	kidney	AUU	0.15077333785344
Homo_sapiens	muscle	CAA	0.286769548806278
Homo_sapiens	skin	CAA	0.790488692558225
Homo_sapiens	kidney	CAA	0.157211423704875
Homo_sapiens	muscle	CAC	0.158295440347284
Homo_sapiens	skin	CAC	0.820396617805812
Homo_sapiens	kidney	CAC	0.47167410225493
Homo_sapiens	muscle	CAG	0.286769548806278
Homo_sapiens	skin	CAG	0.790488692558225
Homo_sapiens	kidney	CAG	0.157211423704875
Homo_sapiens	muscle	CAU	0.158295440347284
Homo_sapiens	skin	CAU	0.820396617805812
Homo_sapiens	kidney	CAU	0.47167410225493
Homo_sapiens	muscle	CCA	0.0473914724419897
Homo_sapiens	skin	CCA	0.472342387446856
Homo_sapiens	kidney	CCA	0.352681374353201
Homo_sapiens	muscle	CCC	0.0672106371806813
Homo_sapiens	skin	CCC	0.739364350819459
Homo_sapiens	kidney	CCC	0.212121917861395
Homo_sapiens	muscle	CCG	0.848741331073872
Homo_sapiens	skin	CCG	0.271408595775883
Homo_sapiens	kidney	CCG	0.357943218389815
Homo_sapiens	muscle	CCU	0.253735395934038
Homo_sapiens	skin	CCU	0.344159461551261
Homo_sapiens	kidney	CCU	0.791106505157663
Homo_sapiens	muscle	CGA	0.819640887327686
Homo_sapiens	skin	CGA	0.306760956170655
Homo_sapiens	kidney	CGA	0.790488692558225
Homo_sapiens	muscle	CGC	0.502726839723744
Homo_sapiens	skin	CGC	0.196902567997111
Homo_sapiens	kidney	CGC	0.426484621886518
Homo_sapiens	muscle	CGG	0.42485650438126
Homo_sapiens	skin	CGG	0.544440468080971
Homo_sapiens	kidney	CGG	0.622521399319578
Homo_sapiens	muscle	CGU	0.00343621765528373
Homo_sapiens	skin	CGU	0.111058713378768
Homo_sapiens	kidney	CGU	0.878181879907491
Homo_sapiens	muscle	CUA	0.516843891499795
Homo_sapiens	skin	CUA	0.848061016137215
Homo_sapiens	kidney	CUA	0.325387319747052
Homo_sapiens	muscle	CUC	0.940843057870922
Homo_sapiens	skin	CUC	0.545198510180071
Homo_sapiens	kidney	CUC	0.545047202481182
Homo_sapiens	muscle	CUG	0.196343631890015
Homo_sapiens	skin	CUG	0.853428305440689
Homo_sapiens	kidney	CUG	0.68421052631579
Homo_sapiens	muscle	CUU	0.0861855708906957
Homo_sapiens	skin	CUU	0.496129714942817
Homo_sapiens	kidney	CUU	0.649901686545263
Homo_sapiens	muscle	GAA	0.411895689449869
Homo_sapiens	skin	GAA	0.405325551563454
Homo_sapiens	kidney	GAA	0.649901686545263
Homo_sapiens	muscle	GAC	0.0945143650098976
Homo_sapiens	skin	GAC	0.0374916657797758
Homo_sapiens	kidney	GAC	0.649901686545263
Homo_sapiens	muscle	GAG	0.411895689449869
Homo_sapiens	skin	GAG	0.939697718819281
Homo_sapiens	kidney	GAG	0.649901686545263
Homo_sapiens	muscle	GAU	0.0945143650098976
Homo_sapiens	skin	GAU	0.0374916657797758
Homo_sapiens	kidney	GAU	0.649901686545263
Homo_sapiens	muscle	GCA	0.138180012075897
Homo_sapiens	skin	GCA	0.198595758633215
Homo_sapiens	kidney	GCA	0.427007503084424
Homo_sapiens	muscle	GCC	0.0625951640404746
Homo_sapiens	skin	GCC	0.970512459676546
Homo_sapiens	kidney	GCC	0.969838641404833
Homo_sapiens	muscle	GCG	0.790155904319116
Homo_sapiens	skin	GCG	0.239547042145027
Homo_sapiens	kidney	GCG	0.210397592047428
Homo_sapiens	muscle	GCU	0.0674446296737318
Homo_sapiens	skin	GCU	0.52884886011821
Homo_sapiens	kidney	GCU	0.630528913810648
Homo_sapiens	muscle	GGA	0.323138034832016
Homo_sapiens	skin	GGA	0.853428305440689
Homo_sapiens	kidney	GGA	0.435872177358246
Homo_sapiens	muscle	GGC	0.621032851711568
Homo_sapiens	skin	GGC	0.198595758633215
Homo_sapiens	kidney	GGC	0.393048128342246
Homo_sapiens	muscle	GGG	0.675937887240812
Homo_sapiens	skin	GGG	0.19031587607439
Homo_sapiens	kidney	GGG	0.0961785469058334
Homo_sapiens	muscle	GGU	0.543175295324767
Homo_sapiens	skin	GGU	0.578741691744788
Homo_sapiens	kidney	GGU	0.161498812296995
Homo_sapiens	muscle	GUA	0.252659176499737
Homo_sapiens	skin	GUA	0.342700409006339
Homo_sapiens	kidney	GUA	0.0354629890233605
Homo_sapiens	muscle	GUC	0.403140699240305
Homo_sapiens	skin	GUC	0.911797181147026
Homo_sapiens	kidney	GUC	0.520209005780562
Homo_sapiens	muscle	GUG	0.36175421832284
Homo_sapiens	skin	GUG	0.791260106403179
Homo_sapiens	kidney	GUG	0.325387319747052
Homo_sapiens	muscle	GUU	0.193130113400659
Homo_sapiens	skin	GUU	0.520209005780562
Homo_sapiens	kidney	GUU	0.621863158726785
Homo_sapiens	muscle	UAA	0.622838521015254
Homo_sapiens	skin	UAA	0.397960835435706
Homo_sapiens	kidney	UAA	0.397960835435706
Homo_sapiens	muscle	UAC	0.446898723263781
Homo_sapiens	skin	UAC	0.143140141592154
Homo_sapiens	kidney	UAC	0.969804557772011
Homo_sapiens	muscle	UAG	0.811109140102409
Homo_sapiens	skin	UAG	0.366191498368196
Homo_sapiens	kidney	UAG	0.582778217974038
Homo_sapiens	muscle	UAU	0.446898723263781
Homo_sapiens	skin	UAU	0.143140141592154
Homo_sapiens	kidney	UAU	0.969804557772011
Homo_sapiens	muscle	UCA	0.0556474000455898
Homo_sapiens	skin	UCA	0.1857112804448
Homo_sapiens	kidney	UCA	0.909688076223491
Homo_sapiens	muscle	UCC	0.0526160821075713
Homo_sapiens	skin	UCC	0.449521325767026
Homo_sapiens	kidney	UCC	0.622783737416428
Homo_sapiens	muscle	UCG	0.938980364653127
Homo_sapiens	skin	UCG	0.732664339631511
Homo_sapiens	kidney	UCG	0.846887680407913
Homo_sapiens	muscle	UCU	0.0938940724699018
Homo_sapiens	skin	UCU	0.344522779098129
Homo_sapiens	kidney	UCU	0.791029577298176
Homo_sapiens	muscle	UGA	0.811109140102409
Homo_sapiens	skin	UGA	1
Homo_sapiens	kidney	UGA	0.203924774586119
Homo_sapiens	muscle	UGC	0.647264473921304
Homo_sapiens	skin	UGC	0.427181486006801
Homo_sapiens	kidney	UGC	0.9697131001162
Homo_sapiens	muscle	UGU	0.647264473921304
Homo_sapiens	skin	UGU	0.939697718819281
Homo_sapiens	kidney	UGU	0.9697131001162
Homo_sapiens	muscle	UUA	0.181161856545785
Homo_sapiens	skin	UUA	0.968850758376489
Homo_sapiens	kidney	UUA	0.348465807559695
Homo_sapiens	muscle	UUC	0.287314142628257
Homo_sapiens	skin	UUC	0.820196730772038
Homo_sapiens	kidney	UUC	0.545198510180071
Homo_sapiens	muscle	UUG	0.819440491491164
Homo_sapiens	skin	UUG	0.909688076223491
Homo_sapiens	kidney	UUG	0.325387319747052
Homo_sapiens	muscle	UUU	0.287314142628257
Homo_sapiens	skin	UUU	0.820196730772038
Homo_sapiens	kidney	UUU	0.545198510180071
