# Supplementary material for: Calculating and comparing codon usage values in rare disease genes highlights codon clustering with disease-and tissue- specific hierarchy
Source: PLoS One. 2022 Mar 31;17(3):e0265469. doi: 10.1371/journal.pone.0265469 (PMC8970475; doi:10.1371/journal.pone.0265469)
Supplement: S12 Table — (XLSX) [file pone.0265469.s014.xlsx]

## Sheet: allSpecsSigCodonsPval
#Species	Tissue	Codon	P value (DC vs NDC)
Rhinolophus_ferrumequinum	muscle	CCA	0.282651
Mus_musculus	muscle	CCA	0.287314
Felis_catus	muscle	CCA	0.00331969
Canis_lupus	muscle	CCA	0.0478956
Equus_caballus	muscle	CCA	0.00429742
Bos_taurus	muscle	CCA	0.0478956
Microcebus_murinus	muscle	CCA	0.0573318
Galeopterus_variegatus	muscle	CCA	0.159303
Callithrix_jacchus	muscle	CCA	0.048148
Macaca_mulatta	muscle	CCA	0.0275197
Nomascus_leucogenys	muscle	CCA	0.110478
Pongo_abelii	muscle	CCA	0.130573
Gorilla_gorilla	muscle	CCA	0.0678326
Pan_troglodytes	muscle	CCA	0.0620303
Homo_sapiens	muscle	CCA	0.0473915
Rhinolophus_ferrumequinum	skin	CCA	0.593764
Mus_musculus	skin	CCA	0.414011
Felis_catus	skin	CCA	0.236985
Canis_lupus	skin	CCA	0.363985
Equus_caballus	skin	CCA	0.346898
Bos_taurus	skin	CCA	0.461251
Microcebus_murinus	skin	CCA	0.82053
Galeopterus_variegatus	skin	CCA	0.103054
Callithrix_jacchus	skin	CCA	0.258083
Macaca_mulatta	skin	CCA	0.368898
Nomascus_leucogenys	skin	CCA	0.592999
Pongo_abelii	skin	CCA	0.567459
Gorilla_gorilla	skin	CCA	0.563464
Pan_troglodytes	skin	CCA	0.556974
Homo_sapiens	skin	CCA	0.472342
Rhinolophus_ferrumequinum	kidney	CCA	0.307125
Mus_musculus	kidney	CCA	0.150466
Felis_catus	kidney	CCA	0.653094
Canis_lupus	kidney	CCA	0.622784
Equus_caballus	kidney	CCA	0.150158
Bos_taurus	kidney	CCA	0.344523
Microcebus_murinus	kidney	CCA	0.545199
Galeopterus_variegatus	kidney	CCA	0.240989
Callithrix_jacchus	kidney	CCA	0.325387
Macaca_mulatta	kidney	CCA	0.461449
Nomascus_leucogenys	kidney	CCA	0.226301
Pongo_abelii	kidney	CCA	0.383239
Gorilla_gorilla	kidney	CCA	0.384494
Pan_troglodytes	kidney	CCA	0.352681
Homo_sapiens	kidney	CCA	0.352681
Rhinolophus_ferrumequinum	muscle	CGU	0.708865
Mus_musculus	muscle	CGU	0.0672106
Felis_catus	muscle	CGU	0.0283088
Canis_lupus	muscle	CGU	0.0661752
Equus_caballus	muscle	CGU	0.180193
Bos_taurus	muscle	CGU	0.169847
Microcebus_murinus	muscle	CGU	0.0661752
Galeopterus_variegatus	muscle	CGU	0.0205893
Callithrix_jacchus	muscle	CGU	0.0678326
Macaca_mulatta	muscle	CGU	0.0105971
Nomascus_leucogenys	muscle	CGU	0.00461994
Pongo_abelii	muscle	CGU	0.108203
Gorilla_gorilla	muscle	CGU	0.00139122
Pan_troglodytes	muscle	CGU	0.00380965
Homo_sapiens	muscle	CGU	0.00343622
Rhinolophus_ferrumequinum	skin	CGU	0.247569
Mus_musculus	skin	CGU	0.0777322
Felis_catus	skin	CGU	0.128728
Canis_lupus	skin	CGU	0.482121
Equus_caballus	skin	CGU	0.563842
Bos_taurus	skin	CGU	0.0710712
Microcebus_murinus	skin	CGU	0.197072
Galeopterus_variegatus	skin	CGU	0.833393
Callithrix_jacchus	skin	CGU	0.421946
Macaca_mulatta	skin	CGU	0.387071
Nomascus_leucogenys	skin	CGU	0.192963
Pongo_abelii	skin	CGU	0.149424
Gorilla_gorilla	skin	CGU	0.410234
Pan_troglodytes	skin	CGU	0.432132
Homo_sapiens	skin	CGU	0.111059
Rhinolophus_ferrumequinum	kidney	CGU	0.321901
Mus_musculus	kidney	CGU	0.403728
Felis_catus	kidney	CGU	0.711606
Canis_lupus	kidney	CGU	0.380887
Equus_caballus	kidney	CGU	1
Bos_taurus	kidney	CGU	0.357572
Microcebus_murinus	kidney	CGU	0.703215
Galeopterus_variegatus	kidney	CGU	0.168692
Callithrix_jacchus	kidney	CGU	0.54322
Macaca_mulatta	kidney	CGU	0.868204
Nomascus_leucogenys	kidney	CGU	0.237762
Pongo_abelii	kidney	CGU	0.539968
Gorilla_gorilla	kidney	CGU	0.878229
Pan_troglodytes	kidney	CGU	0.848003
Homo_sapiens	kidney	CGU	0.878182
Rhinolophus_ferrumequinum	muscle	GAC	0.106901
Mus_musculus	muscle	GAC	0.0440031
Felis_catus	muscle	GAC	0.116517
Canis_lupus	muscle	GAC	0.294725
Equus_caballus	muscle	GAC	0.0625952
Bos_taurus	muscle	GAC	0.403141
Microcebus_murinus	muscle	GAC	0.0804549
Galeopterus_variegatus	muscle	GAC	0.285445
Callithrix_jacchus	muscle	GAC	0.270447
Macaca_mulatta	muscle	GAC	0.0674446
Nomascus_leucogenys	muscle	GAC	0.0526161
Pongo_abelii	muscle	GAC	0.0434736
Gorilla_gorilla	muscle	GAC	0.0674446
Pan_troglodytes	muscle	GAC	0.0203488
Homo_sapiens	muscle	GAC	0.0945144
Rhinolophus_ferrumequinum	skin	GAC	0.266223
Mus_musculus	skin	GAC	0.277512
Felis_catus	skin	GAC	0.22985
Canis_lupus	skin	GAC	0.795936
Equus_caballus	skin	GAC	0.288276
Bos_taurus	skin	GAC	0.968239
Microcebus_murinus	skin	GAC	0.82053
Galeopterus_variegatus	skin	GAC	0.645377
Callithrix_jacchus	skin	GAC	0.73044
Macaca_mulatta	skin	GAC	0.11119
Nomascus_leucogenys	skin	GAC	0.0434206
Pongo_abelii	skin	GAC	0.0304133
Gorilla_gorilla	skin	GAC	0.0430518
Pan_troglodytes	skin	GAC	0.0872803
Homo_sapiens	skin	GAC	0.0374917
Rhinolophus_ferrumequinum	kidney	GAC	0.520209
Mus_musculus	kidney	GAC	0.909552
Felis_catus	kidney	GAC	0.902438
Canis_lupus	kidney	GAC	0.545199
Equus_caballus	kidney	GAC	0.343978
Bos_taurus	kidney	GAC	0.909688
Microcebus_murinus	kidney	GAC	0.911797
Galeopterus_variegatus	kidney	GAC	0.960987
Callithrix_jacchus	kidney	GAC	0.79126
Macaca_mulatta	kidney	GAC	0.934897
Nomascus_leucogenys	kidney	GAC	0.570025
Pongo_abelii	kidney	GAC	0.733441
Gorilla_gorilla	kidney	GAC	0.520052
Pan_troglodytes	kidney	GAC	0.570606
Homo_sapiens	kidney	GAC	0.649902
Rhinolophus_ferrumequinum	muscle	GAU	0.106901
Mus_musculus	muscle	GAU	0.0440031
Felis_catus	muscle	GAU	0.116517
Canis_lupus	muscle	GAU	0.294725
Equus_caballus	muscle	GAU	0.0625952
Bos_taurus	muscle	GAU	0.403141
Microcebus_murinus	muscle	GAU	0.0804549
Galeopterus_variegatus	muscle	GAU	0.285445
Callithrix_jacchus	muscle	GAU	0.270447
Macaca_mulatta	muscle	GAU	0.0674446
Nomascus_leucogenys	muscle	GAU	0.0526161
Pongo_abelii	muscle	GAU	0.0434736
Gorilla_gorilla	muscle	GAU	0.0674446
Pan_troglodytes	muscle	GAU	0.0203488
Homo_sapiens	muscle	GAU	0.0945144
Rhinolophus_ferrumequinum	skin	GAU	0.266223
Mus_musculus	skin	GAU	0.0549073
Felis_catus	skin	GAU	0.0558378
Canis_lupus	skin	GAU	0.325569
Equus_caballus	skin	GAU	0.288276
Bos_taurus	skin	GAU	0.968239
Microcebus_murinus	skin	GAU	0.352681
Galeopterus_variegatus	skin	GAU	0.645377
Callithrix_jacchus	skin	GAU	0.258083
Macaca_mulatta	skin	GAU	0.0159647
Nomascus_leucogenys	skin	GAU	0.0434206
Pongo_abelii	skin	GAU	0.0304133
Gorilla_gorilla	skin	GAU	0.0430518
Pan_troglodytes	skin	GAU	0.0872803
Homo_sapiens	skin	GAU	0.0374917
Rhinolophus_ferrumequinum	kidney	GAU	0.520209
Mus_musculus	kidney	GAU	0.909552
Felis_catus	kidney	GAU	0.902438
Canis_lupus	kidney	GAU	0.545199
Equus_caballus	kidney	GAU	0.343978
Bos_taurus	kidney	GAU	0.909688
Microcebus_murinus	kidney	GAU	0.911797
Galeopterus_variegatus	kidney	GAU	0.960987
Callithrix_jacchus	kidney	GAU	0.79126
Macaca_mulatta	kidney	GAU	0.934897
Nomascus_leucogenys	kidney	GAU	0.570025
Pongo_abelii	kidney	GAU	0.733441
Gorilla_gorilla	kidney	GAU	0.520052
Pan_troglodytes	kidney	GAU	0.570606
Homo_sapiens	kidney	GAU	0.649902
Rhinolophus_ferrumequinum	muscle	GUA	0.147741
Mus_musculus	muscle	GUA	0.674898
Felis_catus	muscle	GUA	0.264128
Canis_lupus	muscle	GUA	0.593461
Equus_caballus	muscle	GUA	0.437598
Bos_taurus	muscle	GUA	0.755621
Microcebus_murinus	muscle	GUA	0.41485
Galeopterus_variegatus	muscle	GUA	0.927725
Callithrix_jacchus	muscle	GUA	0.541651
Macaca_mulatta	muscle	GUA	0.541651
Nomascus_leucogenys	muscle	GUA	0.594159
Pongo_abelii	muscle	GUA	0.127522
Gorilla_gorilla	muscle	GUA	0.220642
Pan_troglodytes	muscle	GUA	0.198412
Homo_sapiens	muscle	GUA	0.252659
Rhinolophus_ferrumequinum	skin	GUA	0.789279
Mus_musculus	skin	GUA	0.83741
Felis_catus	skin	GUA	0.476056
Canis_lupus	skin	GUA	0.76141
Equus_caballus	skin	GUA	0.799012
Bos_taurus	skin	GUA	0.900955
Microcebus_murinus	skin	GUA	0.182386
Galeopterus_variegatus	skin	GUA	0.872959
Callithrix_jacchus	skin	GUA	0.452446
Macaca_mulatta	skin	GUA	0.286364
Nomascus_leucogenys	skin	GUA	0.242886
Pongo_abelii	skin	GUA	0.25091
Gorilla_gorilla	skin	GUA	0.208153
Pan_troglodytes	skin	GUA	0.151937
Homo_sapiens	skin	GUA	0.3427
Rhinolophus_ferrumequinum	kidney	GUA	0.519264
Mus_musculus	kidney	GUA	0.225602
Felis_catus	kidney	GUA	0.56592
Canis_lupus	kidney	GUA	0.676319
Equus_caballus	kidney	GUA	0.909038
Bos_taurus	kidney	GUA	0.380887
Microcebus_murinus	kidney	GUA	0.272314
Galeopterus_variegatus	kidney	GUA	0.961059
Callithrix_jacchus	kidney	GUA	0.570025
Macaca_mulatta	kidney	GUA	0.0646483
Nomascus_leucogenys	kidney	GUA	0.0818686
Pongo_abelii	kidney	GUA	0.0888529
Gorilla_gorilla	kidney	GUA	0.0342262
Pan_troglodytes	kidney	GUA	0.035463
Homo_sapiens	kidney	GUA	0.035463
